# Supplementary material for: Increased Paternal Age at Conception Is Associated with Transcriptomic Changes Involved in Mitochondrial Function in Elderly Individuals
Source: PLoS One. 2016 Nov 23;11(11):e0167028. doi: 10.1371/journal.pone.0167028 (PMC5120832; doi:10.1371/journal.pone.0167028)
Supplement: S1 Table — PAC was associated with expression of 648 transcripts (FDR < 20%). nuIlID is a unique identifier for the probes used in the HumanHT-12 beadchip provided by Illumina. FDR is false discovery rate. (XLSX) [file pone.0167028.s002.xlsx]

## Sheet: Sheet1
S1 Table. Correlation analysis of paternal age at conception (PAC) and PBMC gene expression. PAC was associated with expression of 648 transcripts (FDR < 20 %).
nuIlID is a unique identifier for the probes used in the HumanHT-12 beadchip provided by Illumina. FDR is false discovery rate.
nuID	Gene symbol	Gene name	Spearman's Rho	p-value	FDR
KqB6UggRzlOvkeD.uU	AHSA2	AHA1, activator of heat shock 90kDa protein ATPase homolog 2 (yeast)	0.637198	1.69416e-05	0.0473934
3ii7fYSBiknupB7kiQ	CHCHD5	coiled-coil-helix-coiled-coil-helix domain containing 5	-0.658149	7.09303e-06	0.0473934
lTbc59X5XdSdRdFSJE	PILRA	paired immunoglobin-like type 2 receptor alpha	-0.638405	1.61414e-05	0.0473934
Ec7efVlRdSUiiDSz4o	RNF5P1	ring finger protein 5, E3 ubiquitin protein ligase pseudogene 1	-0.635882	1.78557e-05	0.0473934
Ty5Xhyqij_jueT9CW4	VMA21	VMA21 vacuolar H+-ATPase homolog (S. cerevisiae)	0.626997	2.52982e-05	0.0537182
BbuYjs6eejhfXVIunQ	NA	NA	-0.613176	4.25975e-05	0.0753763
Q5IziIyRI6FArzkSuo	C1orf63	chromosome 1 open reading frame 63	0.581365	0.000129357	0.106415
uk_n.7kjEF53ex576E	FOXJ3	forkhead box J3	0.581146	0.0001303	0.106415
BK3v6RVHnhSXVIgLuQ	HSD17B10	hydroxysteroid (17-beta) dehydrogenase 10	-0.597929	7.36179e-05	0.106415
l5KBdKPEkrkjpKJ1CU	NA	NA	-0.587179	0.000106507	0.106415
0npT50gf7uL4lSl3r4	MRPL14	mitochondrial ribosomal protein L14	-0.58312	0.000122033	0.106415
9OJKB36ilIEFBebOj4	NOL8	nucleolar protein 8	0.592115	9.004e-05	0.106415
ZEiOXHSiuS0F3FG5qI	PSMB5	proteasome (prosome, macropain) subunit, beta type, 5	-0.584656	0.000115933	0.106415
uJ51Sjrbu9P6F7jjl0	SEC13	SEC13 homolog (S. cerevisiae)	-0.576758	0.000150506	0.106528
upWX307QohTkj44igk	SLU7	SLU7 splicing factor homolog (S. cerevisiae)	0.578733	0.000141088	0.106528
9lWeuR4IlFe6ARxN5A	CLTA	clathrin, light chain A	-0.567544	0.000202386	0.111562
xpnTdFnegOdFl9l1RM	MRPL53	mitochondrial ribosomal protein L53	-0.566667	0.000208081	0.111562
cVziqdayRepF5Z6Cc8	NHP2	NHP2 ribonucleoprotein	-0.572919	0.000170456	0.111562
fUMXUW6J__OJ6JSIWE	POP7	processing of precursor 7, ribonuclease P/MRP subunit (S. cerevisiae)	-0.56546	0.000216147	0.111562
NG_Lp56Od7GoK14aOI	PYCARD	PYD and CARD domain containing	-0.564802	0.000220664	0.111562
KTqv.epSX8gR7yrExk	UBE3A	ubiquitin protein ligase E3A	0.565899	0.000213182	0.111562
TqWXGFoGoFCb8OCEN0	LAMTOR2	late endosomal/lysosomal adaptor, MAPK and MTOR activator 2	-0.557672	0.000275325	0.121797
NBaXSrREqQGGdId_kQ	PILRA	paired immunoglobin-like type 2 receptor alpha	-0.55833	0.000269814	0.121797
c6fIAuMUlQgSo3K4lQ	UPF2	UPF2 regulator of nonsense transcripts homolog (yeast)	0.559866	0.000257338	0.121797
QResT94Iqn8wkp6kpU	ORMDL1	ORM1-like 1 (S. cerevisiae)	0.556026	0.000289546	0.122964
QT2uliJdBxum16BOJM	ECH1	enoyl CoA hydratase 1, peroxisomal	-0.553504	0.000312633	0.123754
fLF6oryO7v0p_i7OLo	TP53INP1	tumor protein p53 inducible nuclear protein 1	0.553284	0.000314717	0.123754
6e6ETXdRXepdLt_OzQ	APOBR	apolipoprotein B receptor	-0.544289	0.000411616	0.127888
BgSEayCHZU.6DuFt7U	DDX39B	DEAD (Asp-Glu-Ala-Asp) box polypeptide 39B	0.539792	0.000469417	0.127888
uSd9SohSM68beRKokM	CAPRIN2	caprin family member 2	0.541767	0.000443204	0.127888
oX1QPleHlP83Ll1Kno	CCNH	cyclin H	-0.539244	0.00047694	0.127888
3den0tfEO0sASX56l0	DHRS4L2	dehydrogenase/reductase (SDR family) member 4 like 2	-0.541547	0.00044605	0.127888
Zd4h5wsqkuOvlKGD4g	FADD	Fas (TNFRSF6)-associated via death domain	-0.548129	0.000367399	0.127888
BU.XuUg0edz1MW5Too	HARS2	histidyl-tRNA synthetase 2, mitochondrial	0.541438	0.00044748	0.127888
ZqGuyopTrQf_JxX4qA	LOC100132352	FSHD region gene 1 pseudogene	0.538366	0.0004892	0.127888
QpPFWhSSKdN.ktCSug	NA	NA	-0.539792	0.000469417	0.127888
HJmVhJJyKZ50EIc5k8	LSMD1	LSM domain containing 1	-0.549116	0.000356739	0.127888
xXcolO813tVTItCXLk	MR1	major histocompatibility complex, class I-related	-0.547032	0.000379577	0.127888
9q4J.q_UeXur_enwKE	SDHC	succinate dehydrogenase complex, subunit C, integral membrane protein, 15kDa	-0.54769	0.000372228	0.127888
Ncfo3les3SjruUuhUg	TLR6	toll-like receptor 6	-0.542315	0.000436159	0.127888
0VTO3tX6Mq4p4JFKiA	VPS25	vacuolar protein sorting 25 homolog (S. cerevisiae)	-0.538037	0.00049387	0.127888
0PSNafoSkXiOuUC5J4	COMMD5	COMM domain containing 5	-0.534637	0.000544504	0.132212
o6IBVyg7DS7yjl0l4E	ZNF558	zinc finger protein 558	0.534417	0.000547924	0.132212
u_5dIf.gLcX3A_VYY0	ZRANB2	zinc finger, RAN-binding domain containing 2	0.534746	0.000542801	0.132212
NISQQXuXkfQV2fQZUY	LGALS1	lectin, galactoside-binding, soluble, 1	-0.53332	0.000565314	0.133376
rmX0CK4J7aHECoLG60	PRDX2	peroxiredoxin 2	-0.532443	0.000579578	0.133769
u6vAqGLeX16e4RqFX8	NAGPA	N-acetylglucosamine-1-phosphodiester alpha-N-acetylglucosaminidase	-0.531675	0.000592322	0.133802
oXp9LXxDtLAEl_epeE	DHRS4	dehydrogenase/reductase (SDR family) member 4	-0.530139	0.00061856	0.134026
ulUaBHPXMIyeAgnnuI	SAR1A	SAR1 homolog A (S. cerevisiae)	0.530688	0.000609073	0.134026
lheUFL_5Up3Gv0I1NY	CSNK2B	casein kinase 2, beta polypeptide	-0.527287	0.000670046	0.140774
36U54eVFuSkIBN7Un4	SCNM1	sodium channel modifier 1	-0.526958	0.000676226	0.140774
l80inAEgiVEuT1Lgnk	CCDC104	coiled-coil domain containing 104	0.526081	0.000692953	0.141187
BXs04eK5dUGdZUZ4Qw	FIBP	fibroblast growth factor (acidic) intracellular binding protein	-0.52268	0.0007613	0.141187
rBIU0giBDrEiSq0kjo	NA	NA	0.521583	0.000784591	0.141187
uSloSj0xlN.3u3XidU	HDDC3	HD domain containing 3	-0.524764	0.000718734	0.141187
TNJCXUutQFJZe9lujE	NA	NA	-0.521583	0.000784591	0.141187
ipQqLUrrpe3i7w45f4	PRDX5	peroxiredoxin 5	-0.524435	0.000725311	0.141187
9IHv4PklNV5VdUp4I0	SEC14L1	SEC14-like 1 (S. cerevisiae)	-0.522132	0.000772868	0.141187
xkuLp7.eUTogE63kuI	ZNF84	zinc finger protein 84	0.521583	0.000784591	0.141187
ifWcpU2.dKeVCnfewQ	AKR7A3	aldo-keto reductase family 7, member A3 (aflatoxin aldehyde reductase)	-0.514892	0.000940876	0.143725
fEk0L3mqUU2Wl7d17c	ALKBH7	alkB, alkylation repair homolog 7 (E. coli)	-0.518841	0.00084561	0.143725
HVJXHWNdMxVa6NUQdM	ELP5	elongator acetyltransferase complex subunit 5	-0.514124	0.000960467	0.143725
l6gaulae7h.BVC3JCQ	CLTA	clathrin, light chain A	-0.517415	0.000878975	0.143725
opT1IU52EnhQpTjmAo	ECI1	enoyl-CoA delta isomerase 1	-0.515989	0.000913503	0.143725
Z97dNAB4LyeruunTl4	FKBP14	FK506 binding protein 14, 22 kDa	0.516208	0.000908114	0.143725
xeAipIz6tfuH0Hh31g	GOLGA8B	golgin A8 family, member B	0.516099	0.000910805	0.143725
BCoi.5dfES6X_fkXUk	MRPS11	mitochondrial ribosomal protein S11	-0.520267	0.000813374	0.143725
urqCpejScPSIefQ0kg	MTRF1	mitochondrial translational release factor 1	0.515441	0.0009271	0.143725
ToJIPCSKI647Z_kERU	NGLY1	N-glycanase 1	0.513576	0.000974682	0.143725
xnH8l_U9d_f9JLLelQ	NPHP3	nephronophthisis 3 (adolescent)	0.513905	0.000966131	0.143725
0lLf.0_GVSPVSUbyXE	NUBP1	nucleotide binding protein 1	-0.517415	0.000878975	0.143725
rd9ZhD0zfsbTSI.Tlo	ZNF83	zinc finger protein 83	0.516099	0.000910805	0.143725
HvhnQiSj1Un9b5EBLg	CDC123	cell division cycle 123	-0.512698	0.000997812	0.14512
xao4d4_19JKji3v_dY	AFG3L1P	AFG3 ATPase family member 3-like 1 (S. cerevisiae), pseudogene	0.510175	0.00106705	0.145778
o1Jx0opwpKKPn4lSns	C2orf69	chromosome 2 open reading frame 69	0.509517	0.00108579	0.145778
QToPpb6nxdefbhfXXk	COX8A	cytochrome c oxidase subunit VIIIA (ubiquitous)	-0.510724	0.00105164	0.145778
fG6J4IKYNWFxU1w1mA	NDUFA2	NADH dehydrogenase (ubiquinone) 1 alpha subcomplex, 2, 8kDa	-0.511272	0.00103644	0.145778
BlICzCcMVNKeruunRk	ZNF483	zinc finger protein 483	0.509517	0.00108579	0.145778
TnJevX.OhODIdEegoI	ZNF700	zinc finger protein 700	0.511163	0.00103946	0.145778
ch0RASiclQ0xHh2bq4	TAF1C	TATA box binding protein (TBP)-associated factor, RNA polymerase I, C, 110kDa	0.509078	0.00109845	0.145778
ip6UxEyk0vwQU0hdJ4	BTAF1	BTAF1 RNA polymerase II, B-TFIID transcription factor-associated, 170kDa	0.50853	0.00111446	0.146076
EHGUK_J69dUVeeI1cg	ATP5L	ATP synthase, H+ transporting, mitochondrial Fo complex, subunit G	-0.50502	0.00122188	0.146397
ud1JXt0FMdQPLlBUqk	C12orf52	chromosome 12 open reading frame 52	-0.503375	0.00127531	0.146397
BmLTVTSiJlH2SwjYj4	YBEY	ybeY metallopeptidase (putative)	-0.501839	0.00132703	0.146397
ige7pCIl0RdHK5IiVI	CALU	calumenin	-0.504581	0.00123593	0.146397
6MUoffJ0s03V9OwkkY	CCDC14	coiled-coil domain containing 14	0.507433	0.00114709	0.146397
QZiV67oe63s4Nu7B7o	DGKQ	diacylglycerol kinase, theta 110kDa	0.505897	0.0011942	0.146397
6poPqoe.XhNehCoJUc	ELOF1	elongation factor 1 homolog (S. cerevisiae)	-0.503594	0.00126807	0.146397
0D_R6gXqAi4eMP.rm4	NA	NA	0.505459	0.00120797	0.146397
9e33_XwKhH6U0.8p2A	FAM122B	family with sequence similarity 122B	0.503813	0.00126086	0.146397
QtXtXVAkSJEgOKW.E4	FEM1A	fem-1 homolog a (C. elegans)	-0.500742	0.0013651	0.146397
TCLXXSIUo664T127eU	GTF2IRD2B	GTF2I repeat domain containing 2B	-0.503375	0.00127531	0.146397
HuB6Fe_cJ1pCQ01yso	NA	NA	0.504033	0.00125369	0.146397
H5HSV1SQot5R2Z_Chs	NA	NA	-0.502497	0.00130464	0.146397
BjOAPp6n66dOXutcnE	MAGT1	magnesium transporter 1	0.50129	0.00134595	0.146397
6_VXlOCZxedxS4le4w	SPSB2	splA/ryanodine receptor domain and SOCS box containing 2	-0.501839	0.00132703	0.146397
xdUtTK_f.Z3vj7tf44	ZNF548	zinc finger protein 548	0.502168	0.00131579	0.146397
xR_LqSUJUp2SzQwJL0	TMEM115	transmembrane protein 115	-0.500742	0.0013651	0.146397
iJfSh.qU7jlCKdKB6Q	XRN2	5-3 exoribonuclease 2	-0.503045	0.00128624	0.146397
0lmiszqEr500HVBcLU	C12orf45	chromosome 12 open reading frame 45	-0.500303	0.0013806	0.146578
HS7hLlJQ7kiujit_4A	AIMP2	aminoacyl tRNA synthetase complex-interacting multifunctional protein 2	-0.498438	0.0014482	0.148279
Tept6hfg5eV6_7odfA	ARHGEF7	Rho guanine nucleotide exchange factor (GEF) 7	0.489005	0.00183691	0.148279
TW5RfpUmdMXVEDdctw	C12orf10	chromosome 12 open reading frame 10	-0.49065	0.00176314	0.148279
05J7B50ZQDp46op558	RTCB	RNA 2,3-cyclic phosphate and 5-OH ligase	-0.487689	0.00189786	0.148279
TEBELFdlUiEUn0ul7Y	MNF1	mitochondrial nucleoid factor 1	-0.488456	0.00186209	0.148279
fVLvpfGTraSiLS_7nc	CDK5RAP3	CDK5 regulatory subunit associated protein 3	0.49416	0.00161442	0.148279
oE2VfefS7gKUbgjnmk	CKLF	chemokine-like factor	-0.488676	0.00185198	0.148279
QlmOZ1Ok3orrvVHjgg	COX5B	cytochrome c oxidase subunit Vb	-0.499206	0.00142001	0.148279
HKUvV1KJDhLfz2ifwo	CRYZL1	crystallin, zeta (quinone reductase)-like 1	0.488018	0.00188246	0.148279
lToEVSQkXVJeX9okkU	DAP	death-associated protein	-0.489773	0.00180215	0.148279
rh_Ah_yO7jvSkSjngI	DDX17	DEAD (Asp-Glu-Ala-Asp) box helicase 17	0.491418	0.00172962	0.148279
9lyhAJeinWH104Ih1I	ENSA	endosulfine alpha	-0.495257	0.00157027	0.148279
ZSwiNE7e7LuDl_2e14	FAM156B	family with sequence similarity 156, member B	0.487689	0.00189786	0.148279
ZpKCu355KwcOCC60FE	HNRNPA2B1	heterogeneous nuclear ribonucleoprotein A2/B1	0.495586	0.00155724	0.148279
6V4foP75Tt53dVFor4	NA	NA	-0.493283	0.00165053	0.148279
r4O64.VIxTdKfBckTU	NA	NA	0.496464	0.00152294	0.148279
cx4CH.lwLpPPh567jg	NA	NA	0.488127	0.00187735	0.148279
H5qpZ9RXSaOMN0IRfc	LOC440353	nuclear pore complex interacting protein family, member A1 pseudogene	0.491089	0.00174391	0.148279
ES5e73dcrKXNB1K77A	NA	NA	-0.496683	0.00151447	0.148279
BPdHTK6g_BDiNE6ESg	NA	NA	0.490102	0.00178743	0.148279
NT7rcAMNUkf6ilCkoo	NA	NA	0.487579	0.00190302	0.148279
3l6Ib9x6xfTeVWiPuU	NA	NA	-0.498658	0.00144009	0.148279
HMZSG66dOXsNUmf6Ck	NA	NA	0.49087	0.0017535	0.148279
oXh6NCVHBNiihLeTx0	MTRF1L	mitochondrial translational release factor 1-like	-0.489992	0.00179233	0.148279
ceeyeUeIIKa4dSddUw	NDUFA7	NADH dehydrogenase (ubiquinone) 1 alpha subcomplex, 7, 14.5kDa	-0.494599	0.00159663	0.148279
3dqJa55VRII6pc6ID0	NDUFB6	NADH dehydrogenase (ubiquinone) 1 beta subcomplex, 6, 17kDa	-0.493612	0.00163691	0.148279
rX31EblYN57hejt_lI	PCCB	propionyl CoA carboxylase, beta polypeptide	-0.491638	0.00172014	0.148279
uVrWEgIrczSIstjSkA	PNN	pinin, desmosome associated protein	0.498219	0.00145634	0.148279
3eYv9q6khke_DeslKs	SAFB2	scaffold attachment factor B2	0.490102	0.00178743	0.148279
NateJLikjswwyld_gQ	SNRPA1	small nuclear ribonucleoprotein polypeptide A	0.489334	0.00182194	0.148279
xoPL61ce1VOK_4FXVU	SRRM2	serine/arginine repetitive matrix 2	0.489773	0.00180215	0.148279
HLaF6P3vSPmna15d5U	ZNRD1	zinc ribbon domain containing 1	-0.496683	0.00151447	0.148279
NtzP7AUIhaeruunRl4	TMEM17	transmembrane protein 17	0.48736	0.00191337	0.148279
igd57UpHn6fHNUkCHk	TMEM203	transmembrane protein 203	-0.492844	0.00166884	0.148279
r3yCdGXy.gEj3Ua61U	TTC3	tetratricopeptide repeat domain 3	0.492515	0.0016827	0.148279
r55UN9FJ9IDeF.ljnk	UPF2	UPF2 regulator of nonsense transcripts homolog (yeast)	0.491199	0.00173914	0.148279
HXe1B6LN6c6lOrHTMU	WDR33	WD repeat domain 33	0.493831	0.00162788	0.148279
0inwpk7pEUdfUkstn8	ATP6V1E1	ATPase, H+ transporting, lysosomal 31kDa, V1 subunit E1	-0.485824	0.00198725	0.150705
EooPipCRUoeOK3wQAU	RDH11	retinol dehydrogenase 11 (all-trans/9-cis/11-cis)	0.486043	0.00197655	0.150705
cSVTU715AoTjf3_kFE	CHMP3	charged multivesicular body protein 3	-0.486263	0.00196589	0.150705
xjhF.ile5NiW.1JWUg	TCEB2	transcription elongation factor B (SIII), polypeptide 2 (18kDa, elongin B)	-0.485056	0.00202512	0.152487
lktAuXEEXlJUuAB6oo	PHF17	PHD finger protein 17	-0.484398	0.00205809	0.152802
fX6U4r_.RCvfIWL7ko	SLTM	SAFB-like, transcription modulator	0.484398	0.00205809	0.152802
iGABMMTp6ua6ROXsNU	EXO5	exonuclease 5	0.482643	0.0021483	0.154524
BJ5iJ4gpjp4KFKJ4lc	NDUFB6	NADH dehydrogenase (ubiquinone) 1 beta subcomplex, 6, 17kDa	-0.482643	0.0021483	0.154524
E0iXuPHULSKSSCULn4	NSMCE4A	non-SMC element 4 homolog A (S. cerevisiae)	0.48352	0.00210277	0.154524
r..t6KDqhFAHT_kkis	SEPT2	septin 2	0.483191	0.00211974	0.154524
0C3Sunm7rp05ew1QT0	YRDC	yrdC domain containing (E. coli)	0.482533	0.00215405	0.154524
WHjijSVOWruum5F7LU	HIATL2	hippocampus abundant transcript-like 2	0.481985	0.00218302	0.155551
u2qAe7ueCLG6id3uc0	ANKDD1A	ankyrin repeat and death domain containing 1A	0.472222	0.0027589	0.158177
utPRKppa3UA5AOZ9JU	ANO8	anoctamin 8	0.472551	0.00273751	0.158177
HUiQrR5QMhW7EOKJ6o	ASS1	argininosuccinate synthase 1	-0.475184	0.00257159	0.158177
Z6x4bDZnRQkrngKdWg	C10orf32	chromosome 10 open reading frame 32	-0.48012	0.00228406	0.158177
QlF3hK7l5VTd94_e8E	CYSTM1	cysteine-rich transmembrane module containing 1	-0.478913	0.00235161	0.158177
QT2uE93VOEVIKpIIFE	CCNK	cyclin K	0.474855	0.00259183	0.158177
uUgIgm4VoJoBq7W1Sc	CHMP2A	charged multivesicular body protein 2A	-0.474197	0.00263275	0.158177
HKGuKOJUZ65IKJeyCQ	CLPP	ClpP caseinolytic peptidase, ATP-dependent, proteolytic subunit homolog (E. coli)	-0.477597	0.00242729	0.158177
BUZICdG5eSpSgKgONs	EMC8	ER membrane protein complex subunit 8	-0.472112	0.00276606	0.158177
lqPf8lfhPftVQF7Cys	CRK	v-crk avian sarcoma virus CT10 oncogene homolog	-0.478255	0.00238919	0.158177
6PlAxH.UD_1QSV7CUk	FAM188A	family with sequence similarity 188, member A	0.473758	0.00266034	0.158177
EbOi3YFYo.t5bRjoms	GK	glycerol kinase	-0.474635	0.00260541	0.158177
lE3_l6le5756OUeV4I	IFRD2	interferon-related developmental regulator 2	-0.475184	0.00257159	0.158177
iMeiqS6uUsu15619eA	LACTB	lactamase, beta	-0.471564	0.00280211	0.158177
ZklK7rq05ew3SQ.qKU	NA	NA	0.470357	0.00288286	0.158177
if4IfqvrLI_oUUXl1E	NA	NA	-0.475184	0.00257159	0.158177
HKQA8nqbrp_5ey5Sc0	NA	NA	0.478694	0.00236408	0.158177
6mROw1ScdqK_K6ijR0	NA	NA	0.477158	0.00245298	0.158177
xEeALYpQKDqdSEl11o	ILF3-AS1	ILF3 antisense RNA 1 (head to head)	0.472222	0.0027589	0.158177
xbWpjUufL1tM1d1GF0	SMIM4	small integral membrane protein 4	-0.479462	0.00232069	0.158177
EL6d6X.nME5e7R0luk	NA	NA	0.476939	0.00246592	0.158177
3fyDj.dRP0ug_6SdSw	NA	NA	0.471893	0.00278043	0.158177
f41OLHEliKVUFU1F0c	NA	NA	-0.472112	0.00276606	0.158177
oRWPjKIu05LSWB1h94	NA	NA	0.478475	0.0023766	0.158177
EANqUrmOnRk7DVJH_o	LOC728903	uncharacterized LOC728903	0.473319	0.00268818	0.158177
iOpI_eHgUuR6Mk9JdM	NA	NA	-0.470248	0.0028903	0.158177
xJKRUp.Igsyqn31eeo	LRRC41	leucine rich repeat containing 41	-0.480778	0.00224794	0.158177
6HMAXMIn9W7ot6IYbk	NA	NA	0.471345	0.00281664	0.158177
xXpGALJZ3r4J.nz7BI	OGT	O-linked N-acetylglucosamine (GlcNAc) transferase	0.477707	0.0024209	0.158177
lHdL3lyu._qiV7.Uy4	PAN3	PAN3 poly(A) specific ribonuclease subunit homolog (S. cerevisiae)	0.472442	0.00274462	0.158177
c6S4ApSpTToorziXnk	CPQ	carboxypeptidase Q	-0.471345	0.00281664	0.158177
HrtIp0HXU3BSSnVItU	POLD4	polymerase (DNA-directed), delta 4, accessory subunit	-0.471893	0.00278043	0.158177
lFqlGELeEqNiJunOEI	PQBP1	polyglutamine binding protein 1	-0.4731	0.00270219	0.158177
looq4jn95P344S.u9c	PRDM8	PR domain containing 8	0.471783	0.00278764	0.158177
ZK3XeorfpYdKhcJRvA	PSMB8	proteasome (prosome, macropain) subunit, beta type, 8	-0.476061	0.00251827	0.158177
ljvQWZbiWniSgmlltI	RGS10	regulator of G-protein signaling 10	-0.471125	0.00283124	0.158177
0JI6Y5KFJenYoJZong	RPS19BP1	ribosomal protein S19 binding protein 1	-0.471893	0.00278043	0.158177
oresIKQlkBELcLVjQo	PNISR	PNN-interacting serine/arginine-rich protein	0.470577	0.00286803	0.158177
onv2v9enXaV.3Ve_Sc	SNRPB2	small nuclear ribonucleoprotein polypeptide B	-0.472442	0.00274462	0.158177
KiZlPTTSElRHriA46A	ZNF573	zinc finger protein 573	0.472442	0.00274462	0.158177
cq56XVSr_X3xo.IYr0	TAX1BP3	Tax1 (human T-cell leukemia virus type I) binding protein 3	-0.471016	0.00283856	0.158177
onIpSj.iFJ9pDGuIX4	NA	NA	0.478694	0.00236408	0.158177
lpOLyoh4Is_yHsTuX0	TP53INP1	tumor protein p53 inducible nuclear protein 1	0.47661	0.00248544	0.158177
cRJfHL1_fUs.Q_t11U	TRIM33	tripartite motif containing 33	0.475842	0.00253151	0.158177
ZOoheueEudPlelux9c	TYROBP	TYRO protein tyrosine kinase binding protein	-0.470577	0.00286803	0.158177
T3p2gk3kQf4pR0eRVE	ABHD16A	abhydrolase domain containing 16A	-0.469699	0.00292776	0.159
op.x0idEn20E0iD0Z4	ZNF383	zinc finger protein 383	0.46959	0.0029353	0.159
3RIonXKPUvNecE3UoI	NA	NA	-0.469151	0.00296564	0.159828
ln4VehP5Hh.NSFAieU	RAB34	RAB34, member RAS oncogene family	-0.468931	0.00298091	0.15984
BJFL1tPdvXqgVUd4Xs	BCKDK	branched chain ketoacid dehydrogenase kinase	-0.468164	0.00303491	0.159922
9UR9KET_8fbiQlaKdo	HAGH	hydroxyacylglutathione hydrolase	-0.468273	0.00302714	0.159922
TleWgkj4Ukgexe_KR8	KEAP1	kelch-like ECH-associated protein 1	-0.468383	0.00301939	0.159922
lJaLrp0Rey1ScfoIeI	NA	NA	0.468054	0.00304269	0.159922
W8fn_kwIOJQ4F3u17o	ADD3	adducin 3 (gamma)	0.466628	0.00314546	0.160194
3RSut13h9BJhFR11F8	GAPDH	glyceraldehyde-3-phosphate dehydrogenase	-0.467286	0.00309766	0.160194
9fQSYRUddRf4Z6p6T4	GAPDH	glyceraldehyde-3-phosphate dehydrogenase	-0.466518	0.00315349	0.160194
T.qKeK6EjTitKL2IUk	NA	NA	0.466518	0.00315349	0.160194
KuqxA6dKStBSoA5Qug	NA	NA	-0.466628	0.00314546	0.160194
iX4yf1AOAvH4pJ37q4	SBDS	Shwachman-Bodian-Diamond syndrome	0.467615	0.00307399	0.160194
lVFdRXSspVLO89f7tQ	CHMP3	charged multivesicular body protein 3	-0.466957	0.00312148	0.160194
uV9cAD31LKWruunzl4	NA	NA	0.466079	0.00318579	0.161064
rpB1LSBJIDCblvSrUg	TNFSF13B	tumor necrosis factor (ligand) superfamily, member 13b	-0.46586	0.00320204	0.161119
opSejvfAi9RCSPHkak	PTPMT1	protein tyrosine phosphatase, mitochondrial 1	-0.465641	0.00321837	0.161177
6SUwAoEIeHqbrp05e4	XRCC2	X-ray repair complementing defective repair in Chinese hamster cells 2	0.465312	0.003243	0.161648
9ThUcTUkXtP6ooc1KQ	ERGIC3	ERGIC and golgi 3	-0.464873	0.00327609	0.162534
riklHTo9C16dZd9TSg	MRPS12	mitochondrial ribosomal protein S12	-0.464653	0.00329275	0.162601
cqzvIAEAKKepOunTl0	BLZF1	basic leucine zipper nuclear factor 1	0.461253	0.00356055	0.163997
usUhcLhCIeguvqeirk	DGKA	diacylglycerol kinase, alpha 80kDa	0.461692	0.00352496	0.163997
ZrUrg3bTC43SndEo1o	GOLGA3	golgin A3	0.462131	0.00348969	0.163997
QeYyFIANekn.dSk3q0	HEBP1	heme binding protein 1	-0.463557	0.00337715	0.163997
oAseZhDNSpNFCWlNaY	HIST1H4K	histone cluster 1, H4k	-0.46246	0.00346343	0.163997
QZChhitSsvYoRxArSQ	RPL26P30	ribosomal protein L26 pseudogene 30	-0.463886	0.00335164	0.163997
EpSxS29JRSSaRVTey8	NA	NA	-0.462679	0.00344602	0.163997
BeUnv8UqNSITIoLKq4	NSUN6	NOP2/Sun domain family, member 6	0.460595	0.00361451	0.163997
u55QF4qe6roOJ6CluM	PCBD1	pterin-4 alpha-carbinolamine dehydratase/dimerization cofactor of hepatocyte nuclear factor 1 alpha	-0.460814	0.00359645	0.163997
K0lN0lSkUhC6uCCUX4	PLAUR	plasminogen activator, urokinase receptor	-0.461911	0.00350728	0.163997
uoGop4DoAnl_lefp4s	PLCB2	phospholipase C, beta 2	0.460595	0.00361451	0.163997
Wp6WTUjnXm947blThI	PPIE	peptidylprolyl isomerase E (cyclophilin E)	-0.462679	0.00344602	0.163997
KYQt4So2Im6c4QksJY	PQBP1	polyglutamine binding protein 1	-0.463118	0.00341144	0.163997
cjl6QBRdXuURIRHKXs	RILPL2	Rab interacting lysosomal protein-like 2	-0.462569	0.00345472	0.163997
QPfSeXzyi5zirBF73k	RPS6KB1	ribosomal protein S6 kinase, 70kDa, polypeptide 1	0.463447	0.00338569	0.163997
9pS5h.p1B5I.1RO0iY	ZMAT5	zinc finger, matrin-type 5	-0.462679	0.00344602	0.163997
lKUJ__nTlzLVJH_opQ	ZNF14	zinc finger protein 14	0.461143	0.00356949	0.163997
lfQSwCH6T6epOunRl4	ZNF69	zinc finger protein 69	0.461582	0.00353383	0.163997
le5TV4X6FZeKrhLosg	UQCR10	ubiquinol-cytochrome c reductase, complex III subunit X	-0.461253	0.00356055	0.163997
65Kn60nl70u0EfV5E0	LSS	lanosterol synthase (2,3-oxidosqualene-lanosterol cyclase)	0.460046	0.00366003	0.164371
KVQQQT1SSFB1RVd.is	PLP2	proteolipid protein 2 (colonic epithelium-enriched)	-0.460046	0.00366003	0.164371
liXjnd4ye5TC5_4rP4	REV1	REV1, polymerase (DNA directed)	0.459937	0.00366919	0.164371
05a52iCJku.5C56Ldc	FRAT1	frequently rearranged in advanced T-cell lymphomas	-0.459608	0.0036968	0.164911
BD74JXg6Qorpp0Lgp0	PARK7	parkinson protein 7	-0.459388	0.0037153	0.165043
obsJQeIxbjrvj9.Q44	ATP2B1	ATPase, Ca++ transporting, plasma membrane 1	0.457633	0.00386627	0.165422
69dUi6dFIJVBdBFJB4	EBPL	emopamil binding protein-like	-0.456536	0.00396331	0.165422
QXUq.q2f5v7YJdd4Ok	GMDS	GDP-mannose 4,6-dehydratase	-0.458511	0.00379013	0.165422
N_IpYp6StH4pSi9CFI	GSTTP2	glutathione S-transferase theta pseudogene 2	0.456646	0.00395351	0.165422
iAo6EDG6hLt10gENpU	NA	NA	0.458291	0.00380904	0.165422
BuF5XtzRS6s3ifKl3s	ADCY10P1	adenylate cyclase 10 (soluble) pseudogene 1	0.457633	0.00386627	0.165422
xEx_ndQZSZZd2dlidQ	NA	NA	-0.457853	0.00384711	0.165422
TYhQiS484OkLpCAaro	NA	NA	-0.456427	0.00397313	0.165422
TCDJFV9VPlUnyXfdUo	MAP3K14	mitogen-activated protein kinase kinase kinase 14	0.457853	0.00384711	0.165422
TSFS_KIUhFOSK24IK4	MRPL21	mitochondrial ribosomal protein L21	-0.456865	0.00393398	0.165422
xXr1R31Ql1ah6hO.kM	PTGES2	prostaglandin E synthase 2	-0.456646	0.00395351	0.165422
lJ5KaUZFKl5H8yFJFo	PYCARD	PYD and CARD domain containing	-0.457414	0.00388551	0.165422
o1UcwS_eWWgsSFIJV4	SCNM1	sodium channel modifier 1	-0.457085	0.00391453	0.165422
9g9NAMC57aepuunRlw	ZNF394	zinc finger protein 394	0.457085	0.00391453	0.165422
ZWgkQIEuQV4B2174gA	ZNHIT3	zinc finger, HIT-type containing 3	-0.457304	0.00389516	0.165422
oMgrqBSve4pPcXRSQk	TTC14	tetratricopeptide repeat domain 14	0.45873	0.0037713	0.165422
Z1eixqCnieiPSAhleg	APRT	adenine phosphoribosyltransferase	-0.455878	0.00402254	0.166352
fbdR4AyADyepOuuplw	HYPK	huntingtin interacting protein K	0.455659	0.00404246	0.166352
o57uHOPXCP1KnwqcH0	MAP3K1	mitogen-activated protein kinase kinase kinase 1, E3 ubiquitin protein ligase	0.455768	0.00403249	0.166352
3x6ISnodJxNYx1SN7k	ATP5EP2	ATP synthase, H+ transporting, mitochondrial F1 complex, epsilon subunit pseudogene 2	-0.454342	0.00416375	0.166769
rgOgStynV2v15FUC4k	GBGT1	globoside alpha-1,3-N-acetylgalactosaminyltransferase 1	-0.45511	0.00409262	0.166769
QggjjYhJYTSbhJKI5U	NA	NA	-0.454233	0.004174	0.166769
9K5eeNRXBVi3kdBiik	NA	NA	-0.453904	0.00420488	0.166769
x3hC6ehYDWWoJeLddw	NA	NA	-0.453355	0.00425679	0.166769
r5zqnylOdLnqhKL.lQ	MRPS18A	mitochondrial ribosomal protein S18A	-0.453794	0.00421522	0.166769
xfe6UjfjT0FLDrF4oE	PAG1	phosphoprotein associated with glycosphingolipid microdomains 1	0.454671	0.00413314	0.166769
NLlkleCBLl6O64VHo0	PLAUR	plasminogen activator, urokinase receptor	-0.453355	0.00425679	0.166769
KtnaFShHEv3c5jdSJ0	PSMB8	proteasome (prosome, macropain) subunit, beta type, 8	-0.454123	0.00418427	0.166769
ZXwAJBOgpSka6dOXsM	QRFPR	pyroglutamylated RFamide peptide receptor	0.453794	0.00421522	0.166769
WD8V6UI1kKWVqB54Z8	RPS9	ribosomal protein S9	-0.45522	0.00408254	0.166769
Zt5JOmxWqTXplppqxw	SRI	sorcin	-0.453684	0.00422558	0.166769
fllCHnhJ6Ia96.Qcaw	TBC1D2B	TBC1 domain family, member 2B	0.453904	0.00420488	0.166769
Tnzt7MoO0S5COeclSk	NA	NA	0.453136	0.0042777	0.166972
HFB0Cnt3AgATKWpmuk	NA	NA	0.452807	0.00430925	0.167288
Eyeruuk5k7LVJx0go4	HSD17B7	hydroxysteroid (17-beta) dehydrogenase 7	0.452039	0.00438364	0.167288
rv6F6m3ipVH_oFvgMo	LOC400464	uncharacterized LOC400464	0.451381	0.00444828	0.167288
iusi7S.tAxVC5pE58U	MIR223	microRNA 223	-0.452039	0.00438364	0.167288
3qEJeXaxd3UD16OVLM	NA	NA	-0.4516	0.00442664	0.167288
KUiuiggaygp46QCae4	OSBPL2	oxysterol binding protein-like 2	0.451271	0.00445914	0.167288
Tno.3WVMRLlQQgqhSk	PSMB7	proteasome (prosome, macropain) subunit, beta type, 7	-0.452587	0.00433039	0.167288
KeInUP01t5TaZTXkNw	RPS15A	ribosomal protein S15a	-0.451271	0.00445914	0.167288
EmsFJuJ2VlIIM4AJIk	SERF2	small EDRK-rich factor 2	-0.451381	0.00444828	0.167288
fKaNGK0ojYhRjgFe3c	ZNF682	zinc finger protein 682	0.452149	0.00437294	0.167288
9ZqT99R5W3ioGcLLu0	EMC6	ER membrane protein complex subunit 6	-0.45149	0.00443745	0.167288
6.iKWKauzReK2ovYhw	ARL16	ADP-ribosylation factor-like 16	0.444909	0.0051293	0.168501
TX1R1PCKcrimfcr56o	ATP6V1F	ATPase, H+ transporting, lysosomal 14kDa, V1 subunit F	-0.447103	0.00488898	0.168501
x9d6eNUlcCgqyFbt.U	BCL2L13	BCL2-like 13 (apoptosis facilitator)	-0.448419	0.00474952	0.168501
iwLclK5Lp0Zew1SH_o	BMS1P5	BMS1 pseudogene 5	0.44447	0.00517857	0.168501
ZJI19sWoqF30l6HaKE	PAGR1	PAXIP1 associated glutamate-rich protein 1	-0.446335	0.00497196	0.168501
0hDp_BeopIr7LieI6o	C5orf28	chromosome 5 open reading frame 28	0.445019	0.00511705	0.168501
capXlDo9IoozjrxZX0	CAPRIN1	cell cycle associated protein 1	-0.449406	0.0046472	0.168501
9.v6uv7iX55QteX_rY	CASP2	caspase 2, apoptosis-related cysteine peptidase	0.450284	0.00455786	0.168501
rSWAMATZV959LuApRs	CKLF	chemokine-like factor	-0.44458	0.00516621	0.168501
rqv7PpkUI3UElLu79U	CSE1L	CSE1 chromosome segregation 1-like (yeast)	0.449955	0.00459119	0.168501
fSVd01eiR3lnQiev7w	DGUOK	deoxyguanosine kinase	-0.444141	0.00521579	0.168501
TSi.iFJepDOuIdTdTE	DTWD2	DTW domain containing 2	0.449626	0.00462473	0.168501
NcRWUacTf9tn5ae3jg	NA	NA	-0.444031	0.00522825	0.168501
6qL.lcHTo_5CDgee_o	FAM120A	family with sequence similarity 120A	0.446006	0.00500789	0.168501
iczYLisrms8C4CoK44	GABARAPL2	GABA(A) receptor-associated protein-like 2	0.443922	0.00524073	0.168501
6VaC_SJDe67e0yVBy0	PDK3	pyruvate dehydrogenase kinase, isozyme 3	0.446883	0.00491257	0.168501
EJF7X6oWN5buFKoIC8	HIVEP3	human immunodeficiency virus type I enhancer binding protein 3	0.450613	0.00452474	0.168501
cnKTyrAwxMI2nqbrp0	NA	NA	0.447761	0.00481882	0.168501
0Cq3veS6IIT3rhSH.k	KDM5B	lysine (K)-specific demethylase 5B	0.444799	0.00514158	0.168501
0Xn_ie7DpJgE7J7f70	KANSL1	KAT8 regulatory NSL complex subunit 1	0.445238	0.00509261	0.168501
W4CHugDj.KGpkunRl4	KLHL28	kelch-like family member 28	0.444799	0.00514158	0.168501
HkokooPnrl9PTgCTlQ	KYNU	kynureninase	-0.44469	0.00515388	0.168501
inaTrrk5_y9ScdKI_I	NA	NA	0.445238	0.00509261	0.168501
lMl1Ciwhd6lFJVmIk4	NA	NA	-0.445238	0.00509261	0.168501
l6e6nee6tGU8eqf0qg	NA	NA	-0.449845	0.00460234	0.168501
cHwOtDIALKepmunRl4	ERAP2	endoplasmic reticulum aminopeptidase 2	0.449187	0.00466978	0.168501
Q8nLuus5F7LVJx0Ip4	LRRC37BP1	leucine rich repeat containing 37B pseudogene 1	0.443922	0.00524073	0.168501
34kqEtP.wO._lqbrp0	LRRFIP1	leucine rich repeat (in FLII) interacting protein 1	0.445567	0.00505615	0.168501
0xmuhxiF_GaW93oZac	MRPS34	mitochondrial ribosomal protein S34	-0.448309	0.00476101	0.168501
N_flnpOXig7P6f48RE	NFKBIZ	nuclear factor of kappa light polypeptide gene enhancer in B-cells inhibitor, zeta	0.44809	0.00478406	0.168501
ZrV6iUnohK617AJ.PU	OAT	ornithine aminotransferase	-0.448309	0.00476101	0.168501
6Qh4OuKUrEumRF7DVI	PILRA	paired immunoglobin-like type 2 receptor alpha	-0.448858	0.00470381	0.168501
WFCuSI6EIklKIVJjeI	PLIN2	perilipin 2	-0.448309	0.00476101	0.168501
Qa6_OmX0CK4J7aHECo	PRDX2	peroxiredoxin 2	-0.445128	0.00510482	0.168501
TrknS6COOEFIITicKs	PRPF4B	PRP4 pre-mRNA processing factor 4 homolog B (yeast)	0.446225	0.00498391	0.168501
E6k3XigOyThPrHB5O4	RALGAPA1	Ral GTPase activating protein, alpha subunit 1 (catalytic)	0.443812	0.00525324	0.168501
3iuuH.voA_p6jRte.4	RBM10	RNA binding motif protein 10	0.44436	0.00519095	0.168501
KHk7h.XCaSeAh2JW54	RBM17	RNA binding motif protein 17	0.446883	0.00491257	0.168501
xHxekqiMU40YK6.1So	RNU1-28P	RNA, U1 small nuclear 28, pseudogene	0.445238	0.00509261	0.168501
BVxJTneunoPhZxVZAs	RPL27	ribosomal protein L27	-0.448748	0.0047152	0.168501
fXpQnkoVPd3MWeURTQ	SDHB	succinate dehydrogenase complex, subunit B, iron sulfur (Ip)	-0.44809	0.00478406	0.168501
fwd6e_5MoXELqeq_us	STAG3L3	stromal antigen 3-like 3	0.445786	0.00503197	0.168501
o7tElIqEC7q416IZS8	ZDHHC7	zinc finger, DHHC-type containing 7	-0.445567	0.00505615	0.168501
ce6_EpnldjutOCg6TE	ZNRD1	zinc ribbon domain containing 1	-0.450174	0.00456895	0.168501
QGEV9VCVUScdQVAQQU	TAPBPL	TAP binding protein-like	-0.445677	0.00504405	0.168501
flpurnxSezSjUKDv6g	NA	NA	-0.447103	0.00488898	0.168501
6hOi5K6Ee7ge._tLz4	TROVE2	TROVE domain family, member 2	0.450613	0.00452474	0.168501
TgRLrHOK2qTxHlzlCk	USP16	ubiquitin specific peptidase 16	0.447322	0.0048655	0.168501
TZlzWRt9HAoNVDveZY	UQCRQ	ubiquinol-cytochrome c reductase, complex III subunit VII, 9.5kDa	-0.443593	0.00527834	0.168796
fiuenn78T3Xeqdxd1E	ABCC10	ATP-binding cassette, sub-family C (CFTR/MRP), member 10	0.442605	0.00539256	0.169496
QvhSDL6wd5SJex8XlA	ANGEL2	angel homolog 2 (Drosophila)	0.440741	0.00561416	0.169496
crssZ7XJp5UvdeFd8g	ATP6V0D1	ATPase, H+ transporting, lysosomal 38kDa, V0 subunit d1	-0.442386	0.00541824	0.169496
6fmSuYulJIrRgwHk3c	BCKDHA	branched chain keto acid dehydrogenase E1, alpha polypeptide	-0.441399	0.00553507	0.169496
Hei.iFJeJBOuIVTdxA	BLZF1	basic leucine zipper nuclear factor 1	0.442496	0.00540539	0.169496
o.7wbeUVUd0VUJ3CVU	THEMIS2	thymocyte selection associated family member 2	-0.441728	0.00549588	0.169496
9nRl7DVJH_oJYqo6tM	CATSPER2	cation channel, sperm associated 2	0.442057	0.00545694	0.169496
oJJJfn3Oo0BL96LuVI	NA	NA	-0.442276	0.00543111	0.169496
HSX.93nrVTNK66V8yU	FPR1	formyl peptide receptor 1	-0.441289	0.00554818	0.169496
0yeeXXDfXnLqFF9F6o	HAUS4	HAUS augmin-like complex, subunit 4	-0.440302	0.00566743	0.169496
0LTVA1K9N4RSWXUU5Q	NA	NA	-0.440302	0.00566743	0.169496
9BPcw_MHV4l0IRfWJ4	NA	NA	0.44085	0.00560091	0.169496
u51pahjrgs.XqUiTnU	NA	NA	-0.442386	0.00541824	0.169496
ENi1xDnFd1tTS_siBE	NA	NA	-0.441509	0.00552198	0.169496
E4dB7m1SvSrfEidRVc	MAP3K3	mitogen-activated protein kinase kinase kinase 3	-0.442167	0.00544401	0.169496
c_5.L5y.seIvhd1e5I	MTSS1	metastasis suppressor 1	0.441509	0.00552198	0.169496
ZTm7jaB0r8RAeKqVSU	PARP6	poly (ADP-ribose) polymerase family, member 6	0.441399	0.00553507	0.169496
ildeT555urP7dfJTSs	PGM1	phosphoglucomutase 1	-0.441179	0.00556132	0.169496
fdpVJc.Vl1P479Sv9A	RER1	RER1 retention in endoplasmic reticulum 1 homolog (S. cerevisiae)	-0.442496	0.00540539	0.169496
iy6oOgIvlfvkLDgl48	SREK1	splicing regulatory glutamine/lysine-rich protein 1	0.44107	0.00557449	0.169496
iZLD3TtVMJIntEu5HE	TBPL1	TBP-like 1	0.44107	0.00557449	0.169496
6ezwApA2ClqZrh0Ze0	TDP1	tyrosyl-DNA phosphodiesterase 1	0.440631	0.00562743	0.169496
lTa18SWdtIdSSUI64I	TXN	thioredoxin	-0.440302	0.00566743	0.169496
B0JuunRl7DUkP6ilCk	NA	NA	0.439973	0.00570766	0.17022
xpR7l4hXYVJYMQTN3o	NA	NA	-0.439205	0.00580251	0.171602
lmR0q3iknLJaKtFOC8	RPL26L1	ribosomal protein L26-like 1	-0.439205	0.00580251	0.171602
rV6i59t95eNN9pF9FA	TMEM189-UBE2V1	TMEM189-UBE2V1 readthrough	-0.439315	0.00578888	0.171602
ukeCh_nro6pH6c549k	C16orf91	chromosome 16 open reading frame 91	-0.438218	0.00592645	0.171916
NUongoVQ4o4lATWLnU	DEF8	differentially expressed in FDCP 8 homolog (mouse)	-0.438657	0.00587109	0.171916
xpIjnUnnrgjk4ErUJA	NA	NA	0.438437	0.00589871	0.171916
TAnl9SnfoR5fqJNeSc	MED19	mediator complex subunit 19	-0.438986	0.00582986	0.171916
0Sjik.leSjsVe23vtY	MRPL11	mitochondrial ribosomal protein L11	-0.438437	0.00589871	0.171916
6gvUShST_ikXkhS2Ao	MRPS23	mitochondrial ribosomal protein S23	-0.438766	0.00585731	0.171916
i0KuGYneV.BaAbdXnQ	SCAND1	SCAN domain containing 1	-0.438218	0.00592645	0.171916
09Jkl_l2qSepVdO5S8	ADRM1	adhesion regulating molecule 1	-0.430101	0.00703501	0.172496
BTkXEdSXq4SpSHe4AA	ANKRD30B	ankyrin repeat domain 30B	0.434817	0.006371	0.172496
TUOLgKjbq0qEWIi4rQ	BSDC1	BSD domain containing 1	0.432294	0.00671912	0.172496
3sef0u71V0lXWm7Skw	C14orf2	chromosome 14 open reading frame 2	-0.431636	0.00681258	0.172496
34Kf76KoSJEoEl_Et4	ELMSAN1	ELM2 and Myb/SANT-like domain containing 1	0.433391	0.0065658	0.172496
WUCkSlC_yf7V_U05UE	C17orf76-AS1	C17orf76 antisense RNA 1	-0.432185	0.00673462	0.172496
o6fgd8qt5LnU3U_ulU	NA	NA	-0.437231	0.00605267	0.172496
3hZb3QoasCrdelAPVQ	TTI2	TELO2 interacting protein 2	-0.433282	0.006581	0.172496
HtYipI_XitKL0IUl6k	MCMDC2	minichromosome maintenance domain containing 2	0.432404	0.00670365	0.172496
i4tJFXXJBeX6h8gRZY	CDA	cytidine deaminase	-0.436024	0.00621008	0.172496
0UpS43H3.0c.Ppfl30	CLEC10A	C-type lectin domain family 10, member A	-0.43383	0.00650532	0.172496
0lV4pTfnpLcX4Hkg6w	CNOT10	CCR4-NOT transcription complex, subunit 10	-0.434159	0.00646028	0.172496
xkf6inikhI0YLSiNiE	CYCSP55	cytochrome c, somatic pseudogene 55	0.43021	0.00701892	0.172496
fIAk8VP_aUL1YYinoU	DENND1A	DENN/MADD domain containing 1A	-0.437889	0.00596827	0.172496
fU61rr_y9fQLSkeonI	DENND4B	DENN/MADD domain containing 4B	0.437231	0.00605267	0.172496
Nk43v6UTkLuJIDIkkY	DNAJB14	DnaJ (Hsp40) homolog, subfamily B, member 14	0.430978	0.00690715	0.172496
ZLhThgPJkun_qHJjXo	DPM3	dolichyl-phosphate mannosyltransferase polypeptide 3	-0.436134	0.00619562	0.172496
WVUPU0hQp5C6V1Pbu4	DPP3	dipeptidyl-peptidase 3	-0.435805	0.00623907	0.172496
rCOmieZudsntCKtNhw	ETFB	electron-transfer-flavoprotein, beta polypeptide	-0.430759	0.00693893	0.172496
HAkXgN6WjmunTl7DVE	METTL21A	methyltransferase like 21A	0.436572	0.00613809	0.172496
3qjh7rr_2cKKQSyrUo	FAM178A	family with sequence similarity 178, member A	0.437779	0.00598226	0.172496
9SDiAl4ggIFBRCREoI	FCGR3A	Fc fragment of IgG, low affinity IIIa, receptor (CD16a)	0.435585	0.00626818	0.172496
TvcQfkSrBIoLp4pci0	KANSL3	KAT8 regulatory NSL complex subunit 3	0.436134	0.00619562	0.172496
fsnRl7DXJD_opYrA6M	NA	NA	0.431746	0.00679692	0.172496
EZTuOhHUqERJckSSfM	FRAT1	frequently rearranged in advanced T-cell lymphomas	-0.432185	0.00673462	0.172496
6KiGdQod3u6eq14cyE	GEMIN6	gem (nuclear organelle) associated protein 6	-0.431636	0.00681258	0.172496
NmTkX20sYnncIKgVUA	GNAS	GNAS complex locus	-0.433611	0.0065355	0.172496
0bRTzA98vSp6ma6dOU	GRIPAP1	GRIP1 associated protein 1	0.436463	0.00615243	0.172496
9Xop_fqHop_foS9d7s	HPS6	Hermansky-Pudlak syndrome 6	-0.430759	0.00693893	0.172496
TtaAelIw7IGRC__IJU	NA	NA	0.432623	0.0066728	0.172496
x5Pp.nnS.gJyqjd8iU	NA	NA	0.434159	0.00646028	0.172496
Wivj4OlfbjC0nuHtKk	HSPA6	heat shock 70kDa protein 6 (HSP70B)	0.434708	0.00638581	0.172496
xQl1XNSVT3IHk9IoRE	LCMT1	leucine carboxyl methyltransferase 1	-0.433391	0.0065658	0.172496
lCd16F_h0SeFVLqS9Q	LILRA5	leukocyte immunoglobulin-like receptor, subfamily A (with TM domain), member 5	-0.436024	0.00621008	0.172496
NiIzAFDkXq5rp0Zew0	LOC100128288	uncharacterized LOC100128288	0.436134	0.00619562	0.172496
lWrkuHRF7D1JH_IpQo	NA	NA	0.432514	0.00668821	0.172496
Q.qLfhamS6dGXsN0kc	NA	NA	0.430101	0.00703501	0.172496
TeSFNFLiBU_oWJeqJM	HERC2P8	hect domain and RLD 2 pseudogene 8	0.43372	0.0065204	0.172496
iFSqR6TbdRF7tQgnnw	NA	NA	-0.433172	0.00659622	0.172496
cwlrTrjk7ey1ScdKKc	NA	NA	0.436901	0.00609525	0.172496
r12jx799kR1ep.IS6g	NA	NA	0.43032	0.00700286	0.172496
TlktaXvKXXh9NdCusM	NA	NA	-0.434269	0.00644533	0.172496
KLqCO6xICV1CVpKTVc	MEA1	male-enhanced antigen 1	-0.432185	0.00673462	0.172496
cJ79Kl75Sc5f4gXajU	MTAP	methylthioadenosine phosphorylase	0.43032	0.00700286	0.172496
B7ZbXtVJefu1bivtDA	NDUFS7	NADH dehydrogenase (ubiquinone) Fe-S protein 7, 20kDa (NADH-coenzyme Q reductase)	-0.430759	0.00693893	0.172496
H3iJX1Xu15RTurSOx0	NHP2L1	NHP2 non-histone chromosome protein 2-like 1 (S. cerevisiae)	-0.432404	0.00670365	0.172496
cf9X17F.hwZ0n1qXk4	PFDN1	prefoldin subunit 1	-0.43372	0.0065204	0.172496
3tLitW4t.uLX7tNvak	PHF21A	PHD finger protein 21A	0.432294	0.00671912	0.172496
cdWKlAegEwi4edrqOg	PRPSAP2	phosphoribosyl pyrophosphate synthetase-associated protein 2	0.43032	0.00700286	0.172496
H_ohSMVA9lvlH8UVl4	PSMB6	proteasome (prosome, macropain) subunit, beta type, 6	-0.434379	0.0064304	0.172496
ofOU5I7V5KiSL_lKaA	PSMD4	proteasome (prosome, macropain) 26S subunit, non-ATPase, 4	-0.431088	0.00689131	0.172496
9aqj_SEpSiM66Nf9MU	RABGGTB	Rab geranylgeranyltransferase, beta subunit	0.43043	0.00698683	0.172496
QfF6SqIxTjRgrr.VKk	RNU1-1	RNA, U1 small nuclear 1	0.432843	0.00664208	0.172496
BSRJpeeh3iB6gI0iQk	RSAD1	radical S-adenosyl methionine domain containing 1	0.433062	0.00661148	0.172496
uf5.f5EO3_vkLTCXik	SMARCA2	SWI/SNF related, matrix associated, actin dependent regulator of chromatin, subfamily a, member 2	0.436243	0.0061812	0.172496
oaeT9BCgIxdcdT3edc	SNRPC	small nuclear ribonucleoprotein polypeptide C	-0.435585	0.00626818	0.172496
N5UdP7MLmfaxJGrXnU	SPEN	spen homolog, transcriptional regulator (Drosophila)	0.431307	0.00685973	0.172496
leP_0q.9xuym4MqpFU	SS18L1	synovial sarcoma translocation gene on chromosome 18-like 1	0.432294	0.00671912	0.172496
9bSNJdCH0Dk6CR0R_k	ZNF439	zinc finger protein 439	0.430539	0.00697083	0.172496
H_3yAzu7Mp6ua6dOXs	ZNF549	zinc finger protein 549	0.434927	0.00635622	0.172496
oFRSiFK7eC6Hu4l6k8	ZNHIT1	zinc finger, HIT-type containing 1	-0.432185	0.00673462	0.172496
u2qF1AhwHhCX0KJUqs	TARDBP	TAR DNA binding protein	0.43394	0.00649028	0.172496
fAXF_XatNIJT5US1eo	TCP11L1	t-complex 11, testis-specific-like 1	-0.432075	0.00675015	0.172496
QUX6npHfJEXiEj8JdU	TMEM203	transmembrane protein 203	-0.433391	0.0065658	0.172496
x9XurugWyO_e8WyiKU	TMEM86B	transmembrane protein 86B	0.431417	0.00684398	0.172496
oV5F615l4qunvD30tM	UBB	ubiquitin B	-0.43394	0.00649028	0.172496
BX_f27hRO.3sUtHqgI	UBP1	upstream binding protein 1 (LBP-1a)	0.431636	0.00681258	0.172496
6eJh3H9Pv5Sbp2_e_U	ATP9A	ATPase, class II, type 9A	0.429552	0.00711595	0.173678
HgdPV71EBUzs1.XQXU	ZNF318	zinc finger protein 318	0.429552	0.00711595	0.173678
9eDwAN766WpkunTl7o	DUSP19	dual specificity phosphatase 19	0.429113	0.00718128	0.17447
xifcAeg4Sg6XXV8nV4	FKBP1A	FK506 binding protein 1A, 12kDa	-0.429113	0.00718128	0.17447
9oI3rP16XA9V_qKEqI	FCGR2B	Fc fragment of IgG, low affinity IIb, receptor (CD32)	-0.428894	0.00721413	0.174869
oySfqRdR3ua3jpVJCs	NAIF1	nuclear apoptosis inducing factor 1	-0.428565	0.00726366	0.175668
9btTXnoiYQgnRUoEKg	NA	NA	-0.428346	0.00729684	0.17567
ckhlexDQjRUQgUjlTk	DGKA	diacylglycerol kinase, alpha 80kDa	0.428346	0.00729684	0.17567
odOJ59UXp7MP80069U	SRP14	signal recognition particle 14kDa (homologous Alu RNA binding protein)	-0.428236	0.00731347	0.175672
9FHFJ9JZ9Fe6p9fpWg	NA	NA	-0.428126	0.00733015	0.175675
Nl4iJ4IpAnApQMVCXI	ENSA	endosulfine alpha	-0.427907	0.00736359	0.176079
umnfgmFaCaC6CAvcuk	BANF1	barrier to autointegration factor 1	-0.427797	0.00738035	0.176084
oG6kjnj6FIaWXjSiX4	SIVA1	SIVA1, apoptosis-inducing factor	-0.427687	0.00739716	0.176089
feKq_ujPqQpKAXeiF0	PMVK	phosphomevalonate kinase	-0.427578	0.00741399	0.176095
TA51QrdI4JrgAI9Ivo	PPM1B	protein phosphatase, Mg2+/Mn2+ dependent, 1B	0.427468	0.00743086	0.176101
iSYLWdWZUIKnYICW4c	HIST1H2BK	histone cluster 1, H2bk	-0.42681	0.00753276	0.176581
i5Ozsrl6ou7urX6d_k	IL11RA	interleukin 11 receptor, alpha	0.426481	0.00758415	0.176581
ZAf9xXi5iMIGOroIiQ	NA	NA	0.426481	0.00758415	0.176581
xg0fiXqA6K_S4liPmU	PNPT1	polyribonucleotide nucleotidyltransferase 1	0.42681	0.00753276	0.176581
liEl6uEi4h3N0AiCFc	PTPLAD2	protein tyrosine phosphatase-like A domain containing 2	0.42692	0.00751569	0.176581
3leF9Ou3_CVBR2v19o	RERE	arginine-glutamic acid dipeptide (RE) repeats	0.4267	0.00754986	0.176581
ff4iggPhRehzoHubBI	RNPC3	RNA-binding region (RNP1, RRM) containing 3	0.427139	0.00748166	0.176581
oN6iUS4VJRenSnL1A8	SIRPA	signal-regulatory protein alpha	-0.426481	0.00758415	0.176581
QhrqKuI7gjuo4F6DgY	ASB1	ankyrin repeat and SOCS box containing 1	0.425713	0.00770525	0.176688
f7F_V3dSd51RP9Exck	E2F6	E2F transcription factor 6	-0.425713	0.00770525	0.176688
QoW6CBJH9AVEHiDjhE	GPBP1	GC-rich promoter binding protein 1	0.426152	0.00763585	0.176688
6D7o3VXlT5efiqRRx0	HDAC6	histone deacetylase 6	0.425932	0.00767049	0.176688
fk8LHrQKQoHp6u66dU	HYKK	hydroxylysine kinase	0.425932	0.00767049	0.176688
HV7dRQAxAA3lqbrpEY	MBTD1	mbt domain containing 1	0.425823	0.00768785	0.176688
ie0v5HrazOgET53Fec	PIGA	phosphatidylinositol glycan anchor biosynthesis, class A	0.425713	0.00770525	0.176688
ZS3QTIC1ubXrl1xAaQ	PPHLN1	periphilin 1	-0.425603	0.00772269	0.176706
cIKU4d.K7s7sX9JNco	BCLAF1	BCL2-associated transcription factor 1	0.425274	0.00777519	0.176876
WSJ6T_RARpBHq6TULc	EMC7	ER membrane protein complex subunit 7	-0.424945	0.00782801	0.176876
Nr1NDriRSXg5IJnUs0	CSE1L	CSE1 chromosome segregation 1-like (yeast)	0.424726	0.00786339	0.176876
iIARBeXpam66biXttU	FCAR	Fc fragment of IgA, receptor for	0.424835	0.00784568	0.176876
fmSc2uf5KKQuKXN6_k	H3F3A	H3 histone, family 3A	-0.425384	0.00775766	0.176876
H6pI.iel9.GPoq75OE	NA	NA	-0.425164	0.00779276	0.176876
3qKDXp0mov4SmPdV08	SSR2	signal sequence receptor, beta (translocon-associated protein beta)	-0.424726	0.00786339	0.176876
fmunmoeGIBxwL16oJA	TCEB1	transcription elongation factor B (SIII), polypeptide 1 (15kDa, elongin C)	-0.424945	0.00782801	0.176876
K6XT57eUdSJ6qcAqew	ELOVL1	ELOVL fatty acid elongase 1	-0.424177	0.00795243	0.177887
KLlR_jfrndXiXp65Xc	NA	NA	-0.423958	0.00798829	0.177887
u1Nq5gH_ukKlClrqD8	LSM10	LSM10, U7 small nuclear RNA associated	-0.423738	0.00802429	0.177887
c82nKbrrk5ew3aCnik	MBD4	methyl-CpG binding domain protein 4	0.423738	0.00802429	0.177887
rVexXMHsNPRfq_lr_0	MTMR9	myotubularin related protein 9	0.424068	0.00797035	0.177887
inrWLkuu.EHD40QUvE	RNY3	RNA, Ro-associated Y3	0.424068	0.00797035	0.177887
oZYzd5auHJ59f3d2Zk	RPS21	ribosomal protein S21	-0.423629	0.00804234	0.177887
rnE3rF_npPOoOK9xR0	TMEM14C	transmembrane protein 14C	-0.423629	0.00804234	0.177887
Eor4koo_fiVKL_LUl4	NA	NA	0.423519	0.00806043	0.177916
3RWnpdHnzPCnXVB3T8	RAB24	RAB24, member RAS oncogene family	-0.423409	0.00807855	0.177946
BADyUpuum7l7DVJB0o	LINC00114	long intergenic non-protein coding RNA 114	0.422971	0.00815139	0.17844
Tld5ZCAS7iceUZ4AcU	MRPS7	mitochondrial ribosomal protein S7	-0.422971	0.00815139	0.17844
BpEvXh6mgj198TRIXk	DESI1	desumoylating isopeptidase 1	-0.422971	0.00815139	0.17844
NuHt6NAVJpeSEjsSCM	VWA9	von Willebrand factor A domain containing 9	-0.422642	0.00820638	0.178644
lBLUXe7cU4VX10R4Xs	HLA-E	major histocompatibility complex, class I, E	-0.422642	0.00820638	0.178644
oc7114q45GTNN39Aog	NA	NA	-0.422312	0.00826169	0.178644
H4Cl6pShn7eU5Gh404	MRPS11	mitochondrial ribosomal protein S11	-0.422312	0.00826169	0.178644
c6PlOQqfk8w8flH4O4	RAP1B	RAP1B, member of RAS oncogene family	0.422422	0.00824322	0.178644
TiHquTdSJR0RXQXb9c	ZSWIM4	zinc finger, SWIM-type containing 4	0.422312	0.00826169	0.178644
Zl9JNd9MSyeqAOUg.A	NA	NA	-0.422093	0.00829874	0.178718
WlAitRBSu5HvR5JU.k	POLR2D	polymerase (RNA) II (DNA directed) polypeptide D	-0.422093	0.00829874	0.178718
KH0Q.Mcaw4mWslSELE	NAAA	N-acylethanolamine acid amidase	-0.421764	0.00835459	0.178832
i0CH1eKKGFUUHp5vnE	NCF4	neutrophil cytosolic factor 4, 40kDa	-0.421874	0.00833594	0.178832
Q1fhLL_X03Rf0.tUD0	SKP1	S-phase kinase-associated protein 1	0.421764	0.00835459	0.178832
cXFjQji9JyC0xRXSg0	ENOSF1	enolase superfamily member 1	0.421654	0.00837327	0.178871
66mjR_KUovYhS3pcE4	NA	NA	0.421435	0.00841075	0.178952
06J9OuCsssegCUeqOI	NA	NA	0.421435	0.00841075	0.178952
T64G25UB0OUSoqN55I	CDK5	cyclin-dependent kinase 5	-0.420557	0.00856211	0.180008
iPw2sV51102XU_6SfU	CMTM7	CKLF-like MARVEL transmembrane domain containing 7	-0.420557	0.00856211	0.180008
ZV6asDyg3kc.6KELJE	EIF2AK3	eukaryotic translation initiation factor 2-alpha kinase 3	0.420777	0.00852406	0.180008
KgkxUqCCe_WjhVziAk	GSTO1	glutathione S-transferase omega 1	-0.420886	0.00850508	0.180008
Elafz5fxKDuMdKnx3M	HNRNPA2B1	heterogeneous nuclear ribonucleoprotein A2/B1	0.420557	0.00856211	0.180008
xOeen.eCErn4H7S.v8	WWP1	WW domain containing E3 ubiquitin protein ligase 1	0.420996	0.00848614	0.180008
fmy.roAGpfm2l0VUu8	RPL9	ribosomal protein L9	-0.420448	0.00858119	0.180052
Z167IgtXQXPuQ4v_II	NA	NA	-0.420338	0.00860031	0.180098
T3OZey1ScVKKeCSjDY	ALPP	alkaline phosphatase, placental	0.41946	0.00875458	0.180266
0VJlKWSCBIIXSg07IE	COX14	cytochrome c oxidase assembly homolog 14 (S. cerevisiae)	-0.418802	0.00887183	0.180266
0edV_TAo3czXINUr8o	CARD16	caspase recruitment domain family, member 16	-0.418693	0.0088915	0.180266
NqbdUs8V6OMoPh1puQ	CREBBP	CREB binding protein	0.41979	0.00869646	0.180266
Kt3.4BOav4DOEX7q.U	CUL4A	cullin 4A	0.419899	0.00867716	0.180266
NKNXgi36IAr3uV0rqk	DGKD	diacylglycerol kinase, delta 130kDa	0.418912	0.0088522	0.180266
QQuS6TufsNUnHeinik	DMC1	DNA meiotic recombinase 1	0.418912	0.0088522	0.180266
EEj8AjuvNELdiqgHHk	GPBP1L1	GC-rich promoter binding protein 1-like 1	0.418583	0.00891121	0.180266
Qbr5IlcteOlVrpMT4M	NA	NA	-0.418912	0.0088522	0.180266
iijV_JUivYhyXqQRLQ	LOC440157	uncharacterized LOC440157	0.419899	0.00867716	0.180266
W6nd2Eb50lLR19V7o8	NSDHL	NAD(P) dependent steroid dehydrogenase-like	-0.418473	0.00893096	0.180266
igXzsWJA5StyQEw5y0	PABPC1	poly(A) binding protein, cytoplasmic 1	0.419131	0.00881304	0.180266
WooI8XIZOf1ISpv_nk	POLR1E	polymerase (RNA) I polypeptide E, 53kDa	-0.41957	0.00873517	0.180266
cSKTWX1TUR5fy6xtbQ	RASGRP4	RAS guanyl releasing protein 4	-0.419131	0.00881304	0.180266
QmWUQ65k4O16SOd0Is	RPS15A	ribosomal protein S15a	-0.418912	0.0088522	0.180266
fIP30XgwFO60k_TeKQ	SNORD36C	small nucleolar RNA, C/D box 36C	0.418583	0.00891121	0.180266
KUg7rr3qQQOI_6Ybog	ZBTB4	zinc finger and BTB domain containing 4	0.418473	0.00893096	0.180266
NwPBcXpSkS6dEXsN0k	ZNF577	zinc finger protein 577	0.419351	0.00877403	0.180266
itUnHeilyuog2fgVKI	NA	NA	0.420009	0.00865789	0.180266
W0x1MRxL57R41e.56c	HECTD1	HECT domain containing E3 ubiquitin protein ligase 1	0.418035	0.00901032	0.181179
6NCCWhxCtlxuSelToQ	MRPL23	mitochondrial ribosomal protein L23	-0.418035	0.00901032	0.181179
upUqtKVJ.4kgxBk_p8	THRAP3	thyroid hormone receptor associated protein 3	-0.417925	0.00903025	0.181237
rPDSm6_7uXsNUnHYik	NA	NA	0.417705	0.00907023	0.181696
ZkuqCT.geOPrh1aHLo	TEFM	transcription elongation factor, mitochondrial	-0.416938	0.00921136	0.181779
3qVItSW1J51.VL_P0M	CENPB	centromere protein B, 80kDa	-0.417157	0.00917085	0.181779
Q_ivuDS5e0lZ14l6X8	FAM96B	family with sequence similarity 96, member B	-0.417486	0.00911036	0.181779
Tx_op4ikoo_fiVKK_I	FLJ44124	uncharacterized LOC641737	0.417486	0.00911036	0.181779
Ht7_kVR54Ul1SIC7kE	HSD17B10	hydroxysteroid (17-beta) dehydrogenase 10	-0.417267	0.00915065	0.181779
xXoS7ou8YVIxIReiYo	KEAP1	kelch-like ECH-associated protein 1	-0.416938	0.00921136	0.181779
fxGkk.YOLkne7e0gKI	PRKAB2	protein kinase, AMP-activated, beta 2 non-catalytic subunit	0.417047	0.00919108	0.181779
ZuTRHwdNwefVaEV1F0	UFC1	ubiquitin-fold modifier conjugating enzyme 1	-0.417267	0.00915065	0.181779
K4f7A3lRFSelM1FXYY	CABIN1	calcineurin binding protein 1	0.416389	0.00931331	0.18345
BuSFKBEU8qJ9KlK_Og	ODF2L	outer dense fiber of sperm tails 2-like	0.416279	0.00933381	0.183513
0UJD25LqOJx.lJyKWU	DCTN3	dynactin 3 (p22)	-0.41595	0.00939556	0.184386
NVFNF0BUNFV13s57RE	P2RY13	purinergic receptor P2Y, G-protein coupled, 13	-0.415621	0.00945765	0.184921
Hi50r3v96C_eiCp7So	POMT2	protein-O-mannosyltransferase 2	0.415621	0.00945765	0.184921
r0S96KeII24p5N6QqU	ANXA11	annexin A11	0.414634	0.00964604	0.185194
lN55c8r33uE7l1SS4E	CCDC59	coiled-coil domain containing 59	0.414744	0.00962495	0.185194
WJVFuOJ5y3gwb1eHyo	LPP	LIM domain containing preferred translocation partner in lipoma	0.414963	0.00958289	0.185194
0SXIRSwd_70UoVIV_k	MACF1	microtubule-actin crosslinking factor 1	0.415073	0.00956192	0.185194
ZedqKeKSiDR_DcopIs	NLRP8	NLR family, pyrin domain containing 8	0.414853	0.0096039	0.185194
xi1KL_IUl6kECYhXt8	OCIAD1	OCIA domain containing 1	0.414963	0.00958289	0.185194
xXpBS6gCATmKeygioI	PCYOX1L	prenylcysteine oxidase 1 like	0.414853	0.0096039	0.185194
QpCljp0o46pElZf4EM	PLEKHB2	pleckstrin homology domain containing, family B (evectins) member 2	-0.414963	0.00958289	0.185194
TxenEgII5SOEfCFx_4	RPL9	ribosomal protein L9	0.414634	0.00964604	0.185194
oqQiIRpt.6Ai6zNJeo	TTC37	tetratricopeptide repeat domain 37	0.415183	0.00954099	0.185194
6qd3g1xev30p96H5yk	BCDIN3D	BCDIN3 domain containing	-0.414415	0.00968834	0.18567
TCE4JRq5SCceY5VqLw	BID	BH3 interacting domain death agonist	-0.414086	0.00975208	0.186364
Quo7lLtVFBFKD8hf9U	PCBD1	pterin-4 alpha-carbinolamine dehydratase/dimerization cofactor of hepatocyte nuclear factor 1 alpha	-0.413976	0.00977341	0.186364
xEJ7VZ5GJk3HuR3evQ	PSMB9	proteasome (prosome, macropain) subunit, beta type, 9	-0.413866	0.00979477	0.186364
K2KmjXd6brhQjgjkig	RPS11	ribosomal protein S11	-0.413866	0.00979477	0.186364
rqKWKSujRCtKIyIU08	DDX51	DEAD (Asp-Glu-Ala-Asp) box polypeptide 51	0.413537	0.00985911	0.186918
TCf0gztLnjsk5__Q_U	RECK	reversion-inducing-cysteine-rich protein with kazal motifs	0.413537	0.00985911	0.186918
i0tCqdR4fXKV7D8FLc	TSPAN31	tetraspanin 31	-0.413427	0.00988064	0.186992
9s.Lqg6Ai_V__QsOCU	SREK1	splicing regulatory glutamine/lysine-rich protein 1	0.413318	0.0099022	0.187067
ZirTd9z7F5JGfXqe8Q	ALG13	ALG13, UDP-N-acetylglucosaminyltransferase subunit	-0.412769	0.0100106	0.187525
HrnXlRFJR.rhDhX1CA	CMTM3	CKLF-like MARVEL transmembrane domain containing 3	-0.413098	0.00994546	0.187525
lXVe908RT3pgDspAsk	NA	NA	0.41266	0.0100324	0.187525
WpS7.Dw07pSm66dGXs	NA	NA	0.412989	0.00996714	0.187525
9CuQfX2ttWDWr01hFI	RPL12	ribosomal protein L12	-0.412879	0.00998887	0.187525
rJJ77XwA4PhelqZrp0	SEMA3E	sema domain, immunoglobulin domain (Ig), short basic domain, secreted, (semaphorin) 3E	0.41266	0.0100324	0.187525
0pfE0sntIqAh7ksPtE	PSMA6	proteasome (prosome, macropain) subunit, alpha type, 6	-0.41255	0.0100543	0.187604
NHdIgl8CTX9.hfeCAI	CLK1	CDC-like kinase 1	0.41244	0.0100762	0.187682
iDVKdd_HepJ.DSvqSU	ATHL1	ATH1, acid trehalase-like 1 (yeast)	0.412221	0.0101201	0.187841
6FqKSKkjTlHs9SXqQQ	NA	NA	0.412221	0.0101201	0.187841
inr.jHg7gQp0XCgHhU	NOL8	nucleolar protein 8	0.412001	0.0101641	0.188329
WVHrohnz3HoWnnsX0o	RRNAD1	ribosomal RNA adenine dimethylase domain containing 1	-0.411892	0.0101862	0.18841
fSQgQDQpHV7kv_UnUo	LRR1	leucine rich repeat protein 1	-0.411672	0.0102305	0.1889
faTTVN3D9V3tdTUmn0	RAP1GDS1	RAP1, GTP-GDP dissociation stimulator 1	-0.411563	0.0102528	0.188982
QKIRHlT4rMeU3VLTu4	NHP2	NHP2 ribonucleoprotein	-0.411453	0.010275	0.189064
fEn1QlU0MCVe9GeR64	C1orf123	chromosome 1 open reading frame 123	-0.411234	0.0103197	0.189557
WMrBQokuBJJxxLLoJY	HNRNPH1	heterogeneous nuclear ribonucleoprotein H1 (H)	0.411124	0.010342	0.18964
lXohNenxCiRdC1Ceug	ABCF2	ATP-binding cassette, sub-family F (GCN20), member 2	-0.410356	0.0104999	0.18991
TJXhTVYkgxXh93V1Uo	C1orf122	chromosome 1 open reading frame 122	-0.410356	0.0104999	0.18991
3tepy7A2K5Tz39yXXU	KIAA0020	KIAA0020	0.410575	0.0104546	0.18991
0U5NxCfiAyj.RLqguo	LRBA	LPS-responsive vesicle trafficking, beach and anchor containing	-0.410466	0.0104772	0.18991
HpR_L_11CrK7dP73pU	SNRNP70	small nuclear ribonucleoprotein 70kDa (U1)	0.410795	0.0104094	0.18991
3eOOFH3U_u6nVl6Ot8	TARBP2	TAR (HIV-1) RNA binding protein 2	-0.410356	0.0104999	0.18991
xByFFJO9O1IXaS6bkc	TULP4	tubby like protein 4	0.410795	0.0104094	0.18991
WHDqghEijii9Rqejgk	VPS25	vacuolar protein sorting 25 homolog (S. cerevisiae)	-0.410356	0.0104999	0.18991
fse_AUfT6E75DJAFVI	FAM214A	family with sequence similarity 214, member A	0.409808	0.0106138	0.191319
uWWeXEi0R0NdakX1_A	NDUFA11	NADH dehydrogenase (ubiquinone) 1 alpha subcomplex, 11, 14.7kDa	-0.409808	0.0106138	0.191319
QFrlQN6euhIJF6Ivog	LYRM4	LYR motif containing 4	-0.409698	0.0106368	0.191408
HdefXV5T01eVd1OCfg	OAS1	2-5-oligoadenylate synthetase 1, 40/46kDa	-0.409479	0.0106827	0.19191
cJ4k60959WOEEaF2W4	SERPINB8	serpin peptidase inhibitor, clade B (ovalbumin), member 8	-0.409369	0.0107058	0.191999
luIMgIUv0p85HxunTk	METTL21D	methyltransferase like 21D	0.40904	0.0107752	0.192683
WCehZehdlaCieCIOSg	COPE	coatomer protein complex, subunit epsilon	-0.40893	0.0107984	0.192683
NtP3xVOe9XohV7o90k	FASTKD3	FAST kinase domains 3	-0.40893	0.0107984	0.192683
Kkjn_VKfdFGuxajPAU	HADHA	hydroxyacyl-CoA dehydrogenase/3-ketoacyl-CoA thiolase/enoyl-CoA hydratase (trifunctional protein), alpha subunit	-0.40882	0.0108217	0.192774
x6CNIVJ18V_3lL7FKk	IFI30	interferon, gamma-inducible protein 30	-0.408491	0.0108917	0.19305
l_CUovQhSXpQTogFd0	LINC01018	long intergenic non-protein coding RNA 1018	0.408601	0.0108683	0.19305
TuXZF9BpOgq9EfqIB0	ZNF700	zinc finger protein 700	0.408491	0.0108917	0.19305
WHwXnSmpfZUnkDKjm8	EMILIN2	elastin microfibril interfacer 2	-0.408272	0.0109386	0.193559
xnrnj5EYbo1TYnr7fc	NA	NA	-0.408053	0.0109857	0.193746
QXfWv_e89ALqA7F6Rs	USP48	ubiquitin specific peptidase 48	0.408053	0.0109857	0.193746
01Tv.FeVeX48h1yRek	CD86	CD86 molecule	-0.407943	0.0110093	0.19384
TPXO9LJuvjnPvyX1XU	YTHDC1	YTH domain containing 1	0.407833	0.0110329	0.193935
NI7pTwolXLo7boVQEk	PRMT1	protein arginine methyltransferase 1	-0.407724	0.0110566	0.19403
rADalK5jp0ZOw1SR.o	NA	NA	0.407504	0.0111041	0.194222
Zfyh4Ccptd1RAAteV0	NEU1	sialidase 1 (lysosomal sialidase)	-0.407504	0.0111041	0.194222
3MB8PKUpkuvRl7DVJE	ITPK1-AS1	ITPK1 antisense RNA 1	0.406517	0.0113201	0.194262
0Z19P0rx299JC_kASE	DEXI	Dexi homolog (mouse)	-0.406517	0.0113201	0.194262
HALNpamR6fGXsNUkf4	EID2B	EP300 interacting inhibitor of differentiation 2B	0.407065	0.0111997	0.194262
luXrlKxGtd92RpDlug	ABHD17AP2	abhydrolase domain containing 17A pseudogene 2	-0.406627	0.0112959	0.194262
QWO5KXR6CJ9CKL_4B0	NA	NA	0.406736	0.0112718	0.194262
NuCTr4DycutX.g.TiU	LCOR	ligand dependent nuclear receptor corepressor	0.406407	0.0113443	0.194262
fVyA8gDQn_pSua6dOU	LMOD3	leiomodin 3 (fetal)	0.406736	0.0112718	0.194262
foC4I5IvHum.pGpNG4	NA	NA	-0.406736	0.0112718	0.194262
3gqTquScgS7K9XQwVc	PCBP1	poly(rC) binding protein 1	-0.407065	0.0111997	0.194262
cDDJSm66ROXs9Unn6g	POFUT1	protein O-fucosyltransferase 1	0.406407	0.0113443	0.194262
6MXulVREHiVOeOixXg	RELA	v-rel avian reticuloendotheliosis viral oncogene homolog A	-0.406407	0.0113443	0.194262
x6rn17rLt.Ss1vUcnE	ZNF26	zinc finger protein 26	0.406517	0.0113201	0.194262
6TtKgtn.rl6ev5UiUI	TK2	thymidine kinase 2, mitochondrial	-0.406956	0.0112237	0.194262
lSk6f796.Q3vdvX7Fo	BAG5	BCL2-associated athanogene 5	0.405639	0.011515	0.1954
37Dwjz3pSua6dGXMNU	APOPT1	apoptogenic 1, mitochondrial	0.405639	0.011515	0.1954
uhUB_6CzTu8L3e3e.c	CRY1	cryptochrome 1 (photolyase-like)	0.40553	0.0115396	0.1954
xvXInORFXlUvxb11dI	HECTD3	HECT domain containing E3 ubiquitin protein ligase 3	0.405639	0.011515	0.1954
BffgXrpVb6BzS6bdU4	KIAA0513	KIAA0513	-0.405639	0.011515	0.1954
cgIUSICkSXnQXnjgXk	PSMA1	proteasome (prosome, macropain) subunit, alpha type, 1	-0.405859	0.011466	0.1954
B7JXoXl19XapTH3v1M	TCTA	T-cell leukemia translocation altered	-0.40553	0.0115396	0.1954
cohpUKQJELEVNdLA2I	DHX29	DEAH (Asp-Glu-Ala-His) box polypeptide 29	-0.40542	0.0115642	0.195505
cIt_mP6VhmdZ.ZxJOs	ATP5EP2	ATP synthase, H+ transporting, mitochondrial F1 complex, epsilon subunit pseudogene 2	-0.404762	0.0117128	0.195834
TSnePcugokveLdSgsk	PNISR	PNN-interacting serine/arginine-rich protein	0.404981	0.0116631	0.195834
QLHwCbrVS4pQgL9a8I	DYRK2	dual-specificity tyrosine-(Y)-phosphorylation regulated kinase 2	0.404762	0.0117128	0.195834
Qr_XT3UIlEHQnge4C4	FBXW7	F-box and WD repeat domain containing 7, E3 ubiquitin protein ligase	0.405091	0.0116383	0.195834
WVfqghgqOeS9QCIKHc	FCGR2A	Fc fragment of IgG, low affinity IIa, receptor (CD32)	-0.405091	0.0116383	0.195834
QrjSfgPScFiSca1dNU	NA	NA	-0.404872	0.0116879	0.195834
HHlSu60U713Wa33_UI	MRPL33	mitochondrial ribosomal protein L33	-0.404762	0.0117128	0.195834
Z3iaAV3Xw3R6VNUl0o	CWC15	CWC15 spliceosome-associated protein homolog (S. cerevisiae)	-0.404542	0.0117627	0.196359
rNOaOOieCVCSsuFuXo	NA	NA	-0.404323	0.0118128	0.196886
ukrjIIkBRtUYNUMOEk	MAPKAPK5	mitogen-activated protein kinase-activated protein kinase 5	0.404104	0.011863	0.197105
l315953qWurp3SAMfk	MRRF	mitochondrial ribosome recycling factor	-0.404104	0.011863	0.197105
Hh4jq4NH4rSi.iFIek	NA	NA	0.403994	0.0118882	0.197215
f57_qnV6Vg30fU9KAU	MPDU1	mannose-P-dolichol utilization defect 1	-0.403884	0.0119135	0.197325
oRQif5SjUYhQXggEqU	ACO2	aconitase 2, mitochondrial	-0.403555	0.0119895	0.197966
9oAjV6DOCoRLGstAVU	ZNF493	zinc finger protein 493	0.403555	0.0119895	0.197966
xiStt5q_gBQIFK40ec	BBS2	Bardet-Biedl syndrome 2	0.403446	0.0120149	0.198078
BnuQK_InPnjy8US944	HMGB1	high mobility group box 1	0.403116	0.0120914	0.199031
Eg5j0Rf7ktaN0fppCo	CAT	catalase	-0.403007	0.012117	0.199143
fPJ6m64TmXsPUnHaik	NA	NA	0.402678	0.0121941	0.199792
HqCW5ve9QpN7iVOizE	NA	NA	-0.402678	0.0121941	0.199792
