# Supplementary material for: Increased Paternal Age at Conception Is Associated with Transcriptomic Changes Involved in Mitochondrial Function in Elderly Individuals
Source: PLoS One. 2016 Nov 23;11(11):e0167028. doi: 10.1371/journal.pone.0167028 (PMC5120832; doi:10.1371/journal.pone.0167028)
Supplement: S2 Table — MAC was associated with expression of 213 transcripts (FDR < 20%). nuIlID is a unique identifier for the probes used in the HumanHT-12 beadchip provided by Illumina. FDR is false discovery rate. (XLSX) [file pone.0167028.s003.xlsx]

## Sheet: S3 Table
S2 Table. Correlation analysis of maternal age at conception (MAC) and PBMC gene expression. MAC was associated with expression of 213 transcripts (FDR < 20 %).
nuIlID is a unique identifier for the probes used in the HumanHT-12 beadchip provided by Illumina. FDR is false discovery rate.
nuID	Gene symbol	Gene name	Spearman's rho	p-value	FDR
BdUlX9Tl.R1P6QneKo	TRIM41	tripartite motif containing 41	0.644372	1.2667e-05	0.129887
utCg_HgYHCJ16OrWoE	ACSF2	acyl-CoA synthetase family member 2	0.616031	3.83269e-05	0.129887
B0_h066mu_0yYS4200	APP	amyloid beta (A4) precursor protein	-0.608342	5.08201e-05	0.129887
NkgchVZRJJd4L6EkAU	APP	amyloid beta (A4) precursor protein	-0.604937	5.74496e-05	0.129887
cipJfQG7qtxLXStyko	OTUB1	OTU domain, ubiquitin aldehyde binding 1	0.603179	6.11694e-05	0.129887
Hnff5d56LWqLpvp5yI	ASAH1	N-acylsphingosine amidohydrolase (acid ceramidase) 1	-0.590327	9.57186e-05	0.147362
TU_i6VA39TcqQteApU	RAD23A	RAD23 homolog A (S, cerevisiae)	0.585384	0.00011314	0.147362
cgDuqunuhIJ6JUt4H4	PDIA6	protein disulfide isomerase family A, member 6	-0.584065	0.000118245	0.147362
9kJ9dXSU_OgL0kI0kE	ALDH2	aldehyde dehydrogenase 2 family (mitochondrial)	-0.582418	0.000124918	0.147362
l5KBdKPEkrkjpKJ1CU	NA	NA	-0.57385	0.000165414	0.150097
6tzuVVEks6f1JxVP6Y	WNK1	WNK lysine deficient protein kinase 1	-0.57374	0.000166001	0.150097
Zlk3uCSIq1AXkXAt0k	HP1BP3	heterochromatin protein 1, binding protein 3	-0.571543	0.000178168	0.150097
W.lXdFJboJSSzYndEs	TUBB	tubulin, beta class I	-0.570334	0.000185195	0.150097
3FrTlTWg7cwgogJ2Lg	NA	NA	0.568247	0.000197923	0.150097
ENi1xDnFd1tTS_siBE	NA	NA	-0.565391	0.000216615	0.15332
0D_R6gXqAi4eMP.rm4	NA	NA	0.559789	0.000257949	0.155274
KTRdHVIgL60ndUnR0k	LRRC8D	leucine rich repeat containing 8 family, member D	-0.55913	0.00026325	0.155274
HpR_L_11CrK7dP73pU	SNRNP70	small nuclear ribonucleoprotein 70kDa (U1)	0.55913	0.00026325	0.155274
HvXXhL_O7U96l3S58k	TRAF3IP2	TRAF3 interacting protein 2	-0.554956	0.000299152	0.165841
WpOd.qJ5EvOqKHVHns	TLE4	transducin-like enhancer of split 4 (E(sp1) homolog, Drosophila)	-0.553528	0.000312406	0.165841
E1xFxd3ep9z9hZjjuk	FTL	ferritin, light polypeptide	-0.548035	0.000368424	0.186265
0SKUYTAD0tX_19VuXU	NIP7	NIP7, nucleolar pre-rRNA processing protein	-0.54452	0.000408833	0.188016
c6S4ApSpTToorziXnk	CPQ	carboxypeptidase Q	-0.543971	0.000415492	0.188016
3hNJuEkohlSigikgu8	FXR1	fragile X mental retardation, autosomal homolog 1	-0.53738	0.000503316	0.188016
KLiUJIKK6AGhUBVLuU	GDI1	GDP dissociation inhibitor 1	0.53705	0.000508113	0.188016
05a52iCJku.5C56Ldc	FRAT1	frequently rearranged in advanced T-cell lymphomas	-0.535183	0.000536071	0.188016
rr5wo6ngnqt6F9DQJc	PTTG1	pituitary tumor-transforming 1	-0.535073	0.000537758	0.188016
NLlkleCBLl6O64VHo0	PLAUR	plasminogen activator, urokinase receptor	-0.534414	0.000547976	0.188016
oFQt91bU9S0Dep0dFU	SRC	v-src avian sarcoma (Schmidt-Ruppin A-2) viral oncogene homolog	0.533206	0.000567162	0.188016
3dnuL.aupIZHvg3rJQ	SAFB2	scaffold attachment factor B2	0.532766	0.000574285	0.188016
uRL1J2q6X1zRUnfSDU	AP1G2	adaptor-related protein complex 1, gamma 2 subunit	0.524747	0.000719076	0.188016
u1Nq5gH_ukKlClrqD8	LSM10	LSM10, U7 small nuclear RNA associated	-0.523209	0.000750288	0.188016
iKkl3vpeKt6Gf.Pzlw	DCAF15	DDB1 and CUL4 associated factor 15	0.52266	0.000761723	0.188016
xgRQiuuluigljeMiqg	NA	NA	-0.519255	0.000836142	0.188016
66Ekq73SdUmCXUQSDo	TTYH2	tweety family member 2	-0.518596	0.00085127	0.188016
NNCnqEuaWoT7pQkjpw	NA	NA	0.517827	0.000869225	0.188016
iPw2sV51102XU_6SfU	CMTM7	CKLF-like MARVEL transmembrane domain containing 7	-0.517387	0.000879636	0.188016
6qL.lcHTo_5CDgee_o	FAM120A	family with sequence similarity 120A	0.516728	0.000895457	0.188016
cUaqUEfoTu1e8XiDhI	YME1L1	YME1-like 1 ATPase	-0.515959	0.000914236	0.188016
N0_ivqCguKIC7378u8	HECA	headcase homolog (Drosophila)	0.51541	0.000927863	0.188016
Z3iaAV3Xw3R6VNUl0o	CWC15	CWC15 spliceosome-associated protein homolog (S, cerevisiae)	-0.514971	0.000938893	0.188016
WHDqghEijii9Rqejgk	VPS25	vacuolar protein sorting 25 homolog (S, cerevisiae)	-0.514971	0.000938893	0.188016
9V1e6Je8XWT_EYt57g	GIPC1	GIPC PDZ domain containing family, member 1	0.514312	0.000955655	0.188016
0l5LRJx_oh4pKIOm4E	NA	NA	0.514312	0.000955655	0.188016
9K5eeNRXBVi3kdBiik	NA	NA	-0.514092	0.000961302	0.188016
HpQsUO_nvIKj3vT0E4	HNRNPDL	heterogeneous nuclear ribonucleoprotein D-like	0.513433	0.00097842	0.188016
6mvSRT4Iv9cT2inld4	INO80C	INO80 complex subunit C	-0.513323	0.000981299	0.188016
fO13Gde4sH6daqdZ2U	NA	NA	-0.510137	0.00106812	0.188016
iXiInnjBTuo2vxo4oI	NA	NA	0.509259	0.00109324	0.188016
fllCHnhJ6Ia96.Qcaw	TBC1D2B	TBC1 domain family, member 2B	0.508929	0.00110279	0.188016
6RxRPUt.wtZ6qWBJLk	FAM105A	family with sequence similarity 105, member A	-0.50805	0.00112863	0.188016
HOURX0I_dqlI34Ix0Q	NA	NA	-0.505634	0.00120246	0.188016
xQl1XNSVT3IHk9IoRE	LCMT1	leucine carboxyl methyltransferase 1	-0.505084	0.00121983	0.188016
xhiNqZvSrrOlshBc.s	HINT3	histidine triad nucleotide binding protein 3	-0.504535	0.00123741	0.188016
upe1S87l9XQlAlglX8	ACADVL	acyl-CoA dehydrogenase, very long chain	0.504206	0.00124807	0.188016
6J2SRKqJ6FJ4KJP5oA	RFXANK	regulatory factor X-associated ankyrin-containing protein	-0.504206	0.00124807	0.188016
QlOP33v69xwnICUq4I	UBA6	ubiquitin-like modifier activating enzyme 6	0.503656	0.00126602	0.188016
3.f0gig0PehaKO3V5c	NA	NA	-0.502118	0.00131748	0.188016
QggjjYhJYTSbhJKI5U	NA	NA	-0.501459	0.0013401	0.188016
liEl6uEi4h3N0AiCFc	PTPLAD2	protein tyrosine phosphatase-like A domain containing 2	0.501459	0.0013401	0.188016
6JASaRjql.fNYiLiJk	GRB2	growth factor receptor-bound protein 2	-0.50058	0.00137078	0.188016
uhUB_6CzTu8L3e3e.c	CRY1	cryptochrome 1 (photolyase-like)	0.500251	0.00138245	0.188016
cohpUKQJELEVNdLA2I	DHX29	DEAH (Asp-Glu-Ala-His) box polypeptide 29	-0.500141	0.00138636	0.188016
xupWoEp4p4rpdfgbqM	NA	NA	-0.500141	0.00138636	0.188016
cre7OfH1U02281aIOo	NA	NA	0.500031	0.00139027	0.188016
KOO33_D6gp06J9OuCk	NA	NA	0.499702	0.00140209	0.188016
x21B4QlfkXl3Uo7cQA	NA	NA	-0.498933	0.00143	0.188016
oCiDv_6FH_v9.9k5JI	NA	NA	0.498274	0.00145431	0.188016
9bXVOU0s4mXN5iBIgo	EXOC4	exocyst complex component 4	-0.497615	0.00147898	0.188016
0qVS76JdKCBSQCEtQY	RBM6	RNA binding motif protein 6	0.496626	0.00151668	0.188016
iISeuXwg_lSXSNe38k	CHD1L	chromodomain helicase DNA binding protein 1-like	0.495967	0.00154229	0.188016
QhL0ikqEEjqrpQuENg	FAM103A1	family with sequence similarity 103, member A1	-0.495308	0.00156827	0.188016
oqhQCoiJeq3EIohE00	YTHDF3	YTH domain family, member 3	-0.495308	0.00156827	0.188016
0kCUyCe6eVKkKUILgo	PGAM4	phosphoglycerate mutase family member 4	-0.494978	0.00158141	0.188016
fgB4n1rRIgbkhj1VlM	BABAM1	BRISC and BRCA1 A complex member 1	-0.494099	0.00161691	0.188016
3nDVLa5ZNVJWWU6WXE	PGAM1	phosphoglycerate mutase 1 (brain)	-0.49399	0.0016214	0.188016
QUpERIdR_l9l3709NU	NA	NA	-0.49377	0.0016304	0.188016
9s.Lqg6Ai_V__QsOCU	SREK1	splicing regulatory glutamine/lysine-rich protein 1	0.49355	0.00163946	0.188016
lCd16F_h0SeFVLqS9Q	LILRA5	leukocyte immunoglobulin-like receptor, subfamily A (with TM domain), member 5	-0.491902	0.00170876	0.188016
WxECn1IXiURUpXNeBI	ATP11B	ATPase, class VI, type 11B	-0.491683	0.00171819	0.188016
Wh0iPd.7USEtN0okgI	CLEC7A	C-type lectin domain family 7, member A	-0.491573	0.00172293	0.188016
3njnpE0.56Iv.zMeyU	ETS1	v-ets avian erythroblastosis virus E26 oncogene homolog 1	0.491573	0.00172293	0.188016
6KhTnqXeZd7EFHnWB0	SLC22A18	solute carrier family 22, member 18	0.491463	0.00172767	0.188016
HpVLOeA136dFeOdQ7U	MORF4L2	mortality factor 4 like 2	-0.490474	0.0017709	0.188016
iRe6kupLt_uAqJoxx8	NA	NA	-0.490035	0.00179041	0.188016
u55QF4qe6roOJ6CluM	PCBD1	pterin-4 alpha-carbinolamine dehydratase/dimerization cofactor of hepatocyte nuclear factor 1 alpha	-0.490035	0.00179041	0.188016
BXqTJ.rjiLo657ides	PIGO	phosphatidylinositol glycan anchor biosynthesis, class O	-0.489156	0.00183001	0.188016
WpSg16t5B.oAdd9EwQ	CPQ	carboxypeptidase Q	-0.489046	0.00183501	0.188016
uqF1y9Ruc09xwekVwo	FUT4	fucosyltransferase 4 (alpha (1,3) fucosyltransferase, myeloid-specific)	-0.488827	0.00184506	0.188016
HiTqPjaSQiwIRJ1IpU	MRPL38	mitochondrial ribosomal protein L38	0.488827	0.00184506	0.188016
fui6qfUrpX1aRE9T_8	SMARCB1	SWI/SNF related, matrix associated, actin dependent regulator of chromatin, subfamily b, member 1	0.488717	0.0018501	0.188016
3s68ERxQO7fyMle164	NA	NA	0.488168	0.00187548	0.188016
rd9ZhD0zfsbTSI.Tlo	ZNF83	zinc finger protein 83	0.488058	0.00188059	0.188016
WSXeo6PHo_8AEnqkWk	CTSC	cathepsin C	-0.487069	0.00192716	0.188016
Kt3.4BOav4DOEX7q.U	CUL4A	cullin 4A	0.487069	0.00192716	0.188016
rnE3rF_npPOoOK9xR0	TMEM14C	transmembrane protein 14C	-0.48674	0.0019429	0.188016
KVcCvqiXZ7t_e9UpFE	DGCR8	DGCR8 microprocessor complex subunit	0.48641	0.00195876	0.188016
Ej7lFsdSXqYQi8hXN0	SDHAP1	succinate dehydrogenase complex, subunit A, flavoprotein pseudogene 1	0.48641	0.00195876	0.188016
61VJU3ZLJLrIYuA1U0	U2SURP	U2 snRNP-associated SURP domain containing	-0.48641	0.00195876	0.188016
iykwoB2.kp3e1Knn14	BOD1	biorientation of chromosomes in cell division 1	-0.4863	0.00196407	0.188016
o6fgd8qt5LnU3U_ulU	NA	NA	-0.48619	0.0019694	0.188016
6D7o3VXlT5efiqRRx0	HDAC6	histone deacetylase 6	0.485971	0.00198009	0.188016
EpIo5LopTSqX4wRIv0	RBM4	RNA binding motif protein 4	-0.485641	0.00199621	0.188016
rBIU0giBDrEiSq0kjo	NA	NA	0.485531	0.00200161	0.188016
HuhOnn1Z8VUmGcG8CQ	LYRM2	LYR motif containing 2	-0.485421	0.00200702	0.188016
Nu0_SCHeImkJINeuEk	IL10RB	interleukin 10 receptor, beta	-0.484872	0.00203429	0.188016
ohuvTuAjlLpBI.lHYU	NA	NA	0.484652	0.00204528	0.188016
oo0S4XMOJb7nUl6mEg	ICA1	islet cell autoantigen 1, 69kDa	0.484433	0.00205633	0.188016
QU74qnU9UPXq0K4PBU	PHF20	PHD finger protein 20	-0.484103	0.002073	0.188016
KXXaHaHavzNmXR9NUs	EIF5	eukaryotic translation initiation factor 5	-0.483993	0.00207858	0.188016
o5TbtxN7qdIEcbST38	NA	NA	-0.483554	0.00210104	0.188016
xUpXSvg1InsivEsk0U	PPP1R8	protein phosphatase 1, regulatory subunit 8	-0.483554	0.00210104	0.188016
9L2N07OUJqX_5HrG6k	TUBA3D	tubulin, alpha 3d	0.483224	0.00211803	0.188016
TCLXXSIUo664T127eU	GTF2IRD2B	GTF2I repeat domain containing 2B	-0.483115	0.00212372	0.188016
TCDJFV9VPlUnyXfdUo	MAP3K14	mitogen-activated protein kinase kinase kinase 14	0.483115	0.00212372	0.188016
oNC0ReVenedXSHe_jQ	SULT1A3	sulfotransferase family, cytosolic, 1A, phenol-preferring, member 3	-0.482455	0.00215814	0.188016
lmR0q3iknLJaKtFOC8	RPL26L1	ribosomal protein L26-like 1	-0.482346	0.00216392	0.188016
xXJUTj_HSI93.tRIS0	CLEC7A	C-type lectin domain family 7, member A	-0.482016	0.00218135	0.188016
WVUs_yJC37vAJUu4S4	HNRNPD	heterogeneous nuclear ribonucleoprotein D (AU-rich element RNA binding protein 1, 37kDa)	0.481687	0.0021989	0.188016
H.NiLuuEkl7SfmaTZA	TAF12	TAF12 RNA polymerase II, TATA box binding protein (TBP)-associated factor, 20kDa	-0.481687	0.0021989	0.188016
inl54yVKB1Pfof17RI	DOPEY2	dopey family member 2	-0.481467	0.00221068	0.188016
inr.jHg7gQp0XCgHhU	NOL8	nucleolar protein 8	0.481247	0.0022225	0.188016
xSb5.SNEfzURKAlLSU	BAG5	BCL2-associated athanogene 5	-0.481027	0.00223439	0.188016
iKSK_S4tiOuU_d2.qQ	PDCD4	programmed cell death 4 (neoplastic transformation inhibitor)	0.481027	0.00223439	0.188016
opT0fFR3fdVeFVnU_8	ELMOD3	ELMO/CED-12 domain containing 3	0.480039	0.00228855	0.188016
E9VUedIhpiBzvufeh0	NOMO1	NODAL modulator 1	-0.479709	0.00230686	0.188016
36l80R6MOHuC54UR0U	PIPSL	PIP5K1A and PSMD4-like, pseudogene	-0.479709	0.00230686	0.188016
idf6hg16cB1U_Jdv_k	DHX9	DEAH (Asp-Glu-Ala-His) box helicase 9	-0.47949	0.00231914	0.188016
BdX6GlIz37Tu6KrjFE	MUT	methylmalonyl CoA mutase	-0.47938	0.0023253	0.188016
3R6HheV4mqOS75Hjh8	PNPLA6	patatin-like phospholipase domain containing 6	0.47938	0.0023253	0.188016
BV6fOJKeIuE04IhJUg	ATP1A1	ATPase, Na+/K+ transporting, alpha 1 polypeptide	-0.47905	0.00234386	0.188016
QmWUQ65k4O16SOd0Is	RPS15A	ribosomal protein S15a	-0.47894	0.00235008	0.188016
HVQLQkIhy_CoveqUp0	CD53	CD53 molecule	-0.477622	0.00242583	0.188016
loI5Vh9.pS46oNLi50	XPNPEP1	X-prolyl aminopeptidase (aminopeptidase P) 1, soluble	0.477622	0.00242583	0.188016
xPvRLS8SNgdfvcd.VU	RNY1	RNA, Ro-associated Y1	0.477512	0.00243223	0.188016
E8VInFOJCaBSs2xuaU	KIAA1143	KIAA1143	-0.477293	0.00244509	0.188016
cgJKHRIF4LRUh1SU0o	NA	NA	-0.476963	0.00246449	0.188016
ZrV6iUnohK617AJ.PU	OAT	ornithine aminotransferase	-0.476524	0.00249057	0.188016
3NHP_7nWbnMn.qmleU	RFX1	regulatory factor X, 1 (influences HLA class II expression)	0.476194	0.00251029	0.188016
fe4u3cq4xuriArXrWY	RPL38	ribosomal protein L38	-0.475865	0.00253014	0.188016
9BFcKeuUsvOLJcUVXU	TUSC2	tumor suppressor candidate 2	-0.474437	0.00261777	0.188016
3AuiSKCeegC7lOFneI	CCT7	chaperonin containing TCP1, subunit 7 (eta)	-0.474327	0.00262462	0.188016
HXyt34Sg3ldISUofq0	SRGN	serglycin	-0.474107	0.00263836	0.188016
BIgKlC49L3C7Tf884I	NA	NA	0.473887	0.00265217	0.188016
Qn_78f.p6JojiqUVbk	MTA1	metastasis associated 1	0.473887	0.00265217	0.188016
o1atHo1557DqBV1VPw	PPP2R1A	protein phosphatase 2, regulatory subunit A, alpha	0.473887	0.00265217	0.188016
36U54eVFuSkIBN7Un4	SCNM1	sodium channel modifier 1	-0.473887	0.00265217	0.188016
QlF3hK7l5VTd94_e8E	CYSTM1	cysteine-rich transmembrane module containing 1	-0.473668	0.00266604	0.188016
9JXpxtXsej5ROnRfk4	NA	NA	0.473668	0.00266604	0.188016
TS0SU10wxEJlKIpQIE	HIAT1	hippocampus abundant transcript 1	-0.473448	0.00267998	0.188016
W8bzcUiRbqe8fl_L6A	AMY1A	amylase, alpha 1A (salivary)	0.472569	0.00273636	0.188016
io4r.gjzlLkgkhW56U	NA	NA	-0.472569	0.00273636	0.188016
upRxepi91NFxCVsCRo	NA	NA	-0.47213	0.00276493	0.188016
ZF65k4uq38Iv_undU4	TSC22D2	TSC22 domain family, member 2	-0.47191	0.00277932	0.188016
WeB5w7p5.sqDocM0u4	SACM1L	SAC1 suppressor of actin mutations 1-like (yeast)	0.47169	0.00279377	0.188016
fl9KnnaLRe_g6HAKFc	MXD3	MAX dimerization protein 3	0.47158	0.00280102	0.188016
Ncfo3les3SjruUuhUg	TLR6	toll-like receptor 6	-0.47158	0.00280102	0.188016
crssZ7XJp5UvdeFd8g	ATP6V0D1	ATPase, H+ transporting, lysosomal 38kDa, V0 subunit d1	-0.471251	0.00282287	0.188016
l3jfXmngWVp4lhPlps	NA	NA	-0.470812	0.00285223	0.188016
xgsiaK66aaKf6SdqHg	ATP5J	ATP synthase, H+ transporting, mitochondrial Fo complex, subunit F6	-0.470812	0.00285223	0.188016
30dxWiL9Wfr4ET6XSg	ANXA2	annexin A2	-0.470482	0.00287443	0.188016
TX_192mqn163ufx_n8	MAP4K4	mitogen-activated protein kinase kinase kinase kinase 4	-0.470262	0.00288931	0.188016
9jWqYjgqCKvv_v2hhU	NRGN	neurogranin (protein kinase C substrate, RC3)	0.470262	0.00288931	0.188016
6kTAkdwiWIyfXoGbgo	NA	NA	0.470043	0.00290426	0.188016
le9Y.l3iBjdUg6CiYo	RANBP1	RAN binding protein 1	-0.468505	0.00301081	0.191956
0Lijs3kvvkSR1_FQSI	RNF146	ring finger protein 146	-0.467516	0.0030811	0.191956
93gq5.QBqkTenqC0To	VOPP1	vesicular, overexpressed in cancer, prosurvival protein 1	-0.467187	0.00310484	0.191956
K6XT57eUdSJ6qcAqew	ELOVL1	ELOVL fatty acid elongase 1	-0.467077	0.00311279	0.191956
u_5dIf.gLcX3A_VYY0	ZRANB2	zinc finger, RAN-binding domain containing 2	0.466967	0.00312076	0.191956
f64T_U9I._V7pU75II	PIGC	phosphatidylinositol glycan anchor biosynthesis, class C	-0.466308	0.00316895	0.191956
TNJCXUutQFJZe9lujE	NA	NA	-0.465319	0.00324244	0.191956
fD_ZR5Pcl4uEiTj1N0	NA	NA	0.465209	0.00325069	0.191956
TohFHxQiSqSLUnwN3U	NA	NA	-0.46499	0.00326726	0.191956
ES5e73dcrKXNB1K77A	NA	NA	-0.46488	0.00327557	0.191956
NaCF3znShQS3lA1IIA	NA	NA	0.46488	0.00327557	0.191956
fo.SvV._5fTlcffDl0	NA	NA	0.46477	0.0032839	0.191956
xtQDl78v.AjQdRX_fo	NA	NA	0.46433	0.00331741	0.191956
TlktaXvKXXh9NdCusM	NA	NA	-0.464111	0.00333428	0.191956
i1LnXep34vnn4PluyE	UBAC1	UBA domain containing 1	0.464001	0.00334274	0.191956
BUp.XnUXiMFB1dWw0o	SHMT1	serine hydroxymethyltransferase 1 (soluble)	-0.463781	0.00335971	0.191956
op9CKam5Xei1XFOHgo	ADAM15	ADAM metallopeptidase domain 15	0.463562	0.00337676	0.191956
0UZBA4LJUnTUqKmnzQ	MPC1	mitochondrial pyruvate carrier 1	-0.463452	0.00338532	0.191956
Zrp0gPUK7mHnmEIVTY	OGG1	8-oxoguanine DNA glycosylase	-0.463232	0.00340248	0.191956
iJfSh.qU7jlCKdKB6Q	XRN2	5-3 exoribonuclease 2	-0.463232	0.00340248	0.191956
iW_R1JerBAcIVTd3t0	NA	NA	0.462793	0.00343704	0.191956
BSnvyoU_Xt_tE4t7dc	DIP2B	DIP2 disco-interacting protein 2 homolog B (Drosophila)	-0.462793	0.00343704	0.191956
6qXRCEASiUgsKHgogo	ZBTB2	zinc finger and BTB domain containing 2	0.462793	0.00343704	0.191956
0v69dWqVUe6IwgqjoM	GNB2	guanine nucleotide binding protein (G protein), beta polypeptide 2	0.462573	0.00345443	0.191956
oBNOIuil5RUgKRMcuU	FBXL5	F-box and leucine-rich repeat protein 5	-0.462463	0.00346316	0.191956
6VwfoP75Tl53ZVFIL4	RAN	RAN, member RAS oncogene family	-0.462463	0.00346316	0.191956
0jKVfXiX67V6DigI90	ZFYVE19	zinc finger, FYVE domain containing 19	0.462243	0.00348067	0.191956
fbh9J9GPthWuH1UueA	MILR1	mast cell immunoglobulin-like receptor 1	-0.462133	0.00348945	0.191956
HRPf.670yffdMSuUhE	CCP110	centriolar coiled coil protein 110kDa	0.462133	0.00348945	0.191956
6li9utHkdSXpxIuI9Q	LINC00957	long intergenic non-protein coding RNA 957	0.461365	0.00355147	0.193326
3mlSZXSo06VKyS7UV4	GTF2IRD2B	GTF2I repeat domain containing 2B	-0.461255	0.00356041	0.193326
xXpBS6gCATmKeygioI	PCYOX1L	prenylcysteine oxidase 1 like	0.460925	0.00358734	0.193326
iSHC6j9P.EHedx8l.o	LUC7L3	LUC7-like 3 (S, cerevisiae)	0.460705	0.0036054	0.193326
iLomllojl4ZN7eKJrQ	SNURF	SNRPN upstream reading frame	-0.460705	0.0036054	0.193326
QfF6SqIxTjRgrr.VKk	RNU1-1	RNA, U1 small nuclear 1	0.459936	0.00366921	0.194317
EToZPUgC6QiOLf111I	TCHP	trichoplein, keratin filament binding	-0.459607	0.00369685	0.194317
xJXXSANCIJINTpBUUU	MBIP	MAP3K12 binding inhibitory protein 1	-0.459497	0.00370611	0.194317
64ovVhSXJQTogFWXcc	NA	NA	0.459387	0.00371539	0.194317
Z3inaWXiWaGv54lby4	SRSF10	serine/arginine-rich splicing factor 10	-0.459387	0.00371539	0.194317
ZUUKVyHTfpXXSdXl78	SNRPB	small nuclear ribonucleoprotein polypeptides B and B1	-0.458179	0.00381877	0.197797
WSZ_siSdC_inpuiKNA	GNG10	guanine nucleotide binding protein (G protein), gamma 10	-0.458069	0.00382829	0.197797
WFCNmmeR3JerhItIdY	DAPP1	dual adaptor of phosphotyrosine and 3-phosphoinositides	0.457959	0.00383783	0.197797
KsXk0b6uv1PyFilr0g	HERPUD1	homocysteine-inducible, endoplasmic reticulum stress-inducible, ubiquitin-like domain member 1	-0.45741	0.00388584	0.198555
W09huvbuAjlDpBJ.lk	NA	NA	0.4573	0.00389551	0.198555
ohimlquskidoN9d9dQ	HNRNPK	heterogeneous nuclear ribonucleoprotein K	-0.456861	0.00393439	0.198555
raSShE1lJOVCd9eReg	MSL3	male-specific lethal 3 homolog (Drosophila)	-0.456751	0.00394416	0.198555
6JcSigCQp8Qgo719I4	NA	NA	0.456531	0.00396376	0.198555
xe0Ukf_FC15x5pV5XI	MAP3K11	mitogen-activated protein kinase kinase kinase 11	0.456421	0.00397359	0.198555
W2d62SfKBJIbkf4mgo	NA	NA	-0.456311	0.00398345	0.198555
