# Supplementary material for: Increased Paternal Age at Conception Is Associated with Transcriptomic Changes Involved in Mitochondrial Function in Elderly Individuals
Source: PLoS One. 2016 Nov 23;11(11):e0167028. doi: 10.1371/journal.pone.0167028 (PMC5120832; doi:10.1371/journal.pone.0167028)
Supplement: S3 Table — nuIlID is a unique identifier for the probes used in the HumanHT-12 beadchip provided by Illumina. (XLSX) [file pone.0167028.s004.xlsx]

## Sheet: S4 Table
S3 Table. A total of 46 common transcripts were identified to be associated with both PAC and MAC.
nuIlID is a unique identifier for the probes used in the HumanHT-12 beadchip provided by Illumina.
nuID	Gene symbol	Gene name
l5KBdKPEkrkjpKJ1CU	NA	NA
Ncfo3les3SjruUuhUg	TLR6	toll-like receptor 6
u_5dIf.gLcX3A_VYY0	ZRANB2	zinc finger, RAN-binding domain containing 2
36U54eVFuSkIBN7Un4	SCNM1	sodium channel modifier 1
rBIU0giBDrEiSq0kjo	NA	NA
TNJCXUutQFJZe9lujE	NA	NA
rd9ZhD0zfsbTSI.Tlo	ZNF83	zinc finger protein 83
0D_R6gXqAi4eMP.rm4	NA	NA
TCLXXSIUo664T127eU	GTF2IRD2B	GTF2I repeat domain containing 2B
iJfSh.qU7jlCKdKB6Q	XRN2	5-3 exoribonuclease 2
ES5e73dcrKXNB1K77A	NA	NA
QlF3hK7l5VTd94_e8E	CYSTM1	cysteine-rich transmembrane module containing 1
c6S4ApSpTToorziXnk	CPQ	carboxypeptidase Q
u55QF4qe6roOJ6CluM	PCBD1	pterin-4 alpha-carbinolamine dehydratase/dimerization cofactor of hepatocyte nuclear factor 1 alpha
05a52iCJku.5C56Ldc	FRAT1	frequently rearranged in advanced T-cell lymphomas
TCDJFV9VPlUnyXfdUo	MAP3K14	mitogen-activated protein kinase kinase kinase 14
QggjjYhJYTSbhJKI5U	NA	NA
9K5eeNRXBVi3kdBiik	NA	NA
fllCHnhJ6Ia96.Qcaw	TBC1D2B	TBC1 domain family, member 2B
NLlkleCBLl6O64VHo0	PLAUR	plasminogen activator, urokinase receptor
ZrV6iUnohK617AJ.PU	OAT	ornithine aminotransferase
6qL.lcHTo_5CDgee_o	FAM120A	family with sequence similarity 120A
crssZ7XJp5UvdeFd8g	ATP6V0D1	ATPase, H+ transporting, lysosomal 38kDa, V0 subunit d1
ENi1xDnFd1tTS_siBE	NA	NA
lmR0q3iknLJaKtFOC8	RPL26L1	ribosomal protein L26-like 1
o6fgd8qt5LnU3U_ulU	NA	NA
lCd16F_h0SeFVLqS9Q	LILRA5	leukocyte immunoglobulin-like receptor, subfamily A (with TM domain), member 5
TlktaXvKXXh9NdCusM	NA	NA
xQl1XNSVT3IHk9IoRE	LCMT1	leucine carboxyl methyltransferase 1
QfF6SqIxTjRgrr.VKk	RNU1-1	RNA, U1 small nuclear 1
liEl6uEi4h3N0AiCFc	PTPLAD2	protein tyrosine phosphatase-like A domain containing 2
6D7o3VXlT5efiqRRx0	HDAC6	histone deacetylase 6
K6XT57eUdSJ6qcAqew	ELOVL1	ELOVL fatty acid elongase 1
u1Nq5gH_ukKlClrqD8	LSM10	LSM10, U7 small nuclear RNA associated
rnE3rF_npPOoOK9xR0	TMEM14C	transmembrane protein 14C
iPw2sV51102XU_6SfU	CMTM7	CKLF-like MARVEL transmembrane domain containing 7
Kt3.4BOav4DOEX7q.U	CUL4A	cullin 4A
QmWUQ65k4O16SOd0Is	RPS15A	ribosomal protein S15a
xXpBS6gCATmKeygioI	PCYOX1L	prenylcysteine oxidase 1 like
9s.Lqg6Ai_V__QsOCU	SREK1	splicing regulatory glutamine/lysine-rich protein 1
inr.jHg7gQp0XCgHhU	NOL8	nucleolar protein 8
HpR_L_11CrK7dP73pU	SNRNP70	small nuclear ribonucleoprotein 70kDa (U1)
WHDqghEijii9Rqejgk	VPS25	vacuolar protein sorting 25 homolog (S, cerevisiae)
uhUB_6CzTu8L3e3e.c	CRY1	cryptochrome 1 (photolyase-like)
cohpUKQJELEVNdLA2I	DHX29	DEAH (Asp-Glu-Ala-His) box polypeptide 29
Z3iaAV3Xw3R6VNUl0o	CWC15	CWC15 spliceosome-associated protein homolog (S, cerevisiae)
