# Supplementary material for: Increased Paternal Age at Conception Is Associated with Transcriptomic Changes Involved in Mitochondrial Function in Elderly Individuals
Source: PLoS One. 2016 Nov 23;11(11):e0167028. doi: 10.1371/journal.pone.0167028 (PMC5120832; doi:10.1371/journal.pone.0167028)
Supplement: S4 Table — nuIlID is a unique identifier for the probes used in the HumanHT-12 beadchip provided by Illumina. FDR is false discovery rate. (XLSX) [file pone.0167028.s005.xlsx]

## Sheet: S5 Table
S4 Table. Correlation analysis of paternal age at conception (PAC) and PBMC gene expression of nonagenarian female individuals.
nuIlID is a unique identifier for the probes used in the HumanHT-12 beadchip provided by Illumina. FDR is false discovery rate.
nuID	Gene symbol	Gene name	Spearman's Rho	p-value	p-value FDR
W8fn_kwIOJQ4F3u17o	ADD3	adducin 3 (gamma)	0.528888	0.00787828	0.79613
09Jkl_l2qSepVdO5S8	ADRM1	adhesion regulating molecule 1	-0.491827	0.0146438	0.79613
KqB6UggRzlOvkeD.uU	AHSA2	AHA1, activator of heat shock 90kDa protein ATPase homolog 2 (yeast)	0.656205	0.000497555	0.79613
ifWcpU2.dKeVCnfewQ	AKR7A3	aldo-keto reductase family 7, member A3 (aflatoxin aldehyde reductase)	-0.548509	0.00551474	0.79613
u2qAe7ueCLG6id3uc0	ANKDD1A	ankyrin repeat and death domain containing 1A	0.494007	0.0141451	0.79613
utPRKppa3UA5AOZ9JU	ANO8	anoctamin 8	0.492263	0.014543	0.79613
uRL1J2q6X1zRUnfSDU	AP1G2	adaptor-related protein complex 1, gamma 2 subunit	0.508831	0.0111104	0.79613
6e6ETXdRXepdLt_OzQ	APOBR	apolipoprotein B receptor	-0.506215	0.0116029	0.79613
Tept6hfg5eV6_7odfA	ARHGEF7	Rho guanine nucleotide exchange factor (GEF) 7	0.572054	0.0034917	0.79613
0inwpk7pEUdfUkstn8	ATP6V1E1	ATPase, H+ transporting, lysosomal 31kDa, V1 subunit E1	-0.495315	0.0138526	0.79613
9FHFJ9JZ9Fe6p9fpWg	NA	NA	-0.497931	0.0132825	0.79613
lSk6f796.Q3vdvX7Fo	BAG5	BCL2-associated athanogene 5	0.677134	0.000278769	0.79613
BgSEayCHZU.6DuFt7U	DDX39B	DEAD (Asp-Glu-Ala-Asp) box polypeptide 39B	0.56813	0.00377683	0.79613
xiStt5q_gBQIFK40ec	BBS2	Bardet-Biedl syndrome 2	0.492263	0.014543	0.79613
ip6UxEyk0vwQU0hdJ4	BTAF1	BTAF1 RNA polymerase II, B-TFIID transcription factor-associated, 170kDa	0.578158	0.0030844	0.79613
HG0ydfL3nXtlcH6TqQ	C16orf72	chromosome 16 open reading frame 72	-0.614783	0.00138986	0.79613
o6fgd8qt5LnU3U_ulU	NA	NA	-0.52758	0.00806194	0.79613
o.7wbeUVUd0VUJ3CVU	THEMIS2	thymocyte selection associated family member 2	-0.492263	0.014543	0.79613
Q5IziIyRI6FArzkSuo	C1orf63	chromosome 1 open reading frame 63	0.498367	0.0131894	0.79613
TSnePcugokveLdSgsk	PNISR	PNN-interacting serine/arginine-rich protein	0.674518	0.000300447	0.79613
TEBELFdlUiEUn0ul7Y	MNF1	mitochondrial nucleoid factor 1	-0.538916	0.00658257	0.79613
3hZb3QoasCrdelAPVQ	TTI2	TELO2 interacting protein 2	-0.528452	0.00793911	0.79613
ZUyU31dRF4_dB5VIKo	CALN1	calneuron 1	-0.61958	0.00124304	0.79613
uSd9SohSM68beRKokM	CAPRIN2	caprin family member 2	0.559845	0.00444373	0.79613
fqu9WlNJElzhT5BBd0	CARHSP1	calcium regulated heat stable protein 1, 24kDa	-0.511883	0.0105578	0.79613
rpStFf57intexPuo70	CASP9	caspase 9, apoptosis-related cysteine peptidase	-0.530632	0.00763883	0.79613
l80inAEgiVEuT1Lgnk	CCDC104	coiled-coil domain containing 104	0.499675	0.0129133	0.79613
6MUoffJ0s03V9OwkkY	CCDC14	coiled-coil domain containing 14	0.504907	0.0118558	0.79613
oX1QPleHlP83Ll1Kno	CCNH	cyclin H	-0.519296	0.00930966	0.79613
QT2uE93VOEVIKpIIFE	CCNK	cyclin K	0.508831	0.0111104	0.79613
NNn4FSikivkuJYjblM	CCR6	chemokine (C-C motif) receptor 6	-0.536736	0.00684793	0.79613
okeeigigj_5IUIkUSE	CD160	CD160 molecule	0.586878	0.00257277	0.79613
01Tv.FeVeX48h1yRek	CD86	CD86 molecule	-0.502291	0.0123753	0.79613
fVLvpfGTraSiLS_7nc	CDK5RAP3	CDK5 regulatory subunit associated protein 3	0.507959	0.0112727	0.79613
3ii7fYSBiknupB7kiQ	CHCHD5	coiled-coil-helix-coiled-coil-helix domain containing 5	-0.650537	0.000577773	0.79613
fEduksgaXejhNPnSdU	CIRH1A	cirrhosis, autosomal recessive 1A (cirhin)	-0.497059	0.0134704	0.79613
95AnNWVVFeVTgH4k9A	CLOCK	clock circadian regulator	-0.51886	0.00937952	0.79613
HKGuKOJUZ65IKJeyCQ	CLPP	ClpP caseinolytic peptidase, ATP-dependent, proteolytic subunit homolog (E. coli)	-0.520168	0.00917122	0.79613
9lWeuR4IlFe6ARxN5A	CLTA	clathrin, light chain A	-0.526272	0.00824915	0.79613
0lV4pTfnpLcX4Hkg6w	CNOT10	CCR4-NOT transcription complex, subunit 10	-0.534556	0.00712215	0.79613
0PSNafoSkXiOuUC5J4	COMMD5	COMM domain containing 5	-0.496187	0.0136604	0.79613
NqbdUs8V6OMoPh1puQ	CREBBP	CREB binding protein	0.602139	0.00184996	0.79613
lheUFL_5Up3Gv0I1NY	CSNK2B	casein kinase 2, beta polypeptide	-0.517116	0.00966335	0.79613
ons_dTdVSfdPOxdKs4	ALG13	ALG13, UDP-N-acetylglucosaminyltransferase subunit	0.533684	0.00723437	0.79613
9hF0pHqEvqT_ilbu4M	CYB561D2	cytochrome b561 family, member D2	-0.493571	0.0142437	0.79613
opT1IU52EnhQpTjmAo	ECI1	enoyl-CoA delta isomerase 1	-0.556357	0.00475279	0.79613
3t7554CO3u5ezQTuH0	DENR	density-regulated protein	0.494443	0.0140471	0.79613
QZiV67oe63s4Nu7B7o	DGKQ	diacylglycerol kinase, theta 110kDa	0.551125	0.00525014	0.79613
oXp9LXxDtLAEl_epeE	DHRS4	dehydrogenase/reductase (SDR family) member 4	-0.494007	0.0141451	0.79613
3den0tfEO0sASX56l0	DHRS4L2	dehydrogenase/reductase (SDR family) member 4 like 2	-0.507087	0.0114368	0.79613
cohpUKQJELEVNdLA2I	DHX29	DEAH (Asp-Glu-Ala-His) box polypeptide 29	-0.495751	0.0137562	0.79613
WVUPU0hQp5C6V1Pbu4	DPP3	dipeptidyl-peptidase 3	-0.519296	0.00930966	0.79613
rVop7_O15GJX34CxXg	ERCC1	excision repair cross-complementing rodent repair deficiency, complementation group 1 (includes overlapping antisense sequence)	-0.500983	0.0126419	0.79613
0iquAFsl.k93Ml3kiI	ETF1	eukaryotic translation termination factor 1	-0.542841	0.00612656	0.79613
Zd4h5wsqkuOvlKGD4g	FADD	Fas (TNFRSF6)-associated via death domain	-0.552869	0.00507972	0.79613
9e33_XwKhH6U0.8p2A	FAM122B	family with sequence similarity 122B	0.545021	0.00588485	0.79613
BE4nSJxVEX2h5dpVRI	EVA1B	eva-1 homolog B (C. elegans)	-0.599523	0.00195984	0.79613
ou5J4VCklE3m.tf4ig	FAM58A	family with sequence similarity 58, member A	-0.544149	0.00598056	0.79613
6VRlHVRUIj66DAKgio	FAM83F	family with sequence similarity 83, member F	-0.565077	0.00401195	0.79613
Q_ivuDS5e0lZ14l6X8	FAM96B	family with sequence similarity 96, member B	-0.510575	0.0107918	0.79613
9oI3rP16XA9V_qKEqI	FCGR2B	Fc fragment of IgG, low affinity IIb, receptor (CD32)	-0.505343	0.011771	0.79613
QtXtXVAkSJEgOKW.E4	FEM1A	fem-1 homolog a (C. elegans)	-0.605191	0.00172844	0.79613
BXs04eK5dUGdZUZ4Qw	FIBP	fibroblast growth factor (acidic) intracellular binding protein	-0.544585	0.00593254	0.79613
uk_n.7kjEF53ex576E	FOXJ3	forkhead box J3	0.595599	0.00213508	0.79613
ZrUrg3bTC43SndEo1o	GOLGA3	golgin A3	0.644432	0.000676428	0.79613
xeAipIz6tfuH0Hh31g	GOLGA8B	golgin A8 family, member B	0.52322	0.00870005	0.79613
WKKge_QJT9NiCqEgog	GOPC	golgi-associated PDZ and coiled-coil motif containing	0.504907	0.0118558	0.79613
QUSEVxYyBLp0jfH514	GTF3C2	general transcription factor IIIC, polypeptide 2, beta 110kDa	0.530632	0.00763883	0.79613
Ht7_kVR54Ul1SIC7kE	HSD17B10	hydroxysteroid (17-beta) dehydrogenase 10	-0.516244	0.00980791	0.79613
9UR9KET_8fbiQlaKdo	HAGH	hydroxyacylglutathione hydrolase	-0.615655	0.00136211	0.79613
W0x1MRxL57R41e.56c	HECTD1	HECT domain containing E3 ubiquitin protein ligase 1	0.540225	0.00642752	0.79613
Elafz5fxKDuMdKnx3M	HNRNPA2B1	heterogeneous nuclear ribonucleoprotein A2/B1	0.511011	0.0107133	0.79613
ZpKCu355KwcOCC60FE	HNRNPA2B1	heterogeneous nuclear ribonucleoprotein A2/B1	0.51886	0.00937952	0.79613
WMrBQokuBJJxxLLoJY	HNRNPH1	heterogeneous nuclear ribonucleoprotein H1 (H)	0.539353	0.00653054	0.79613
9Xop_fqHop_foS9d7s	HPS6	Hermansky-Pudlak syndrome 6	-0.502727	0.0122874	0.79613
Ev0skz636T9_ke6954	UHMK1	U2AF homology motif (UHM) kinase 1	0.523656	0.00863441	0.79613
ZqGuyopTrQf_JxX4qA	LOC100132352	FSHD region gene 1 pseudogene	0.624812	0.00109824	0.79613
0576touUtHn_gt7veo	ZMAT3	zinc finger, matrin-type 3	0.506215	0.0116029	0.79613
WJVFuOJ5y3gwb1eHyo	LPP	LIM domain containing preferred translocation partner in lipoma	0.495315	0.0138526	0.79613
BK3v6RVHnhSXVIgLuQ	HSD17B10	hydroxysteroid (17-beta) dehydrogenase 10	-0.586006	0.00262045	0.79613
0IQkoq2E6HgNFd5J6g	ICT1	immature colon carcinoma transcript 1	-0.524964	0.00843995	0.79613
We2op7nrrbsitfdf0Q	ITSN1	intersectin 1 (SH3 domain protein)	-0.507087	0.0114368	0.79613
63dUgevknAEiI3h56c	KIAA0907	KIAA0907	0.595599	0.00213508	0.79613
0Xn_ie7DpJgE7J7f70	KANSL1	KAT8 regulatory NSL complex subunit 1	0.520604	0.00910264	0.79613
HnVfl7oE_3rXJ7r1T4	KANSL1	KAT8 regulatory NSL complex subunit 1	0.493571	0.0142437	0.79613
rkknUtdEUlCtEpCJCA	KRTCAP2	keratinocyte associated protein 2	-0.532812	0.00734807	0.79613
6V4foP75Tt53dVFor4	NA	NA	-0.5254	0.00837595	0.79613
Ty5Xhyqij_jueT9CW4	VMA21	VMA21 vacuolar H+-ATPase homolog (S. cerevisiae)	0.685854	0.000216017	0.79613
Qpuld96NN9NepxdEpw	NA	NA	-0.606499	0.00167849	0.79613
fV3QsOnScMCmROHVAA	NA	NA	-0.542405	0.00617588	0.79613
9BPcw_MHV4l0IRfWJ4	NA	NA	0.491391	0.0147453	0.79613
H5qpZ9RXSaOMN0IRfc	LOC440353	nuclear pore complex interacting protein family, member A1 pseudogene	0.511883	0.0105578	0.79613
TNJCXUutQFJZe9lujE	NA	NA	-0.57903	0.00302964	0.79613
rQF7_4jdfQMceyFUu8	NA	NA	0.494443	0.0140471	0.79613
EL6d6X.nME5e7R0luk	NA	NA	0.496187	0.0136604	0.79613
QpPFWhSSKdN.ktCSug	NA	NA	-0.571182	0.00355344	0.79613
Z167IgtXQXPuQ4v_II	NA	NA	-0.553741	0.00499627	0.79613
r12jx799kR1ep.IS6g	NA	NA	0.520604	0.00910264	0.79613
BbuYjs6eejhfXVIunQ	NA	NA	-0.51668	0.00973541	0.79613
H5HSV1SQot5R2Z_Chs	NA	NA	-0.578158	0.0030844	0.79613
Zu5ekrollZNJpdqg6A	NA	NA	-0.584262	0.00271807	0.79613
xJKRUp.Igsyqn31eeo	LRRC41	leucine rich repeat containing 41	-0.531068	0.00757993	0.79613
65Kn60nl70u0EfV5E0	LSS	lanosterol synthase (2,3-oxidosqualene-lanosterol cyclase)	0.521912	0.00889946	0.79613
rk_eIEBUXiRVIRfXQU	LST1	leukocyte specific transcript 1	-0.500983	0.0126419	0.79613
QFrlQN6euhIJF6Ivog	LYRM4	LYR motif containing 4	-0.534556	0.00712215	0.79613
TCDJFV9VPlUnyXfdUo	MAP3K14	mitogen-activated protein kinase kinase kinase 14	0.524092	0.00856918	0.79613
l5KBdKPEkrkjpKJ1CU	NA	NA	-0.521476	0.00896676	0.79613
cefr67QKA1UKfQUq3o	METTL3	methyltransferase like 3	0.559409	0.00448142	0.79613
Zpf3EWN5Ny6qtJuJJI	C8orf82	chromosome 8 open reading frame 82	-0.512319	0.0104808	0.79613
c_Rx.9Lr361X8UTfq4	MIER1	mesoderm induction early response 1, transcriptional regulator	-0.492699	0.0144426	0.79613
0npT50gf7uL4lSl3r4	MRPL14	mitochondrial ribosomal protein L14	-0.544149	0.00598056	0.79613
K6Et_Oq_IF96olI4V0	MRPL17	mitochondrial ribosomal protein L17	-0.495751	0.0137562	0.79613
xpnTdFnegOdFl9l1RM	MRPL53	mitochondrial ribosomal protein L53	-0.511447	0.0106353	0.79613
r5zqnylOdLnqhKL.lQ	MRPS18A	mitochondrial ribosomal protein S18A	-0.493135	0.0143429	0.79613
oXh6NCVHBNiihLeTx0	MTRF1L	mitochondrial translational release factor 1-like	-0.509703	0.0109502	0.79613
u6vAqGLeX16e4RqFX8	NAGPA	N-acetylglucosamine-1-phosphodiester alpha-N-acetylglucosaminidase	-0.547637	0.00560539	0.79613
Bbhbu66bR7BQLM5FJU	NAPB	N-ethylmaleimide-sensitive factor attachment protein, beta	0.553305	0.00503785	0.79613
K3X3pbiqh0UpfSBfSw	NBAS	neuroblastoma amplified sequence	-0.497059	0.0134704	0.79613
ZcSLYx7i.UF0lTe6kg	NBPF3	neuroblastoma breakpoint family, member 3	0.499675	0.0129133	0.79613
QTTgoblYegrqot7vUQ	NDUFA13	NADH dehydrogenase (ubiquinone) 1 alpha subcomplex, 13	-0.502291	0.0123753	0.79613
ceeyeUeIIKa4dSddUw	NDUFA7	NADH dehydrogenase (ubiquinone) 1 alpha subcomplex, 7, 14.5kDa	-0.520168	0.00917122	0.79613
N_flnpOXig7P6f48RE	NFKBIZ	nuclear factor of kappa light polypeptide gene enhancer in B-cells inhibitor, zeta	0.542405	0.00617588	0.79613
cVziqdayRepF5Z6Cc8	NHP2	NHP2 ribonucleoprotein	-0.51668	0.00973541	0.79613
xnH8l_U9d_f9JLLelQ	NPHP3	nephronophthisis 3 (adolescent)	0.598651	0.00199768	0.79613
3o19eS6dq4jrOWJISc	NA	NA	0.493135	0.0143429	0.79613
0lLf.0_GVSPVSUbyXE	NUBP1	nucleotide binding protein 1	-0.495315	0.0138526	0.79613
QResT94Iqn8wkp6kpU	ORMDL1	ORM1-like 1 (S. cerevisiae)	0.593855	0.00221714	0.79613
lHdL3lyu._qiV7.Uy4	PAN3	PAN3 poly(A) specific ribonuclease subunit homolog (S. cerevisiae)	0.509267	0.0110301	0.79613
QWfV71YH94UIq49S94	PELO	pelota homolog (Drosophila)	-0.493135	0.0143429	0.79613
uqlVF9DtHtFCHhCGcs	PFN1	profilin 1	0.506215	0.0116029	0.79613
BSQ3rVS2RB9UTFSKIk	PIGN	phosphatidylinositol glycan anchor biosynthesis, class N	-0.51668	0.00973541	0.79613
lTbc59X5XdSdRdFSJE	PILRA	paired immunoglobin-like type 2 receptor alpha	-0.614347	0.00140391	0.79613
Nujkg.sigkneARFmOc	GSAP	gamma-secretase activating protein	0.555921	0.00479267	0.79613
rsVr5xrgOCuVZNSAhk	PLCXD1	phosphatidylinositol-specific phospholipase C, X domain containing 1	0.545457	0.00583748	0.79613
uVrWEgIrczSIstjSkA	PNN	pinin, desmosome associated protein	0.535428	0.00701138	0.79613
uqErQ72dFfSl0nkI0k	POLR3H	polymerase (RNA) III (DNA directed) polypeptide H (22.9kD)	-0.538916	0.00658257	0.79613
fUMXUW6J__OJ6JSIWE	POP7	processing of precursor 7, ribonuclease P/MRP subunit (S. cerevisiae)	-0.545893	0.00579043	0.79613
KYQt4So2Im6c4QksJY	PQBP1	polyglutamine binding protein 1	-0.578158	0.0030844	0.79613
lfg7eLirXnyd.pe4jk	PQLC1	PQ loop repeat containing 1	-0.538044	0.00668766	0.79613
rmX0CK4J7aHECoLG60	PRDX2	peroxiredoxin 2	-0.544149	0.00598056	0.79613
ipQqLUrrpe3i7w45f4	PRDX5	peroxiredoxin 5	-0.508395	0.0111913	0.79613
TtlEjsVHJUr57i0mgk	PRKAB1	protein kinase, AMP-activated, beta 1 non-catalytic subunit	-0.548945	0.00546988	0.79613
Tl5771E3b578T1.uiU	PRKRIR	protein-kinase, interferon-inducible double stranded RNA dependent inhibitor, repressor of (P58 repressor)	0.504907	0.0118558	0.79613
lQuPtIfip0yC7ysad0	PRPF4B	PRP4 pre-mRNA processing factor 4 homolog B (yeast)	0.493135	0.0143429	0.79613
cdWKlAegEwi4edrqOg	PRPSAP2	phosphoribosyl pyrophosphate synthetase-associated protein 2	0.58775	0.00252583	0.79613
3RWnpdHnzPCnXVB3T8	RAB24	RAB24, member RAS oncogene family	-0.533248	0.00729104	0.79613
ln4VehP5Hh.NSFAieU	RAB34	RAB34, member RAS oncogene family	-0.502291	0.0123753	0.79613
HRdqhD1_p914rDj8VU	RABL2B	RAB, member of RAS oncogene family-like 2B	0.554177	0.00495498	0.79613
KHk7h.XCaSeAh2JW54	RBM17	RNA binding motif protein 17	0.505779	0.0116867	0.79613
liXjnd4ye5TC5_4rP4	REV1	REV1, polymerase (DNA directed)	0.564641	0.00404653	0.79613
01ScdqKeKeijZ_LUos	RN7SL1	RNA, 7SL, cytoplasmic 1	-0.511447	0.0106353	0.79613
0ucnC.7k.okveX.T3o	RNF170	ring finger protein 170	0.507959	0.0112727	0.79613
Ec7efVlRdSUiiDSz4o	RNF5P1	ring finger protein 5, E3 ubiquitin protein ligase pseudogene 1	-0.51886	0.00937952	0.79613
oJgjYlHkdSXqSeBCHU	ROCK2	Rho-associated, coiled-coil containing protein kinase 2	-0.514936	0.0100281	0.79613
rTUh4oIVoB8qlG4lGk	RPL27A	ribosomal protein L27a	-0.491827	0.0146438	0.79613
o9S.Ipo.rbobrSUXSw	RPS10	ribosomal protein S10	-0.521912	0.00889946	0.79613
0JI6Y5KFJenYoJZong	RPS19BP1	ribosomal protein S19 binding protein 1	-0.517988	0.00952056	0.79613
rkQGsv_7vp51Htd5SU	RPS27	ribosomal protein S27	-0.507087	0.0114368	0.79613
fCF4I0oILAll6eI6ro	S100A13	S100 calcium binding protein A13	-0.499675	0.0129133	0.79613
uJ51Sjrbu9P6F7jjl0	SEC13	SEC13 homolog (S. cerevisiae)	-0.577286	0.00314	0.79613
9IHv4PklNV5VdUp4I0	SEC14L1	SEC14-like 1 (S. cerevisiae)	-0.534992	0.00706659	0.79613
3alFMtEekeAICb5Xrg	AKAP17A	A kinase (PRKA) anchor protein 17A	0.551561	0.00520709	0.79613
TSNBBV1W2wGeKDjukI	PNISR	PNN-interacting serine/arginine-rich protein	0.516244	0.00980791	0.79613
oresIKQlkBELcLVjQo	PNISR	PNN-interacting serine/arginine-rich protein	0.61958	0.00124304	0.79613
WV_l5R.UrtfzR.hqHc	SH3PXD2A	SH3 and PX domains 2A	0.514064	0.0101772	0.79613
0e0En54KJ4jilURSh4	SIL1	SIL1 nucleotide exchange factor	-0.499675	0.0129133	0.79613
BpJ8leKVIhee1.91_I	SMCR7L	Smith-Magenis syndrome chromosome region, candidate 7-like	-0.492263	0.014543	0.79613
NateJLikjswwyld_gQ	SNRPA1	small nuclear ribonucleoprotein polypeptide A	0.52758	0.00806194	0.79613
ulIdet.UvyAKd7lCio	SYVN1	synovial apoptosis inhibitor 1, synoviolin	0.494879	0.0139496	0.79613
rlx3rwjvf9dArlcuU4	ZDHHC6	zinc finger, DHHC-type containing 6	0.506215	0.0116029	0.79613
0Xh0fhHd45eIj17_o8	ZFC3H1	zinc finger, C3H1-type containing	0.565077	0.00401195	0.79613
6q6f3egT68iSf77bv0	ZNF512	zinc finger protein 512	0.490955	0.0148473	0.79613
TZHS0N9EKRCIvTGqio	ZNF557	zinc finger protein 557	-0.592983	0.00225916	0.79613
KiZlPTTSElRHriA46A	ZNF573	zinc finger protein 573	0.538044	0.00668766	0.79613
cOhLhkKHKeoqJuUFX8	ZNF593	zinc finger protein 593	-0.539353	0.00653054	0.79613
rd9ZhD0zfsbTSI.Tlo	ZNF83	zinc finger protein 83	0.547637	0.00560539	0.79613
u_5dIf.gLcX3A_VYY0	ZRANB2	zinc finger, RAN-binding domain containing 2	0.607807	0.00162978	0.79613
cq56XVSr_X3xo.IYr0	TAX1BP3	Tax1 (human T-cell leukemia virus type I) binding protein 3	-0.51886	0.00937952	0.79613
3ddSK3kR1H0Tlvh3RI	TBC1D14	TBC1 domain family, member 14	0.520168	0.00917122	0.79613
iZLD3TtVMJIntEu5HE	TBPL1	TBP-like 1	0.496623	0.0135651	0.79613
x4OBJA5SCC9SVSdedI	TDG	thymine-DNA glycosylase	-0.58775	0.00252583	0.79613
QuR4kOirriolOeeD3o	TGIF2	TGFB-induced factor homeobox 2	-0.528452	0.00793911	0.79613
Nogju3mnfSq1ySjglM	THOC5	THO complex 5	-0.555485	0.00483282	0.79613
QpA6ukLFl86LMakFOg	TIAL1	TIA1 cytotoxic granule-associated RNA binding protein-like 1	0.527144	0.00812395	0.79613
6TtKgtn.rl6ev5UiUI	TK2	thymidine kinase 2, mitochondrial	-0.555921	0.00479267	0.79613
Ncfo3les3SjruUuhUg	TLR6	toll-like receptor 6	-0.534556	0.00712215	0.79613
xR_LqSUJUp2SzQwJL0	TMEM115	transmembrane protein 115	-0.529324	0.00781784	0.79613
fLF6oryO7v0p_i7OLo	TP53INP1	tumor protein p53 inducible nuclear protein 1	0.675826	0.000289432	0.79613
TS7jB4mtk6SKE1V0i4	TRAK2	trafficking protein, kinesin binding 2	-0.497495	0.0133762	0.79613
r3yCdGXy.gEj3Ua61U	TTC3	tetratricopeptide repeat domain 3	0.498367	0.0131894	0.79613
oqQiIRpt.6Ai6zNJeo	TTC37	tetratricopeptide repeat domain 37	0.506651	0.0115196	0.79613
oV5F615l4qunvD30tM	UBB	ubiquitin B	-0.5254	0.00837595	0.79613
c6fIAuMUlQgSo3K4lQ	UPF2	UPF2 regulator of nonsense transcripts homolog (yeast)	0.637892	0.000797938	0.79613
feqIx_OmYO1v93V9UU	URM1	ubiquitin related modifier 1	-0.500111	0.0128223	0.79613
TgRLrHOK2qTxHlzlCk	USP16	ubiquitin specific peptidase 16	0.558101	0.00459608	0.79613
ZKl563TXefX_X8VzF0	WDR6	WD repeat domain 6	0.514936	0.0100281	0.79613
EC.vjCWqV9uoV5rR6M	VRK3	vaccinia related kinase 3	-0.490955	0.0148473	0.79613
T7rNJ6HSwRV.fSeqOo	XIST	X inactive specific transcript (non-protein coding)	0.566386	0.00390971	0.79613
fiuenn78T3Xeqdxd1E	ABCC10	ATP-binding cassette, sub-family C (CFTR/MRP), member 10	0.393723	0.0569651	0.799822
KW2iFI4XvI6ctezB2E	ABCC5	ATP-binding cassette, sub-family C (CFTR/MRP), member 5	0.414652	0.0439398	0.799822
rUpIhxf7hSdUsAFUpE	ABHD10	abhydrolase domain containing 10	-0.349249	0.0943711	0.799822
Wk117s6CISuFnUr6uc	ABLIM1	actin binding LIM protein 1	0.398519	0.053745	0.799822
upe1S87l9XQlAlglX8	ACADVL	acyl-CoA dehydrogenase, very long chain	0.354481	0.089208	0.799822
9tFX0HokoaCvt7H6io	ACP2	acid phosphatase 2, lysosomal	-0.354481	0.089208	0.799822
xVZRQfH8UXOHsftLOI	ACSL3	acyl-CoA synthetase long-chain family member 3	0.327012	0.11882	0.799822
Nwog6VLXdULURKorjI	ACTB	actin, beta	-0.32832	0.117266	0.799822
BkSXZEBRPl66pUux4A	ACTR1A	ARP1 actin-related protein 1 homolog A, centractin alpha (yeast)	-0.351865	0.0917624	0.799822
iRIULUJW98bZTApVYE	ACVR1B	activin A receptor, type IB	-0.328756	0.116751	0.799822
9rVN1CubTOSg6fgEIo	ACYP1	acylphosphatase 1, erythrocyte (common) type	0.430348	0.0358044	0.799822
WxFEbxB5OJ9d2RCFJ4	ADARB1	adenosine deaminase, RNA-specific, B1	0.472642	0.019684	0.799822
fqHlrpTf9ccXIgJSQI	ADAT1	adenosine deaminase, tRNA-specific 1	0.325704	0.12039	0.799822
0oRYfqKErXg7X91LsE	ADD1	adducin 1 (alpha)	0.451713	0.0267008	0.799822
fUp2H0qtLvXtUBVESA	ADHFE1	alcohol dehydrogenase, iron containing, 1	0.442121	0.0305257	0.799822
BgPVQJ0i1L19TAEp6E	NA	NA	0.404187	0.0501236	0.799822
u1dXxVTXwf7NenzBKU	ADIPOR1	adiponectin receptor 1	-0.388491	0.0606459	0.799822
igd0Ur6ZeDl8d0ktIo	ADIPOR2	adiponectin receptor 2	-0.364946	0.0795202	0.799822
ZUeOgieAEQlSi5IR5U	ADK	adenosine kinase	-0.41814	0.0420174	0.799822
HhIZKavz.oqsfuk.14	ADPRHL2	ADP-ribosylhydrolase like 2	-0.398955	0.0534594	0.799822
TL1IRdRlRetd1TZUQA	AES	amino-terminal enhancer of split	0.316112	0.132362	0.799822
xao4d4_19JKji3v_dY	AFG3L1P	AFG3 ATPase family member 3-like 1 (S. cerevisiae), pseudogene	0.441685	0.0307095	0.799822
ud3s4QdxIL7mbn90kk	AGA	aspartylglucosaminidase	-0.385875	0.0625537	0.799822
lKLk0G595LGnlWGLuw	AGAP8	ArfGAP with GTPase domain, ankyrin repeat and PH domain 8	0.317856	0.130124	0.799822
Qt_Bx7ty6kDtPvF3u4	AGL	amylo-alpha-1, 6-glucosidase, 4-alpha-glucanotransferase	0.328756	0.116751	0.799822
WeHeDzQgTFxfiVnlN0	AGTPBP1	ATP/GTP binding protein 1	0.368434	0.0764745	0.799822
HS7hLlJQ7kiujit_4A	AIMP2	aminoacyl tRNA synthetase complex-interacting multifunctional protein 2	-0.425988	0.0379336	0.799822
6TdHCrwKbkFVR6e7Vc	AKAP13	A kinase (PRKA) anchor protein 13	0.354917	0.0887875	0.799822
0N_dK6StSaAuN5NVAI	AKR1A1	aldo-keto reductase family 1, member A1 (aldehyde reductase)	-0.364946	0.0795202	0.799822
xg3S30l5Hj_yXke3x4	AKTIP	AKT interacting protein	0.382823	0.0648373	0.799822
uyj0RVF5n0fq1KXHXs	ALAS2	aminolevulinate, delta-, synthase 2	-0.341837	0.102062	0.799822
ZirTd9z7F5JGfXqe8Q	ALG13	ALG13, UDP-N-acetylglucosaminyltransferase subunit	-0.316548	0.1318	0.799822
fEk0L3mqUU2Wl7d17c	ALKBH7	alkB, alkylation repair homolog 7 (E. coli)	-0.432964	0.034573	0.799822
T3OZey1ScVKKeCSjDY	ALPP	alkaline phosphatase, placental	0.324396	0.121974	0.799822
rruBcXl_iKlStUDd9A	AMFR	autocrine motility factor receptor, E3 ubiquitin protein ligase	-0.436453	0.0329838	0.799822
NWwhNEjxeAVfUswcpU	AMMECR1	Alport syndrome, mental retardation, midface hypoplasia and elliptocytosis chromosomal region gene 1	0.339657	0.10441	0.799822
9jh60.38H_QHrfXnpE	AMY2A	amylase, alpha 2A (pancreatic)	0.342273	0.101597	0.799822
36Q_RKTwDcb94Y6QJ0	AMY2B	amylase, alpha 2B (pancreatic)	0.331809	0.113193	0.799822
WKXerl7vdpMyO63a7s	ANAPC11	anaphase promoting complex subunit 11	-0.347505	0.0961406	0.799822
NDoL0KLilYXp3Z6KpM	ANAPC11	anaphase promoting complex subunit 11	-0.394159	0.0566663	0.799822
ok7l7eJVK3txFUU9Pc	ANGEL1	angel homolog 1 (Drosophila)	-0.361894	0.0822596	0.799822
QvhSDL6wd5SJex8XlA	ANGEL2	angel homolog 2 (Drosophila)	0.437761	0.032403	0.799822
Eks.sXUg6SNXSSgQKQ	ANKMY2	ankyrin repeat and MYND domain containing 2	0.324832	0.121444	0.799822
Zf5I0U7r4K.y_6ES60	ANKRD10	ankyrin repeat domain 10	0.402007	0.0514932	0.799822
oi5daXVTUXeXCwN53Q	ANKRD33	ankyrin repeat domain 33	-0.356662	0.0871203	0.799822
3qF5zUniWUVzdSeX8A	ANKRD39	ankyrin repeat domain 39	-0.423372	0.0392584	0.799822
Z56L7qk1dQpeHV.Rxc	ANKZF1	ankyrin repeat and zinc finger domain containing 1	0.325268	0.120916	0.799822
Z_5NCdNll69uVhNXS0	ANO9	anoctamin 9	0.350121	0.0934954	0.799822
r0S96KeII24p5N6QqU	ANXA11	annexin A11	0.339221	0.104884	0.799822
WNOUeR1JepBInId7dw	ANXA2P2	annexin A2 pseudogene 2	-0.486594	0.0158997	0.799822
WG3mfrRW11UV7u787Q	AP1M1	adaptor-related protein complex 1, mu 1 subunit	-0.358842	0.0850695	0.799822
6Tji71IqIJNnhViZK8	APBB1IP	amyloid beta (A4) precursor protein-binding, family B, member 1 interacting protein	0.388055	0.0609607	0.799822
6PfJ5qKSeWCXgHeXnc	APH1B	APH1B gamma secretase subunit	-0.468718	0.0208708	0.799822
Hn.nSwe7Tg_Qi.UQEc	APOBEC3A	apolipoprotein B mRNA editing enzyme, catalytic polypeptide-like 3A	0.341837	0.102062	0.799822
Z1eixqCnieiPSAhleg	APRT	adenine phosphoribosyltransferase	-0.323524	0.123039	0.799822
ZXSYrSYhRIiRI7QoSc	NAA10	N(alpha)-acetyltransferase 10, NatA catalytic subunit	-0.351429	0.0921934	0.799822
BVKs8ehc7rs_8BS7X4	ARGLU1	arginine and glutamate rich 1	0.354917	0.0887875	0.799822
Zov8vJoLS9Kk.yp7fk	ARHGAP12	Rho GTPase activating protein 12	0.434273	0.0339701	0.799822
Z_6__elQ4tXLRNV5SI	ARHGDIB	Rho GDP dissociation inhibitor (GDI) beta	-0.366254	0.0783675	0.799822
ZTgknoovoooP_WXiFU	ARHGEF1	Rho guanine nucleotide exchange factor (GEF) 1	0.328756	0.116751	0.799822
rLntXgkn3v1pooIQ6o	ARHGEF1	Rho guanine nucleotide exchange factor (GEF) 1	0.356226	0.0875349	0.799822
ltS76e8uz_M95e3XTo	ARID5B	AT rich interactive domain 5B (MRF1-like)	0.35579	0.087951	0.799822
6.iKWKauzReK2ovYhw	ARL16	ADP-ribosylation factor-like 16	0.42686	0.0375	0.799822
WooPoHIO7h3uqHkyv4	ARL8B	ADP-ribosylation factor-like 8B	0.391107	0.0587833	0.799822
cl36CSOeh6ule_H8uE	ARNTL	aryl hydrocarbon receptor nuclear translocator-like	0.340529	0.103466	0.799822
xiVNJ5Rl6BChZFSPlM	ARPC1B	actin related protein 2/3 complex, subunit 1B, 41kDa	-0.374538	0.0713584	0.799822
cHkgeE.4a3FJumnrvo	ARPC5L	actin related protein 2/3 complex, subunit 5-like	0.344453	0.0992965	0.799822
3RKQiV2kt3ffcVtcVI	ARSA	arylsulfatase A	0.327012	0.11882	0.799822
0u0lM7OqfU.quOIC94	ARSB	arylsulfatase B	-0.381515	0.0658354	0.799822
Hbca3hLzPLSeUfVIJc	ASB3	ankyrin repeat and SOCS box containing 3	0.370178	0.0749853	0.799822
HQF2pRCEUfVfxXoSSg	ASCC2	activating signal cointegrator 1 complex subunit 2	-0.318728	0.129016	0.799822
0CBX4XqmwwI4XoVeVU	ASCL2	achaete-scute complex homolog 2 (Drosophila)	-0.464358	0.0222566	0.799822
xOU35RQLpVeCVKSTvQ	ASMTL	acetylserotonin O-methyltransferase-like	-0.392851	0.0575662	0.799822
HUiQrR5QMhW7EOKJ6o	ASS1	argininosuccinate synthase 1	-0.447353	0.0283887	0.799822
BS79uCu_iKp7t6uKjo	ATF5	activating transcription factor 5	-0.373666	0.0720729	0.799822
6pS72m_dqPQjFFL0ic	ATG7	autophagy related 7	-0.351429	0.0921934	0.799822
iDVKdd_HepJ.DSvqSU	ATHL1	ATH1, acid trehalase-like 1 (yeast)	0.480054	0.0175919	0.799822
xP0pgCDeq.lLS_dAK0	ATM	ataxia telangiectasia mutated	0.358406	0.0854767	0.799822
KOeNdWen1ISF6h_ktM	ATOX1	antioxidant 1 copper chaperone	-0.42032	0.0408499	0.799822
fvOfs_Dnt_E3fl_11o	ATP1B1	ATPase, Na+/K+ transporting, beta 1 polypeptide	-0.333553	0.111196	0.799822
oI93n39eqorqit8kok	ATP2A3	ATPase, Ca++ transporting, ubiquitous	-0.31524	0.133492	0.799822
KWAo7Rwo6ePVQqRWd0	ATP2A3	ATPase, Ca++ transporting, ubiquitous	0.367562	0.0772275	0.799822
TCdddJ.ie6eUVOqd18	ATP5D	ATP synthase, H+ transporting, mitochondrial F1 complex, delta subunit	-0.372358	0.0731547	0.799822
3x6ISnodJxNYx1SN7k	ATP5EP2	ATP synthase, H+ transporting, mitochondrial F1 complex, epsilon subunit pseudogene 2	-0.419448	0.0413138	0.799822
f0kn6S3TtV8XR_3clk	ATP5G2	ATP synthase, H+ transporting, mitochondrial Fo complex, subunit C2 (subunit 9)	-0.382387	0.0651687	0.799822
xKf56fuaTXnW3kr7n0	ATP5I	ATP synthase, H+ transporting, mitochondrial Fo complex, subunit E	-0.386747	0.0619127	0.799822
KfpWJV1uKBEN0Nvng0	ATP5J2	ATP synthase, H+ transporting, mitochondrial Fo complex, subunit F2	-0.461742	0.0231232	0.799822
EHGUK_J69dUVeeI1cg	ATP5L	ATP synthase, H+ transporting, mitochondrial Fo complex, subunit G	-0.394595	0.0563688	0.799822
crssZ7XJp5UvdeFd8g	ATP6V0D1	ATPase, H+ transporting, lysosomal 38kDa, V0 subunit d1	-0.430348	0.0358044	0.799822
0I66_TqfXq3Ud1t6XA	ATP6V1E1	ATPase, H+ transporting, lysosomal 31kDa, V1 subunit E1	-0.394159	0.0566663	0.799822
9kxenuDknoruitxLpA	ATP6V1E2	ATPase, H+ transporting, lysosomal 31kDa, V1 subunit E2	-0.340529	0.103466	0.799822
TX1R1PCKcrimfcr56o	ATP6V1F	ATPase, H+ transporting, lysosomal 14kDa, V1 subunit F	-0.335297	0.109225	0.799822
6eJh3H9Pv5Sbp2_e_U	ATP9A	ATPase, class II, type 9A	0.436453	0.0329838	0.799822
0glrql9oCIiSngigYw	ATPIF1	ATPase inhibitory factor 1	-0.370178	0.0749853	0.799822
lIrqiSIPd81BNBN_tI	B2M	beta-2-microglobulin	-0.409856	0.0466951	0.799822
ii16k15rtiQyXp9Ing	B3GALT4	UDP-Gal:betaGlcNAc beta 1,3-galactosyltransferase, polypeptide 4	-0.447353	0.0283887	0.799822
3SJ7tOU1.qV3noAsg0	PRRC2C	proline-rich coiled-coil 2C	0.489211	0.0152612	0.799822
3xABh5KCFUHEtVJn1U	BAG6	BCL2-associated athanogene 6	-0.46523	0.0219737	0.799822
KXOev5.o0RXrgVaucI	BBS2	Bardet-Biedl syndrome 2	0.378026	0.0685544	0.799822
xsk3bRlJHZdXFDh0Xg	BCAT2	branched chain amino-acid transaminase 2, mitochondrial	-0.409856	0.0466951	0.799822
6qd3g1xev30p96H5yk	BCDIN3D	BCDIN3 domain containing	-0.439069	0.0318305	0.799822
6fmSuYulJIrRgwHk3c	BCKDHA	branched chain keto acid dehydrogenase E1, alpha polypeptide	-0.372794	0.0727927	0.799822
BJFL1tPdvXqgVUd4Xs	BCKDK	branched chain ketoacid dehydrogenase kinase	-0.390235	0.0593992	0.799822
x9d6eNUlcCgqyFbt.U	BCL2L13	BCL2-like 13 (apoptosis facilitator)	-0.372358	0.0731547	0.799822
or3hBLFTVUSxV9J0v0	BCL7B	B-cell CLL/lymphoma 7B	-0.333553	0.111196	0.799822
oVUB7eHe79eV4oiKrQ	BCL9L	B-cell CLL/lymphoma 9-like	0.329193	0.116238	0.799822
cIKU4d.K7s7sX9JNco	BCLAF1	BCL2-associated transcription factor 1	0.350121	0.0934954	0.799822
TCE4JRq5SCceY5VqLw	BID	BH3 interacting domain death agonist	-0.323524	0.123039	0.799822
cqzvIAEAKKepOunTl0	BLZF1	basic leucine zipper nuclear factor 1	0.333117	0.111693	0.799822
Hei.iFJeJBOuIVTdxA	BLZF1	basic leucine zipper nuclear factor 1	0.350121	0.0934954	0.799822
Q62B_u7vTRU0vP7irs	BMI1	BMI1 polycomb ring finger oncogene	0.373666	0.0720729	0.799822
iwLclK5Lp0Zew1SH_o	BMS1P5	BMS1 pseudogene 5	0.354917	0.0887875	0.799822
xuBm5ckgidWRNTl.gQ	BOLA2	bolA family member 2	-0.378026	0.0685544	0.799822
0t_uvX27qn42755e8E	BPHL	biphenyl hydrolase-like (serine hydrolase)	0.354917	0.0887875	0.799822
6vUivofs8rDAnoXqHY	BRD7	bromodomain containing 7	0.359278	0.0846637	0.799822
3WLeo0ucAt9ioiPcVk	BRD8	bromodomain containing 8	0.36451	0.0799073	0.799822
KXggCqSHXRPUkf1ReE	BSCL2	Berardinelli-Seip congenital lipodystrophy 2 (seipin)	-0.459125	0.0240169	0.799822
3xPV70i6rKr.WW8VjU	BZRAP1	benzodiazapine receptor (peripheral) associated protein 1	0.359278	0.0846637	0.799822
05HAkgRgfJ_lz3Ky9Q	BUB3	BUB3 mitotic checkpoint protein	0.385003	0.0631997	0.799822
TkNHF.dv0.uwU5JMpE	ANAPC16	anaphase promoting complex subunit 16	0.432092	0.0349797	0.799822
BeikiyquvoiS8sQIpI	R3HCC1L	R3H domain and coiled-coil containing 1-like	0.391543	0.0584772	0.799822
EQVnVgBolVCwJEFeAg	TMEM254	transmembrane protein 254	-0.356226	0.0875349	0.799822
QgoFV9eVykSTdRSLU8	NA	NA	-0.404187	0.0501236	0.799822
NjWn5UgIghJToLoJV8	C11orf48	chromosome 11 open reading frame 48	-0.349249	0.0943711	0.799822
rKSYUZKIG6XooIHo68	C11orf83	chromosome 11 open reading frame 83	-0.385875	0.0625537	0.799822
TW5RfpUmdMXVEDdctw	C12orf10	chromosome 12 open reading frame 10	-0.470026	0.0204689	0.799822
xV_RxOmE0HoiIodqt8	FAM216A	family with sequence similarity 216, member A	-0.369306	0.0757271	0.799822
c6OcVDNS8w0pdBve0o	LLPH	LLP homolog, long-term synaptic facilitation (Aplysia)	-0.31524	0.133492	0.799822
0lmiszqEr500HVBcLU	C12orf45	chromosome 12 open reading frame 45	-0.432964	0.034573	0.799822
ud1JXt0FMdQPLlBUqk	C12orf52	chromosome 12 open reading frame 52	-0.372794	0.0727927	0.799822
0VJlKWSCBIIXSg07IE	COX14	cytochrome c oxidase assembly homolog 14 (S. cerevisiae)	-0.42032	0.0408499	0.799822
uVJQSC5O1HualLu78Q	C12orf76	chromosome 12 open reading frame 76	-0.402879	0.0509419	0.799822
lks1Li4IEfh4d_pRd4	PROSER1	proline and serine rich 1	0.390671	0.0590906	0.799822
luIMgIUv0p85HxunTk	METTL21D	methyltransferase like 21D	0.342273	0.101597	0.799822
upK6dUDxaAoe9_Kz0o	EFCAB11	EF-hand calcium binding domain 11	-0.369742	0.0753555	0.799822
3sef0u71V0lXWm7Skw	C14orf2	chromosome 14 open reading frame 2	-0.383695	0.0641784	0.799822
34Kf76KoSJEoEl_Et4	ELMSAN1	ELM2 and Myb/SANT-like domain containing 1	0.453457	0.0260486	0.799822
NuHt6NAVJpeSEjsSCM	VWA9	von Willebrand factor A domain containing 9	-0.364946	0.0795202	0.799822
Z6p6Tu4e3aOC4eFS5E	C15orf57	chromosome 15 open reading frame 57	-0.394595	0.0563688	0.799822
fbdR4AyADyepOuuplw	HYPK	huntingtin interacting protein K	0.361022	0.0830552	0.799822
ZJI19sWoqF30l6HaKE	PAGR1	PAXIP1 associated glutamate-rich protein 1	-0.36669	0.0779861	0.799822
9lCOVOiKCnfiOuiC5c	CENPT	centromere protein T	0.454329	0.0257273	0.799822
KdWqh_v9tQo76S6EfI	FOPNL	FGFR1OP N-terminal like	0.339221	0.104884	0.799822
oFZWIqiIROY96CeIk8	OGFOD3	2-oxoglutarate and iron-dependent oxygenase domain containing 3	-0.331809	0.113193	0.799822
01Bxeih9poqa9O9Oig	OGFOD3	2-oxoglutarate and iron-dependent oxygenase domain containing 3	-0.322652	0.12411	0.799822
ZkuqCT.geOPrh1aHLo	TEFM	transcription elongation factor, mitochondrial	-0.449097	0.0277035	0.799822
WUCkSlC_yf7V_U05UE	C17orf76-AS1	C17orf76 antisense RNA 1	-0.372794	0.0727927	0.799822
rARVkpAjkVeeOiJfec	C17orf59	chromosome 17 open reading frame 59	-0.371486	0.0738828	0.799822
fY54I_Luif3l_yupqU	COPRS	coordinator of PRMT5, differentiation stimulator	-0.321344	0.12573	0.799822
HVJXHWNdMxVa6NUQdM	ELP5	elongator acetyltransferase complex subunit 5	-0.432964	0.034573	0.799822
iOR_kvDo3nvnou4m6E	C18orf25	chromosome 18 open reading frame 25	0.389363	0.06002	0.799822
rC.3F6nhvl_1oqn5Ks	C19orf10	chromosome 19 open reading frame 10	-0.47613	0.0186757	0.799822
Wr.mnL6c9CAXZV3g7Q	URI1	URI1, prefoldin-like chaperone	0.390671	0.0590906	0.799822
KQjZlPkdSXqQQCQB0s	NA	NA	-0.379334	0.0675249	0.799822
rdCiv3iMrILfiGinpQ	KXD1	KxDL motif containing 1	0.323088	0.123574	0.799822
xjEtHB9N7VblX1SteU	C19orf53	chromosome 19 open reading frame 53	-0.404623	0.0498531	0.799822
HdbE7q7ZTu5XtHN7p4	C19orf59	chromosome 19 open reading frame 59	-0.422064	0.0399344	0.799822
rJ_ZdqTKhuq5KZQTS4	TMEM259	transmembrane protein 259	0.37105	0.0742489	0.799822
TJXhTVYkgxXh93V1Uo	C1orf122	chromosome 1 open reading frame 122	-0.367562	0.0772275	0.799822
fEn1QlU0MCVe9GeR64	C1orf123	chromosome 1 open reading frame 123	-0.408984	0.0472103	0.799822
0neV5Ae1Kdd5Xep_.0	MINOS1	mitochondrial inner membrane organizing system 1	-0.348377	0.0952528	0.799822
foXp7QXX75VR75fiD4	C1orf50	chromosome 1 open reading frame 50	-0.453893	0.0258876	0.799822
lyUeSX3wny7_RLMXf0	SDE2	SDE2 telomere maintenance homolog (S. pombe)	0.35797	0.0858854	0.799822
oqVI7q.nSzyyEK3_9I	C1orf63	chromosome 1 open reading frame 63	0.465666	0.0218333	0.799822
6uVd7N.4guaDK_fcUU	GID8	GID complex subunit 8	0.357098	0.0867072	0.799822
QiuS1UlVFXSt7vH6.8	C20orf27	chromosome 20 open reading frame 27	-0.352301	0.0913329	0.799822
61d5xJXqKJSjX763Jw	RTFDC1	replication termination factor 2 domain containing 1	-0.338785	0.10536	0.799822
6i6aRf6RPTpT6jqTWM	ROMO1	reactive oxygen species modulator 1	-0.408548	0.0474695	0.799822
6SuD9VJeP9SOHEP6iE	YBEY	ybeY metallopeptidase (putative)	-0.35579	0.087951	0.799822
BmLTVTSiJlH2SwjYj4	YBEY	ybeY metallopeptidase (putative)	-0.473078	0.0195556	0.799822
Zgxl_ePJRFSkPwzU60	PAXBP1	PAX3 and PAX7 binding protein 1	0.346197	0.0974839	0.799822
05J7B50ZQDp46op558	RTCB	RNA 2,3-cyclic phosphate and 5-OH ligase	-0.459997	0.023716	0.799822
xlX8tVnegpSkvyuwMo	KIAA0930	KIAA0930	-0.404623	0.0498531	0.799822
o1Jx0opwpKKPn4lSns	C2orf69	chromosome 2 open reading frame 69	0.36887	0.0761001	0.799822
udaVxVCggupSz_CC9Y	PTRHD1	peptidyl-tRNA hydrolase domain containing 1	-0.385875	0.0625537	0.799822
3XXsbKeSG4CVSq1P7M	XXYLT1	xyloside xylosyltransferase 1	-0.406367	0.0487825	0.799822
QkTArUpkrAvnogm7rk	CMSS1	cms1 ribosomal small subunit homolog (yeast)	-0.328756	0.116751	0.799822
H55X9ekqeui31dAk5c	C3orf37	chromosome 3 open reading frame 37	-0.322216	0.124649	0.799822
xJ6CCltTXt36mhLsf0	C5orf15	chromosome 5 open reading frame 15	-0.323088	0.123574	0.799822
0hDp_BeopIr7LieI6o	C5orf28	chromosome 5 open reading frame 28	0.351429	0.0921934	0.799822
QlF3hK7l5VTd94_e8E	CYSTM1	cysteine-rich transmembrane module containing 1	-0.47395	0.0193008	0.799822
BgiqUOAFOi3vbh1Sp4	RRP36	ribosomal RNA processing 36 homolog (S. cerevisiae)	-0.436453	0.0329838	0.799822
ZIKnrJ0pLuqgkeCXss	C6orf47	chromosome 6 open reading frame 47	-0.37323	0.0724321	0.799822
opVElXnh0AQcOB3oJU	C6orf48	chromosome 6 open reading frame 48	-0.344453	0.0992965	0.799822
NauQlbu3pd.Xbghju0	C7orf26	chromosome 7 open reading frame 26	0.334861	0.109716	0.799822
iQLd9dPVvi9.VF3hPU	C7orf43	chromosome 7 open reading frame 43	0.372358	0.0731547	0.799822
0uEhHXkFS.1JRS6jjo	COA1	cytochrome c oxidase assembly factor 1 homolog (S. cerevisiae)	-0.408984	0.0472103	0.799822
u3QvlU0l6KgqeolOBM	C7orf55	chromosome 7 open reading frame 55	-0.32178	0.125188	0.799822
Qpc2sX7gp.W5E2rRS4	C7orf55	chromosome 7 open reading frame 55	-0.32832	0.117266	0.799822
WhfFzz6I69E9fFeVf4	C8orf33	chromosome 8 open reading frame 33	-0.394595	0.0563688	0.799822
0JHlYyBGVldHnvfl8Q	THEM6	thioesterase superfamily member 6	-0.402879	0.0509419	0.799822
T4lJe91qXg7eq5_5f8	RPP25L	ribonuclease P/MRP 25kDa subunit-like	-0.342709	0.101134	0.799822
oySfqRdR3ua3jpVJCs	NAIF1	nuclear apoptosis inducing factor 1	-0.421192	0.0403901	0.799822
K4f7A3lRFSelM1FXYY	CABIN1	calcineurin binding protein 1	0.343581	0.100212	0.799822
9SSRHeoUUnP9Xd.eA0	CALML4	calmodulin-like 4	-0.41596	0.043211	0.799822
ige7pCIl0RdHK5IiVI	CALU	calumenin	-0.454765	0.0255679	0.799822
KOMbAZ1.qBU9ipJaag	CAMKK2	calcium/calmodulin-dependent protein kinase kinase 2, beta	-0.379334	0.0675249	0.799822
iVcVNfja05cl4V.LAk	CAPN3	calpain 3, (p94)	0.477002	0.0184302	0.799822
6fPW7u.qL5_q_qtuqE	CAPZB	capping protein (actin filament) muscle Z-line, beta	0.341837	0.102062	0.799822
0EmU3dXiDAljJRddac	CAPZB	capping protein (actin filament) muscle Z-line, beta	0.345761	0.0979347	0.799822
0edV_TAo3czXINUr8o	CARD16	caspase recruitment domain family, member 16	-0.480926	0.0173581	0.799822
frmv4IUYKHlRLrgHrI	CARS	cysteinyl-tRNA synthetase	-0.327448	0.1183	0.799822
9.v6uv7iX55QteX_rY	CASP2	caspase 2, apoptosis-related cysteine peptidase	0.415088	0.0436958	0.799822
WfhD1alfS1eJLcfe7c	CASP2	caspase 2, apoptosis-related cysteine peptidase	0.446045	0.0289113	0.799822
Eg5j0Rf7ktaN0fppCo	CAT	catalase	-0.325268	0.120916	0.799822
9nRl7DVJH_oJYqo6tM	CATSPER2	cation channel, sperm associated 2	0.397211	0.0546088	0.799822
xm60reewT9UUHd_e1E	CBLB	Cbl proto-oncogene B, E3 ubiquitin protein ligase	0.337913	0.106317	0.799822
Qeye.nh1ziVMKve58k	CBR4	carbonyl reductase 4	0.31742	0.130681	0.799822
ljhMe8iFHo8khXrkuE	CBWD5	COBW domain containing 5	-0.347069	0.0965868	0.799822
K1V9o7p_J7KZoqWiGc	CBX3	chromobox homolog 3	-0.385875	0.0625537	0.799822
9uLhRerlLxK79SIUyA	CBX6	chromobox homolog 6	0.48485	0.0163374	0.799822
0eqkpnufe4rr8n.n9g	CBX7	chromobox homolog 7	0.31742	0.130681	0.799822
lVJ6FV._Ju4cd6eiVI	CCDC107	coiled-coil domain containing 107	-0.408112	0.0477299	0.799822
o58CkiWXr63UV7k_ok	CEP85	centrosomal protein 85kDa	-0.383695	0.0641784	0.799822
xde7_T16j810Lk.eFM	CCDC50	coiled-coil domain containing 50	-0.327012	0.11882	0.799822
lN55c8r33uE7l1SS4E	CCDC59	coiled-coil domain containing 59	0.316112	0.132362	0.799822
9t2vQPUBcU30vuYX6k	TRMT13	tRNA methyltransferase 13 homolog (S. cerevisiae)	0.315676	0.132926	0.799822
0lB.jRJ1KFLkp6eV38	CCDC84	coiled-coil domain containing 84	0.318292	0.129569	0.799822
ciBcmfCid5emepgg6o	CCDC85B	coiled-coil domain containing 85B	-0.327448	0.1183	0.799822
0qJIn.VyRUf1QFLd5I	CCDC86	coiled-coil domain containing 86	-0.429476	0.0362225	0.799822
H.qqNz871LqLR3fe2o	CCDC88C	coiled-coil domain containing 88C	0.463486	0.0225425	0.799822
c0hT._avdUSReBUkEk	CCNB1IP1	cyclin B1 interacting protein 1, E3 ubiquitin protein ligase	-0.344453	0.0992965	0.799822
NB56UHfE1UkDTalPo8	CCND2	cyclin D2	0.358842	0.0850695	0.799822
6d0S7Hcwiu6u3v60o4	CCND2	cyclin D2	0.342709	0.101134	0.799822
660wCgAN292N0iQt2o	CCNL1	cyclin L1	0.337041	0.10728	0.799822
iFNbcfF1falCRFSiB4	CCT3	chaperonin containing TCP1, subunit 3 (gamma)	-0.32396	0.122506	0.799822
99eR6_UUE936_OI05g	CCT6P1	chaperonin containing TCP1, subunit 6 (zeta) pseudogene 1	0.330937	0.114202	0.799822
0SXhieViujBeEehqDU	CD14	CD14 molecule	-0.374974	0.0710032	0.799822
0UW.0SogkrcodV5F.k	CD300C	CD300c molecule	-0.319164	0.128464	0.799822
QfiVPgHjfidel1IPko	CD300LF	CD300 molecule-like family member f	-0.423808	0.0390351	0.799822
iUKEXUWDHSK0oVLigU	CD33	CD33 molecule	-0.347069	0.0965868	0.799822
cUncUlXQo2II4UsSUU	CD3G	CD3g molecule, gamma (CD3-TCR complex)	-0.332245	0.112692	0.799822
9cucSQeISQUIpCAXqM	CD44	CD44 molecule (Indian blood group)	0.338785	0.10536	0.799822
WdS75zuQjXd_if.5Mk	CD47	CD47 molecule	0.385003	0.0631997	0.799822
QBhFJQFJJV0k1JBMJo	CD52	CD52 molecule	-0.373666	0.0720729	0.799822
0KbofHPz54OHFBLiJU	CD69	CD69 molecule	0.349249	0.0943711	0.799822
fnnsEqHJEhEaOLqtP0	CD86	CD86 molecule	-0.322652	0.12411	0.799822
i4tJFXXJBeX6h8gRZY	CDA	cytidine deaminase	-0.429476	0.0362225	0.799822
HvhnQiSj1Un9b5EBLg	CDC123	cell division cycle 123	-0.462178	0.022977	0.799822
6KTguuUsJsiaA74fy8	CDC42SE2	CDC42 small effector 2	0.345761	0.0979347	0.799822
T64G25UB0OUSoqN55I	CDK5	cyclin-dependent kinase 5	-0.456945	0.0247826	0.799822
ruBeOoF3e4RXW735eU	CDK5RAP3	CDK5 regulatory subunit associated protein 3	0.365382	0.0791346	0.799822
H3Wf_o4I4yUqe_.6pU	CDK5RAP3	CDK5 regulatory subunit associated protein 3	0.333117	0.111693	0.799822
fb9UtVPIqfiF_xeBBU	CEBPG	CCAAT/enhancer binding protein (C/EBP), gamma	-0.354045	0.08963	0.799822
uSfI6ingbjh6cRBIjk	CEBPZ	CCAAT/enhancer binding protein (C/EBP), zeta	-0.329193	0.116238	0.799822
3qVItSW1J51.VL_P0M	CENPB	centromere protein B, 80kDa	-0.483542	0.016672	0.799822
EUk3_443orP55056WQ	CENPT	centromere protein T	0.316112	0.132362	0.799822
WSbTRUt7dJ6LfV0SKE	CNTRL	centriolin	0.383259	0.0645072	0.799822
cq3agOdI_O3xST996k	CEP350	centrosomal protein 350kDa	0.436017	0.0331792	0.799822
ZS9NP658t.sKnd7r_E	CGGBP1	CGG triplet repeat binding protein 1	0.468718	0.0208708	0.799822
oJJJfn3Oo0BL96LuVI	NA	NA	-0.434709	0.033771	0.799822
HqKvflISBxL1Pt2634	CHD7	chromodomain helicase DNA binding protein 7	0.31742	0.130681	0.799822
Qfoc5Ut2vUvcfUkgqk	CHKB	choline kinase beta	0.340529	0.103466	0.799822
uUgIgm4VoJoBq7W1Sc	CHMP2A	charged multivesicular body protein 2A	-0.402443	0.051217	0.799822
N_vOIY3Z6hZV5W6AlE	NA	NA	-0.330065	0.115216	0.799822
WK46O.11r3Sp1F39qU	CHPF2	chondroitin polymerizing factor 2	-0.325268	0.120916	0.799822
6n4zDDx8O6WpGunRF4	CHRNA5	cholinergic receptor, nicotinic, alpha 5 (neuronal)	0.322216	0.124649	0.799822
oE2VfefS7gKUbgjnmk	CKLF	chemokine-like factor	-0.36887	0.0761001	0.799822
lgUgXRN_e9aZUcVCAU	CKS1B	CDC28 protein kinase regulatory subunit 1B	-0.386311	0.0622325	0.799822
9UEi3Ker08Tj04lIFE	CKS2	CDC28 protein kinase regulatory subunit 2	-0.389363	0.06002	0.799822
WhXUieoBcUQjcC96e0	CLDND1	claudin domain containing 1	0.356662	0.0871203	0.799822
cCBv0Uw4V1InqAXFEI	CLDND1	claudin domain containing 1	0.337041	0.10728	0.799822
0UpS43H3.0c.Ppfl30	CLEC10A	C-type lectin domain family 10, member A	-0.41814	0.0420174	0.799822
Wh0iPd.7USEtN0okgI	CLEC7A	C-type lectin domain family 7, member A	-0.359714	0.0842594	0.799822
NHdIgl8CTX9.hfeCAI	CLK1	CDC-like kinase 1	0.329193	0.116238	0.799822
i8lcq61QU7jt6JMo5M	CLK1	CDC-like kinase 1	0.330501	0.114708	0.799822
l6gaulae7h.BVC3JCQ	CLTA	clathrin, light chain A	-0.412472	0.045176	0.799822
WrV7vs.7Jf9ep9J1XE	CNOT1	CCR4-NOT transcription complex, subunit 1	0.333553	0.111196	0.799822
6od0BTF66q99nQXffU	COL8A2	collagen, type VIII, alpha 2	0.369742	0.0753555	0.799822
3peqI77.Tnn1FNEeq8	COLQ	collagen-like tail subunit (single strand of homotrimer) of asymmetric acetylcholinesterase	0.394595	0.0563688	0.799822
xbk7e4nl.TRT.14sqc	COLQ	collagen-like tail subunit (single strand of homotrimer) of asymmetric acetylcholinesterase	0.335733	0.108736	0.799822
6ovovvgFCu1ONXVR4U	COMMD1	copper metabolism (Murr1) domain containing 1	-0.437761	0.032403	0.799822
KUNUgROioNoSuOUkvU	COMMD9	COMM domain containing 9	-0.321344	0.12573	0.799822
cG5154X3mnWp7tcDkA	COMT	catechol-O-methyltransferase	-0.367126	0.0776061	0.799822
lZ4CI9S6hOuW.97_X0	CORO2A	coronin, actin binding protein, 2A	0.379334	0.0675249	0.799822
iinpMj_nt1nTJ5.6Zg	COX17	COX17 cytochrome c oxidase copper chaperone	-0.322652	0.12411	0.799822
cXp3tFlOQdTlz8egF4	COX4I1	cytochrome c oxidase subunit IV isoform 1	-0.370178	0.0749853	0.799822
BUZICdG5eSpSgKgONs	EMC8	ER membrane protein complex subunit 8	-0.481798	0.0171269	0.799822
QlmOZ1Ok3orrvVHjgg	COX5B	cytochrome c oxidase subunit Vb	-0.337477	0.106798	0.799822
QToPpb6nxdefbhfXXk	COX8A	cytochrome c oxidase subunit VIIIA (ubiquitous)	-0.324396	0.121974	0.799822
6fvNFPUb5REK5Ep6C0	CPNE8	copine VIII	0.367562	0.0772275	0.799822
0f9QvVClxJ4JXysXu8	CPT1B	carnitine palmitoyltransferase 1B (muscle)	0.333553	0.111196	0.799822
xeqXuyUurnPe4Bw0wk	CPT2	carnitine palmitoyltransferase 2	-0.340529	0.103466	0.799822
ZAFRJEV9mntJndeO0Q	CRAMP1L	Crm, cramped-like (Drosophila)	0.451713	0.0267008	0.799822
NqAI5QBO1XRUpwH4x4	CRBN	cereblon	-0.427296	0.0372846	0.799822
Nrp5yJ.pV58o8rrXRI	CRELD1	cysteine-rich with EGF-like domains 1	0.324832	0.121444	0.799822
cXBw6jUkqU.dSKlLNc	CRK	v-crk avian sarcoma virus CT10 oncogene homolog	-0.351429	0.0921934	0.799822
xHykJMRKROn8IFEeOU	LUC7L3	LUC7-like 3 (S. cerevisiae)	0.432964	0.034573	0.799822
iSHC6j9P.EHedx8l.o	LUC7L3	LUC7-like 3 (S. cerevisiae)	0.387183	0.0615941	0.799822
uhUB_6CzTu8L3e3e.c	CRY1	cryptochrome 1 (photolyase-like)	0.398519	0.053745	0.799822
HKUvV1KJDhLfz2ifwo	CRYZL1	crystallin, zeta (quinone reductase)-like 1	0.456945	0.0247826	0.799822
Bl.8pRLheZDvzOf4XE	CSAD	cysteine sulfinic acid decarboxylase	0.449097	0.0277035	0.799822
9XkaCEIiyXdS.SQWco	YBX3	Y box binding protein 3	-0.427296	0.0372846	0.799822
rqv7PpkUI3UElLu79U	CSE1L	CSE1 chromosome segregation 1-like (yeast)	0.337913	0.106317	0.799822
Nr1NDriRSXg5IJnUs0	CSE1L	CSE1 chromosome segregation 1-like (yeast)	0.32614	0.119865	0.799822
iW_R1JerBAcIVTd3t0	NA	NA	0.397211	0.0546088	0.799822
Q6GKHA7q5WJ_oQqIrc	CSGALNACT2	chondroitin sulfate N-acetylgalactosaminyltransferase 2	0.344453	0.0992965	0.799822
EcVQJAOF6F69CoqC4E	CTBP2	C-terminal binding protein 2	-0.378462	0.0682099	0.799822
xa8KoVExS5Qqo7QuuM	CTDSP1	CTD (carboxy-terminal domain, RNA polymerase II, polypeptide A) small phosphatase 1	0.37541	0.0706494	0.799822
rXumSxHVCUUOS8M53Q	CTDSPL2	CTD (carboxy-terminal domain, RNA polymerase II, polypeptide A) small phosphatase like 2	-0.338349	0.105838	0.799822
ZqrVKG5dMTh_J_0tR4	CTNS	cystinosin, lysosomal cystine transporter	-0.355354	0.0883685	0.799822
9KcIjuHEl5V4e77VKk	CTSK	cathepsin K	0.345325	0.0983871	0.799822
NZT8Vw.CBJqh4V1uWI	CUL1	cullin 1	0.392415	0.0578687	0.799822
itZXnm3vbSeL1_4N3s	CUL4A	cullin 4A	0.324396	0.121974	0.799822
Kt3.4BOav4DOEX7q.U	CUL4A	cullin 4A	0.397647	0.0543197	0.799822
Z3iaAV3Xw3R6VNUl0o	CWC15	CWC15 spliceosome-associated protein homolog (S. cerevisiae)	-0.42904	0.036433	0.799822
oUxq_v0XXS1flxVLiI	CXCL16	chemokine (C-X-C motif) ligand 16	-0.340529	0.103466	0.799822
NkX0P5TbhkhezA8rwI	CXorf40B	chromosome X open reading frame 40B	0.362766	0.0814698	0.799822
03pfnDpBIICp9.m61U	CXXC5	CXXC finger protein 5	0.354481	0.089208	0.799822
fdT.UAsIh1JOl97_VY	CYB5B	cytochrome b5 type B (outer mitochondrial membrane)	0.387183	0.0615941	0.799822
xkf6inikhI0YLSiNiE	CYCSP55	cytochrome c, somatic pseudogene 55	0.370178	0.0749853	0.799822
EqOhegEJF1UBE0UdXI	CYFIP2	cytoplasmic FMR1 interacting protein 2	-0.36887	0.0761001	0.799822
HgF4H96uogUrrl5Yrc	CYTH1	cytohesin 1	0.341401	0.102529	0.799822
lToEVSQkXVJeX9okkU	DAP	death-associated protein	-0.434273	0.0339701	0.799822
iKkl3vpeKt6Gf.Pzlw	DCAF15	DDB1 and CUL4 associated factor 15	0.400263	0.0526098	0.799822
QxeV1xxReTuR9Flep8	DCPS	decapping enzyme, scavenger	-0.386747	0.0619127	0.799822
0UJD25LqOJx.lJyKWU	DCTN3	dynactin 3 (p22)	-0.395467	0.0557773	0.799822
ryI_CnsItSOuiUp7eo	DCTPP1	dCTP pyrophosphatase 1	-0.381951	0.0655014	0.799822
3ERdCVTludNcVUNXUM	DCXR	dicarbonyl/L-xylulose reductase	-0.455637	0.0252514	0.799822
rh_Ah_yO7jvSkSjngI	DDX17	DEAD (Asp-Glu-Ala-Asp) box helicase 17	0.487903	0.0155778	0.799822
ovSpEpVhNFUKEGkQsg	DDX19B	DEAD (Asp-Glu-Ala-Asp) box polypeptide 19B	-0.415524	0.0434529	0.799822
rqKWKSujRCtKIyIU08	DDX51	DEAD (Asp-Glu-Ala-Asp) box polypeptide 51	0.333117	0.111693	0.799822
NUongoVQ4o4lATWLnU	DEF8	differentially expressed in FDCP 8 homolog (mouse)	-0.361022	0.0830552	0.799822
iGABMMTp6ua6ROXsNU	EXO5	exonuclease 5	0.393287	0.0572651	0.799822
fIAk8VP_aUL1YYinoU	DENND1A	DENN/MADD domain containing 1A	-0.389799	0.059709	0.799822
fU61rr_y9fQLSkeonI	DENND4B	DENN/MADD domain containing 4B	0.402007	0.0514932	0.799822
0Z19P0rx299JC_kASE	DEXI	Dexi homolog (mouse)	-0.36669	0.0779861	0.799822
cnVKVCd7uFSIDAjl0s	DGCR6	DiGeorge syndrome critical region gene 6	-0.458253	0.0243208	0.799822
ZVKVCd7uFSIDAjl0uk	DGCR6	DiGeorge syndrome critical region gene 6	-0.400699	0.0523289	0.799822
ckhlexDQjRUQgUjlTk	DGKA	diacylglycerol kinase, alpha 80kDa	0.340093	0.103937	0.799822
usUhcLhCIeguvqeirk	DGKA	diacylglycerol kinase, alpha 80kDa	0.362766	0.0814698	0.799822
NKNXgi36IAr3uV0rqk	DGKD	diacylglycerol kinase, delta 130kDa	0.459997	0.023716	0.799822
fSVd01eiR3lnQiev7w	DGUOK	deoxyguanosine kinase	-0.355354	0.0883685	0.799822
Hgjo5fTk4ggYoeJp5o	DHPS	deoxyhypusine synthase	0.356662	0.0871203	0.799822
NJoDUIHXLHeFJSpSpI	DHRS7B	dehydrogenase/reductase (SDR family) member 7B	-0.372794	0.0727927	0.799822
lVEu4JAiEvoWTT5QH0	DHX15	DEAH (Asp-Glu-Ala-His) box helicase 15	0.360586	0.0834551	0.799822
6VfgsqoV4P5U1F6tH8	DHX34	DEAH (Asp-Glu-Ala-His) box polypeptide 34	-0.432092	0.0349797	0.799822
NeV6UNKYhl.uJ7i5dc	DIABLO	diablo, IAP-binding mitochondrial protein	-0.448661	0.0278736	0.799822
BSnvyoU_Xt_tE4t7dc	DIP2B	DIP2 disco-interacting protein 2 homolog B (Drosophila)	-0.343581	0.100212	0.799822
rsS50XA1N4cfvXuV34	DKC1	dyskeratosis congenita 1, dyskerin	0.472206	0.0198131	0.799822
Nk43v6UTkLuJIDIkkY	DNAJB14	DnaJ (Hsp40) homolog, subfamily B, member 14	0.333117	0.111693	0.799822
NnELc339_FT9KKiV3U	DNAJC14	DnaJ (Hsp40) homolog, subfamily C, member 14	-0.361458	0.0826567	0.799822
c94iSk_ze37_u8T6RU	DNAJC15	DnaJ (Hsp40) homolog, subfamily C, member 15	0.347505	0.0961406	0.799822
iIEIPQC4rLTUr1V1RA	DNAJC24	DnaJ (Hsp40) homolog, subfamily C, member 24	0.318292	0.129569	0.799822
lKG415_qH0OeHmfR4U	DNASE1L1	deoxyribonuclease I-like 1	-0.350557	0.0930599	0.799822
N15nVaR7qH2l9SCiv8	DNLZ	DNL-type zinc finger	-0.376282	0.0699457	0.799822
HohHGhIg4k2574JF1E	DNTTIP1	deoxynucleotidyltransferase, terminal, interacting protein 1	-0.377154	0.0692474	0.799822
6rE0LhYrzr1UIxngu4	DOCK11	dedicator of cytokinesis 11	0.385003	0.0631997	0.799822
NE9AkeOyiMRrH6JLSU	DOCK8	dedicator of cytokinesis 8	0.385875	0.0625537	0.799822
fpRfVLXz3uneOFS8tc	DPEP2	dipeptidase 2	0.452585	0.0263731	0.799822
x4QI0v7u6IBLVJV9JQ	DPH3	diphthamide biosynthesis 3	-0.357534	0.0862956	0.799822
3UKNL_7uiAS1SVfSUE	DPH3	diphthamide biosynthesis 3	-0.328756	0.116751	0.799822
uD1Su_6ysPg06qS.V0	DPH5	diphthamide biosynthesis 5	-0.408548	0.0474695	0.799822
x0h1eUX.Ver3lt_XR8	DPM2	dolichyl-phosphate mannosyltransferase polypeptide 2, regulatory subunit	-0.325704	0.12039	0.799822
rX5VQ9TSFCnkLpXU9s	DPP3	dipeptidyl-peptidase 3	-0.355354	0.0883685	0.799822
NJZSQTTfdQagXoVepI	DPP7	dipeptidyl-peptidase 7	-0.327884	0.117782	0.799822
fN0iuTShNyR6opRflQ	DSTYK	dual serine/threonine and tyrosine protein kinase	0.333989	0.110701	0.799822
E5k7rIK7mduXVUSAp8	DTD1	D-tyrosyl-tRNA deacylase 1	-0.331373	0.113697	0.799822
TSi.iFJepDOuIdTdTE	DTWD2	DTW domain containing 2	0.358406	0.0854767	0.799822
9eDwAN766WpkunTl7o	DUSP19	dual specificity phosphatase 19	0.356226	0.0875349	0.799822
u9V81Uee6K.exdn6OU	DUSP22	dual specificity phosphatase 22	0.343581	0.100212	0.799822
uq.zd6.u91uug_FgJ0	NA	NA	0.477438	0.0183085	0.799822
6ip.voLuHQ35eX3qJ0	DVL3	dishevelled segment polarity protein 3	0.432528	0.0347759	0.799822
cPKsRJ6UUDmC0N5x8E	DYNLT3	dynein, light chain, Tctex-type 3	0.318728	0.129016	0.799822
TWl6.Zetu384kU7CXU	E2F2	E2F transcription factor 2	-0.381951	0.0655014	0.799822
f7F_V3dSd51RP9Exck	E2F6	E2F transcription factor 6	-0.419448	0.0413138	0.799822
69dUi6dFIJVBdBFJB4	EBPL	emopamil binding protein-like	-0.438633	0.0320204	0.799822
QT2uliJdBxum16BOJM	ECH1	enoyl CoA hydratase 1, peroxisomal	-0.372358	0.0731547	0.799822
97viJ90hzUX_rZ.nvY	EEF1A1	eukaryotic translation elongation factor 1 alpha 1	-0.336605	0.107764	0.799822
9lls.P7RYq7uZnZpq4	EHBP1L1	EH domain binding protein 1-like 1	0.406803	0.0485176	0.799822
KNnO6Us5RIO1wFfnl0	EIF2AK1	eukaryotic translation initiation factor 2-alpha kinase 1	-0.381078	0.0661707	0.799822
ZV6asDyg3kc.6KELJE	EIF2AK3	eukaryotic translation initiation factor 2-alpha kinase 3	0.455637	0.0252514	0.799822
uJK0inXB6kHQj3p9x4	EIF3E	eukaryotic translation initiation factor 3, subunit E	-0.342273	0.101597	0.799822
6NeOkInEkmmmCOvG1s	EIF3I	eukaryotic translation initiation factor 3, subunit I	-0.36887	0.0761001	0.799822
KoV75wlUkJDXKyr8NU	EIF4A2	eukaryotic translation initiation factor 4A2	0.345761	0.0979347	0.799822
NSSNLqOKiHvRee7HXs	EIF4A3	eukaryotic translation initiation factor 4A3	-0.335297	0.109225	0.799822
6poPqoe.XhNehCoJUc	ELOF1	elongation factor 1 homolog (S. cerevisiae)	-0.482234	0.0170122	0.799822
K6XT57eUdSJ6qcAqew	ELOVL1	ELOVL fatty acid elongase 1	-0.337913	0.106317	0.799822
WHwXnSmpfZUnkDKjm8	EMILIN2	elastin microfibril interfacer 2	-0.324396	0.121974	0.799822
ci7IlTNVMi3FyJKrZQ	EMR2	egf-like module containing, mucin-like, hormone receptor-like 2	-0.452585	0.0263731	0.799822
T5vrUiaKe7l6qL.Xcw	ENO2	enolase 2 (gamma, neuronal)	0.353173	0.0904785	0.799822
cXFjQji9JyC0xRXSg0	ENOSF1	enolase superfamily member 1	0.430348	0.0358044	0.799822
9lyhAJeinWH104Ih1I	ENSA	endosulfine alpha	-0.407675	0.0479914	0.799822
Nl4iJ4IpAnApQMVCXI	ENSA	endosulfine alpha	-0.442993	0.0301609	0.799822
ZklYEe0h3D6YV6gEvk	EP400	E1A binding protein p400	0.321344	0.12573	0.799822
KSETlfaST1IEoqCICI	EPB41L2	erythrocyte membrane protein band 4.1-like 2	-0.340093	0.103937	0.799822
ZrlfHNT1cxFe9.VITE	EPM2AIP1	EPM2A (laforin) interacting protein 1	0.317856	0.130124	0.799822
9B_kndfTmPlIbUCqSQ	ERAP2	endoplasmic reticulum aminopeptidase 2	0.343145	0.100672	0.799822
ZS0hXXhRP6N3oEnTZY	ERCC1	excision repair cross-complementing rodent repair deficiency, complementation group 1 (includes overlapping antisense sequence)	-0.398519	0.053745	0.799822
lvYRUsVca4gko4vQm0	ERP29	endoplasmic reticulum protein 29	-0.345325	0.0983871	0.799822
QgRUImJARnd9EksXyo	ETF1	eukaryotic translation termination factor 1	-0.386311	0.0622325	0.799822
QUJ4KI_po.iVdUiOkM	ETFB	electron-transfer-flavoprotein, beta polypeptide	-0.431656	0.0351844	0.799822
3njnpE0.56Iv.zMeyU	ETS1	v-ets avian erythroblastosis virus E26 oncogene homolog 1	0.372358	0.0731547	0.799822
NSdbVSZ0674B7e05FE	EVL	Enah/Vasp-like	0.330937	0.114202	0.799822
xqBV_4k50s0_6IFCKk	EWSR1	EWS RNA-binding protein 1	0.343581	0.100212	0.799822
uV4Uf5UmEieTgxv5Sc	EXT1	exostosin glycosyltransferase 1	-0.474822	0.0190488	0.799822
6hfsuJYjZlHudSXqQQ	F2R	coagulation factor II (thrombin) receptor	-0.483106	0.0167848	0.799822
6dqTX1Sr6t8RAyCnfk	FAIM3	Fas apoptotic inhibitory molecule 3	0.327012	0.11882	0.799822
QhL0ikqEEjqrpQuENg	FAM103A1	family with sequence similarity 103, member A1	-0.327884	0.117782	0.799822
luXrlKxGtd92RpDlug	ABHD17AP2	abhydrolase domain containing 17A pseudogene 2	-0.329193	0.116238	0.799822
NR0iIeNRExAehIaXXk	PCED1A	PC-esterase domain containing 1A	0.483106	0.0167848	0.799822
9lCTrpO5e61ycfqKeA	FAM115A	family with sequence similarity 115, member A	-0.343581	0.100212	0.799822
0D_R6gXqAi4eMP.rm4	NA	NA	0.408112	0.0477299	0.799822
oh5KdV9eRRT7dJLApg	DENND6B	DENN/MADD domain containing 6B	-0.41378	0.0444311	0.799822
ronhQJJXBqUwR_FD0k	FAM117A	family with sequence similarity 117, member A	0.408548	0.0474695	0.799822
HAkXgN6WjmunTl7DVE	METTL21A	methyltransferase like 21A	0.365382	0.0791346	0.799822
6qL.lcHTo_5CDgee_o	FAM120A	family with sequence similarity 120A	0.396775	0.0548992	0.799822
o7jk77Z.VFWo3U3d9U	FAM156A	family with sequence similarity 156, member A	0.348377	0.0952528	0.799822
ZSwiNE7e7LuDl_2e14	FAM156B	family with sequence similarity 156, member B	0.466102	0.0216936	0.799822
llKRK_UIrhGASigHS4	FAM160B2	family with sequence similarity 160, member B2	0.345761	0.0979347	0.799822
ru9S_80nFxxkn0mUu4	FAM175B	family with sequence similarity 175, member B	-0.410292	0.0464392	0.799822
xdSXqYSLiHU36qgALM	FAM177A1	family with sequence similarity 177, member A1	-0.455637	0.0252514	0.799822
3qjh7rr_2cKKQSyrUo	FAM178A	family with sequence similarity 178, member A	0.370178	0.0749853	0.799822
6PlAxH.UD_1QSV7CUk	FAM188A	family with sequence similarity 188, member A	0.349249	0.0943711	0.799822
05LQOoq1K7W76KnqN8	FAM32A	family with sequence similarity 32, member A	-0.418576	0.0417818	0.799822
fSUs9G5SQSFx1H6cV4	FAM46A	family with sequence similarity 46, member A	-0.363202	0.081077	0.799822
0SEu6Kp5wOV0r0cQJE	FAM49A	family with sequence similarity 49, member A	-0.344017	0.0997535	0.799822
9X76IBxAIC_1219V8k	FAM76B	family with sequence similarity 76, member B	0.357534	0.0862956	0.799822
o7lHldSXq4SLiPe3EA	FARSB	phenylalanyl-tRNA synthetase, beta subunit	-0.354045	0.08963	0.799822
u5VKcKulIgrRTsURFA	FBRS	fibrosin	0.335297	0.109225	0.799822
lzC5T77Cuu.XIX1eOY	KDM2B	lysine (K)-specific demethylase 2B	0.418576	0.0417818	0.799822
KEv0yf9dVT87s_uEuo	FBXO11	F-box protein 11	0.331809	0.113193	0.799822
3le.7yRFyH57B7HTtU	FBXO11	F-box protein 11	0.324832	0.121444	0.799822
Kh15Vr0FcUn7rB8e0Q	FBXO6	F-box protein 6	-0.36233	0.081864	0.799822
f6uQXeaSWHk4FAvdFw	FBXW2	F-box and WD repeat domain containing 2	-0.357098	0.0867072	0.799822
Qr_XT3UIlEHQnge4C4	FBXW7	F-box and WD repeat domain containing 7, E3 ubiquitin protein ligase	0.368434	0.0764745	0.799822
iIARBeXpam66biXttU	FCAR	Fc fragment of IgA, receptor for	0.347069	0.0965868	0.799822
uUdeqoN60V4nuAQL50	FCGR1C	Fc fragment of IgG, high affinity Ic, receptor (CD64), pseudogene	-0.327884	0.117782	0.799822
WVfqghgqOeS9QCIKHc	FCGR2A	Fc fragment of IgG, low affinity IIa, receptor (CD32)	-0.346633	0.0970346	0.799822
xeKJg1kuq0Ip4sIllA	FEN1	flap structure-specific endonuclease 1	-0.340093	0.103937	0.799822
ZiQmZqtf5b6fcucsNM	FEZ1	fasciculation and elongation protein zeta 1 (zygin I)	0.365818	0.0787503	0.799822
fKALfp6FX9eero5LrU	FGR	feline Gardner-Rasheed sarcoma viral oncogene homolog	0.333553	0.111196	0.799822
Z97dNAB4LyeruunTl4	FKBP14	FK506 binding protein 14, 22 kDa	0.47831	0.018067	0.799822
65HEaoJ6COoSL_Ekl4	FKBP2	FK506 binding protein 2, 13kDa	-0.376718	0.0695959	0.799822
c1e96z9V7S.Vd2lK_4	FKBP4	FK506 binding protein 4, 59kDa	-0.318728	0.129016	0.799822
x_SKKA50idYrmnutiA	FKRP	fukutin related protein	-0.37323	0.0724321	0.799822
xeJUooRVExbUlzceiA	FLAD1	flavin adenine dinucleotide synthetase 1	-0.375846	0.0702968	0.799822
TvcQfkSrBIoLp4pci0	KANSL3	KAT8 regulatory NSL complex subunit 3	0.340529	0.103466	0.799822
Hn1BHH0q6S7_qR6mJc	CCDC94	coiled-coil domain containing 94	-0.357098	0.0867072	0.799822
oSxE1zlMLrVEsQrpdU	PLBD1	phospholipase B domain containing 1	-0.326576	0.119342	0.799822
rBIU0giBDrEiSq0kjo	NA	NA	0.397211	0.0546088	0.799822
iZeSf.UDL06qKqO7C4	NA	NA	0.462178	0.022977	0.799822
fsnRl7DXJD_opYrA6M	NA	NA	0.315676	0.132926	0.799822
Kg0Vq94XdR9yd0eE3o	AMER1	APC membrane recruitment protein 1	-0.316548	0.1318	0.799822
ocgesna2.ZEcrpMSkk	FNBP4	formin binding protein 4	0.442557	0.0303429	0.799822
06lN7ceF6X07CSe6nk	FNTB	farnesyltransferase, CAAX box, beta	-0.330501	0.114708	0.799822
cVLhH0iJ6y8sk74lKU	FOS	FBJ murine osteosarcoma viral oncogene homolog	0.330065	0.115216	0.799822
oo7gvetO0X5u3RXoos	FOXK1	forkhead box K1	0.317856	0.130124	0.799822
HSX.93nrVTNK66V8yU	FPR1	formyl peptide receptor 1	-0.365382	0.0791346	0.799822
N7h3VIgglnp7OAfhpk	FRAT2	frequently rearranged in advanced T-cell lymphomas 2	-0.355354	0.0883685	0.799822
HSQOXr3gq0ap7QSu9c	FRMD3	FERM domain containing 3	-0.355354	0.0883685	0.799822
rSXVW1UE5N0d6u3638	FSCN1	fascin homolog 1, actin-bundling protein (Strongylocentrotus purpuratus)	-0.356662	0.0871203	0.799822
oUh7jh6iang4jou5PE	FTH1P8	ferritin, heavy polypeptide 1 pseudogene 8	0.351865	0.0917624	0.799822
ZpdcRcXd3qfc.YWY44	FTL	ferritin, light polypeptide	-0.378026	0.0685544	0.799822
E1xFxd3ep9z9hZjjuk	FTL	ferritin, light polypeptide	-0.399391	0.053175	0.799822
c1SiJOqHKKCruk6dLc	FTSJ3	FtsJ homolog 3 (E. coli)	-0.448661	0.0278736	0.799822
3SaBZUo0j5O4d4J4YE	FYN	FYN oncogene related to SRC, FGR, YES	0.325704	0.12039	0.799822
3noAKFeCBlUf_LH5Ik	FYN	FYN oncogene related to SRC, FGR, YES	0.346633	0.0970346	0.799822
iczYLisrms8C4CoK44	GABARAPL2	GABA(A) receptor-associated protein-like 2	0.345761	0.0979347	0.799822
l5LieI2RTxHUl6kEiU	GABPB2	GA binding protein transcription factor, beta subunit 2	-0.339221	0.104884	0.799822
3RSut13h9BJhFR11F8	GAPDH	glyceraldehyde-3-phosphate dehydrogenase	-0.315676	0.132926	0.799822
9fQSYRUddRf4Z6p6T4	GAPDH	glyceraldehyde-3-phosphate dehydrogenase	-0.316984	0.13124	0.799822
ZuAS_EhNFL4feTwXk4	GAR1	GAR1 ribonucleoprotein	-0.324832	0.121444	0.799822
Wv_xLl6R3urnQwOjKI	GAR1	GAR1 ribonucleoprotein	-0.396339	0.0551907	0.799822
ld3Xv_rvFfoR1J2qHk	RAP1GAP2	RAP1 GTPase activating protein 2	0.363202	0.081077	0.799822
x67fHV6CXgOroMmsKc	GATAD2B	GATA zinc finger domain containing 2B	0.443865	0.0297996	0.799822
rgOgStynV2v15FUC4k	GBGT1	globoside alpha-1,3-N-acetylgalactosaminyltransferase 1	-0.411164	0.0459306	0.799822
lkoEEjkoEp5EnSRBPU	GBP5	guanylate binding protein 5	0.328756	0.116751	0.799822
9eMh.XcAlPR1I.xeqA	GCLC	glutamate-cysteine ligase, catalytic subunit	-0.339657	0.10441	0.799822
KLiUJIKK6AGhUBVLuU	GDI1	GDP dissociation inhibitor 1	0.336169	0.108249	0.799822
6KiGdQod3u6eq14cyE	GEMIN6	gem (nuclear organelle) associated protein 6	-0.424244	0.0388128	0.799822
TADKWp66dGXsNUkf6Q	GGA1	golgi-associated, gamma adaptin ear containing, ARF binding protein 1	-0.399391	0.053175	0.799822
KUrgQnSQ2hN3qgKCuk	GGA3	golgi-associated, gamma adaptin ear containing, ARF binding protein 3	0.444301	0.0296202	0.799822
Wvf30p_7fy_bp5kpeU	GGNBP2	gametogenetin binding protein 2	0.392415	0.0578687	0.799822
9V1e6Je8XWT_EYt57g	GIPC1	GIPC PDZ domain containing family, member 1	0.358406	0.0854767	0.799822
ri7UigEgKDi7uG_eRk	GLOD4	glyoxalase domain containing 4	0.354917	0.0887875	0.799822
BhV3kDu0t1AiLN1VQM	GLRX5	glutaredoxin 5	-0.471334	0.0200734	0.799822
QXUq.q2f5v7YJdd4Ok	GMDS	GDP-mannose 4,6-dehydratase	-0.327448	0.1183	0.799822
uRSES4U1FfTcn6Z54k	GMEB1	glucocorticoid modulatory element binding protein 1	-0.407675	0.0479914	0.799822
WVQHCU.gEI93U_S.sk	GNA13	guanine nucleotide binding protein (G protein), alpha 13	0.330065	0.115216	0.799822
K.XUXnq3eeF_eoEd4o	GNGT2	guanine nucleotide binding protein (G protein), gamma transducing activity polypeptide 2	-0.385439	0.0628761	0.799822
l4ueL12VJlN9XVLN.k	GNL1	guanine nucleotide binding protein-like 1	-0.361458	0.0826567	0.799822
xnl116e._5e.gnHnl0	GNPDA1	glucosamine-6-phosphate deaminase 1	-0.319164	0.128464	0.799822
oolS7Qt56DkoLIEg2U	GORASP1	golgi reassembly stacking protein 1, 65kDa	0.361894	0.0822596	0.799822
TTs7uS55DlSEBuJEVE	GPATCH2	G patch domain containing 2	0.335297	0.109225	0.799822
fviotJEtf3kn3BUoU4	GPATCH4	G patch domain containing 4	-0.329629	0.115726	0.799822
9cCgqXeeHXFIk1tSdI	GPBAR1	G protein-coupled bile acid receptor 1	-0.411164	0.0459306	0.799822
QoW6CBJH9AVEHiDjhE	GPBP1	GC-rich promoter binding protein 1	0.357534	0.0862956	0.799822
QpDl0uP1SSNPa30F9U	GPBP1	GC-rich promoter binding protein 1	0.334861	0.109716	0.799822
xSfccUlfqkdFXuNCQ0	GPBP1L1	GC-rich promoter binding protein 1-like 1	-0.380206	0.0668452	0.799822
EEj8AjuvNELdiqgHHk	GPBP1L1	GC-rich promoter binding protein 1-like 1	0.32178	0.125188	0.799822
iFq5SHgefXf19Jze6o	GPC6	glypican 6	-0.412036	0.0454264	0.799822
xXqEKEKgKjq4FLKgnI	GPKOW	G patch domain and KOW motifs	-0.344889	0.098841	0.799822
fl3HVUn3534V5HsL5U	GPN1	GPN-loop GTPase 1	-0.327012	0.11882	0.799822
HpXlFIC2JHrXLSnuOA	GPN2	GPN-loop GTPase 2	-0.461306	0.0232703	0.799822
6KVkRaxHboRcRHUyiM	SLC52A2	solute carrier family 52 (riboflavin transporter), member 2	-0.331373	0.113697	0.799822
KTd53R6oV11X1Red0w	TPRA1	transmembrane protein, adipocyte asscociated 1	-0.400263	0.0526098	0.799822
6JASaRjql.fNYiLiJk	GRB2	growth factor receptor-bound protein 2	-0.320908	0.126273	0.799822
0bRTzA98vSp6ma6dOU	GRIPAP1	GRIP1 associated protein 1	0.420756	0.0406194	0.799822
0efeTSfUHUXgS1YklI	GSK3B	glycogen synthase kinase 3 beta	-0.32396	0.122506	0.799822
HLP.VUpSNPbi7mLu7k	GSPT1	G1 to S phase transition 1	-0.369742	0.0753555	0.799822
E9el1XixuBdVNDpBqA	GSTP1	glutathione S-transferase pi 1	-0.353173	0.0904785	0.799822
N_IpYp6StH4pSi9CFI	GSTTP2	glutathione S-transferase theta pseudogene 2	0.344453	0.0992965	0.799822
fih3cV_WzcKJ4rDEjU	GTF2F2	general transcription factor IIF, polypeptide 2, 30kDa	-0.332245	0.112692	0.799822
xSHWvR4q7XswUvXtkI	GTF2H4	general transcription factor IIH, polypeptide 4, 52kDa	-0.3196	0.127914	0.799822
TCLXXSIUo664T127eU	GTF2IRD2B	GTF2I repeat domain containing 2B	-0.431656	0.0351844	0.799822
3mlSZXSo06VKyS7UV4	GTF2IRD2B	GTF2I repeat domain containing 2B	-0.329629	0.115726	0.799822
KaItFQe7oIQjndhL5I	GTF3A	general transcription factor IIIA	0.425552	0.0381519	0.799822
NXyV97r7Tp8O7t.Ugc	GTPBP3	GTP binding protein 3 (mitochondrial)	0.392415	0.0578687	0.799822
Nfj31YjJRegEcrl5Uo	GYPC	glycophorin C (Gerbich blood group)	-0.384131	0.0638509	0.799822
fmSc2uf5KKQuKXN6_k	H3F3A	H3 histone, family 3A	-0.449969	0.027366	0.799822
uxKXrHumdbgPIbzSC0	H3F3A	H3 histone, family 3A	-0.316112	0.132362	0.799822
ciR0FSCmCMn.r7KafU	H3F3B	H3 histone, family 3B (H3.3B)	0.351865	0.0917624	0.799822
0lEaClSj.T6eFZ3DOw	HACL1	2-hydroxyacyl-CoA lyase 1	-0.326576	0.119342	0.799822
Kkjn_VKfdFGuxajPAU	HADHA	hydroxyacyl-CoA dehydrogenase/3-ketoacyl-CoA thiolase/enoyl-CoA hydratase (trifunctional protein), alpha subunit	-0.466102	0.0216936	0.799822
lp55QSPGgIKKUs6fLo	HADHB	hydroxyacyl-CoA dehydrogenase/3-ketoacyl-CoA thiolase/enoyl-CoA hydratase (trifunctional protein), beta subunit	-0.334861	0.109716	0.799822
NpZXkX0mj_qPKd.ysE	HAGH	hydroxyacylglutathione hydrolase	-0.428168	0.0368568	0.799822
BU.XuUg0edz1MW5Too	HARS2	histidyl-tRNA synthetase 2, mitochondrial	0.414216	0.0441849	0.799822
0yeeXXDfXnLqFF9F6o	HAUS4	HAUS augmin-like complex, subunit 4	-0.335297	0.109225	0.799822
umRnpizrmileiKO9e0	HBA1	hemoglobin, alpha 1	-0.371922	0.0735181	0.799822
EXX5FpX163_DAt4upo	HBA2	hemoglobin, alpha 2	-0.31742	0.130681	0.799822
rnDlelRCzRwnZ.fntQ	HBB	hemoglobin, beta	-0.376282	0.0699457	0.799822
TIPRV4rkp9ekgjrh6I	HBG2	hemoglobin, gamma G	-0.37541	0.0706494	0.799822
uSloSj0xlN.3u3XidU	HDDC3	HD domain containing 3	-0.441685	0.0307095	0.799822
WnSV9cql3lf47X4nHc	HDHD1	haloacid dehalogenase-like hydrolase domain containing 1	-0.384567	0.0635247	0.799822
HHteoiUdSJz9wh.e64	HEATR1	HEAT repeat containing 1	-0.322652	0.12411	0.799822
KlXDy46UezT1KcXOr0	HEATR5B	HEAT repeat containing 5B	0.449969	0.027366	0.799822
QeYyFIANekn.dSk3q0	HEBP1	heme binding protein 1	-0.419884	0.0410813	0.799822
N0_ivqCguKIC7378u8	HECA	headcase homolog (Drosophila)	0.316112	0.132362	0.799822
0UCqhT0rcAJhK1iHq0	HEG1	heart development protein with EGF-like domains 1	0.374102	0.071715	0.799822
NtNS1EorriizdUv1TE	HERC4	HECT and RLD domain containing E3 ubiquitin protein ligase 4	0.48267	0.0168982	0.799822
BqTs1TQ_g0sXwSACkk	HERPUD2	HERPUD family member 2	0.342709	0.101134	0.799822
WHjijSVOWruum5F7LU	HIATL2	hippocampus abundant transcript-like 2	0.366254	0.0783675	0.799822
oQkhJAp4qXqI6MWH7g	HINT2	histidine triad nucleotide binding protein 2	-0.454329	0.0257273	0.799822
xknVChEJ76jnH3SfRk	HIRIP3	HIRA interacting protein 3	-0.357098	0.0867072	0.799822
iSYLWdWZUIKnYICW4c	HIST1H2BK	histone cluster 1, H2bk	-0.455637	0.0252514	0.799822
oAseZhDNSpNFCWlNaY	HIST1H4K	histone cluster 1, H4k	-0.451713	0.0267008	0.799822
ipWbdgqkXuB0Ap3.SI	HIST2H2AA3	histone cluster 2, H2aa3	-0.405931	0.0490484	0.799822
uUi6XlzRBRNX1VRCkM	HLA-DMA	major histocompatibility complex, class II, DM alpha	-0.352737	0.090905	0.799822
9S4nlVA0L8uV01Pzt0	HLA-DPB1	major histocompatibility complex, class II, DP beta 1	-0.362766	0.0814698	0.799822
Noh4Hkq9CX1Kj_XRfo	HMBS	hydroxymethylbilane synthase	-0.335733	0.108736	0.799822
BnuQK_InPnjy8US944	HMGB1	high mobility group box 1	0.324396	0.121974	0.799822
Znd3lIPu5HewTf7rLU	HMGN1	high mobility group nucleosome binding domain 1	0.322216	0.124649	0.799822
ipuBoOoq_3JO1LOLro	HNRNPH1	heterogeneous nuclear ribonucleoprotein H1 (H)	0.36669	0.0779861	0.799822
fclcj.osAVfSR_FgMU	HNRNPH3	heterogeneous nuclear ribonucleoprotein H3 (2H9)	0.330065	0.115216	0.799822
ZbnsZYTQjog6gtQqu4	HNRNPM	heterogeneous nuclear ribonucleoprotein M	0.434273	0.0339701	0.799822
c536E8_p_SL1fPeqPE	HNRNPR	heterogeneous nuclear ribonucleoprotein R	0.373666	0.0720729	0.799822
6JKSi6oSKiJ_4eoS4A	HNRNPUL2	heterogeneous nuclear ribonucleoprotein U-like 2	-0.32614	0.119865	0.799822
KZG_akiZCkxFIAZ7Xs	HNRNPDL	heterogeneous nuclear ribonucleoprotein D-like	0.334861	0.109716	0.799822
ZkrzZCO3yLKvCvdLhE	HNRNPH3	heterogeneous nuclear ribonucleoprotein H3 (2H9)	0.394595	0.0563688	0.799822
u.Sdd76EzC5N376Eyk	HNRNPK	heterogeneous nuclear ribonucleoprotein K	0.333117	0.111693	0.799822
WQjCT9.Xi9K4eKCJRA	HNRNPUL1	heterogeneous nuclear ribonucleoprotein U-like 1	0.401571	0.0517706	0.799822
lqWI6.t85cye.O1RS4	NA	NA	0.385439	0.0628761	0.799822
rRfvnqsX30qxNwES6U	NA	NA	-0.333989	0.110701	0.799822
HeLKWh27p0Zew1SOe8	NA	NA	0.329629	0.115726	0.799822
iF5cidQDId43SSS6ro	NA	NA	-0.335733	0.108736	0.799822
6kj3emsXyF14PIB3qo	NA	NA	-0.328756	0.116751	0.799822
TtaAelIw7IGRC__IJU	NA	NA	0.390671	0.0590906	0.799822
TiReVX7J_L1.6wSySU	ERC1	ELKS/RAB6-interacting/CAST family member 1	-0.350557	0.0930599	0.799822
6VaC_SJDe67e0yVBy0	PDK3	pyruvate dehydrogenase kinase, isozyme 3	0.488775	0.0153661	0.799822
EJF7X6oWN5buFKoIC8	HIVEP3	human immunodeficiency virus type I enhancer binding protein 3	0.395467	0.0557773	0.799822
fCnuqVjFOP_eR1yF6U	NA	NA	0.364946	0.0795202	0.799822
oYgCrlUJRirBOJzpLY	NA	NA	0.322216	0.124649	0.799822
ilVw_Hg6BV34UC4VSA	TRIM69	tripartite motif containing 69	-0.327012	0.11882	0.799822
rn5LOhEIBSkoCAqK6o	NA	NA	-0.417704	0.042254	0.799822
3.X_koK7fnkrBw4ILo	HNRNPA2B1	heterogeneous nuclear ribonucleoprotein A2/B1	0.398519	0.053745	0.799822
cIogpLuNOCuKHouOSU	NA	NA	-0.443429	0.0299798	0.799822
uE8fuD5_zUA5IRDnqo	NA	NA	-0.325268	0.120916	0.799822
uV9cAD31LKWruunzl4	NA	NA	0.375846	0.0702968	0.799822
cnKTyrAwxMI2nqbrp0	NA	NA	0.333117	0.111693	0.799822
cr0RN_3uuicofgdKSU	NA	NA	0.344453	0.0992965	0.799822
HFB0Cnt3AgATKWpmuk	NA	NA	0.370614	0.0746164	0.799822
Eyeruuk5k7LVJx0go4	HSD17B7	hydroxysteroid (17-beta) dehydrogenase 7	0.327448	0.1183	0.799822
QURHfkif0rvHSeTLxk	HSF2	heat shock transcription factor 2	0.398955	0.0534594	0.799822
uVLfujoDsudi0T3nwI	HSP90AA1	heat shock protein 90kDa alpha (cytosolic), class A member 1	0.3196	0.127914	0.799822
Wcqct9XxdAp3RxboUU	HSPA5	heat shock 70kDa protein 5 (glucose-regulated protein, 78kDa)	-0.347069	0.0965868	0.799822
Wivj4OlfbjC0nuHtKk	HSPA6	heat shock 70kDa protein 6 (HSP70B)	0.36015	0.0838566	0.799822
NafkAf0jounueCvrqE	HSPD1	heat shock 60kDa protein 1 (chaperonin)	0.31742	0.130681	0.799822
9bqdQuXuhMYjUvd0oY	IDUA	iduronidase, alpha-L-	0.444737	0.0294417	0.799822
KBNdel3vq0u_ql5_qA	IFI27L2	interferon, alpha-inducible protein 27-like 2	-0.474386	0.0191745	0.799822
x6CNIVJ18V_3lL7FKk	IFI30	interferon, gamma-inducible protein 30	-0.348377	0.0952528	0.799822
0B2unl2eOJ63mNeDqo	IFI6	interferon, alpha-inducible protein 6	-0.320036	0.127365	0.799822
9lUF6j54kqCf5O_dwo	IFIT3	interferon-induced protein with tetratricopeptide repeats 3	-0.345761	0.0979347	0.799822
KaBM1LHXr1yuJK45VI	IFNGR1	interferon gamma receptor 1	-0.31742	0.130681	0.799822
lE3_l6le5756OUeV4I	IFRD2	interferon-related developmental regulator 2	-0.359278	0.0846637	0.799822
BqlfKW_of4xUoIMSYs	IK	IK cytokine, down-regulator of HLA II	0.32178	0.125188	0.799822
9uepaotXt3RJNySzzw	IKBKB	inhibitor of kappa light polypeptide gene enhancer in B-cells, kinase beta	0.370614	0.0746164	0.799822
Hnuem3_oNf39eoeuno	IL11RA	interleukin 11 receptor, alpha	0.318292	0.129569	0.799822
i5Ozsrl6ou7urX6d_k	IL11RA	interleukin 11 receptor, alpha	0.397211	0.0546088	0.799822
rPDSm6_7uXsNUnHYik	NA	NA	0.318292	0.129569	0.799822
EqT7npVH9Hpffr.qqA	IL1R2	interleukin 1 receptor, type II	-0.349249	0.0943711	0.799822
ue59Hq.dBbp.0WSft4	ILF3	interleukin enhancer binding factor 3, 90kDa	0.334425	0.110207	0.799822
rind_4nfoV130aFQe4	ILVBL	ilvB (bacterial acetolactate synthase)-like	-0.36669	0.0779861	0.799822
WL4jXlHkdSXq4SJCXs	SLC7A5P2	solute carrier family 7 (amino acid transporter light chain, L system), member 5 pseudogene 2	-0.358406	0.0854767	0.799822
otAoDSS4yOCr2SYi1Y	IMMT	inner membrane protein, mitochondrial	0.325704	0.12039	0.799822
6mvSRT4Iv9cT2inld4	INO80C	INO80 complex subunit C	-0.353609	0.0900535	0.799822
39JjkrJqhjl_johjhc	INO80E	INO80 complex subunit E	0.339657	0.10441	0.799822
Zl161AF6ReSIZMXIoE	INPP1	inositol polyphosphate-1-phosphatase	-0.330065	0.115216	0.799822
fW.n38HUlmg4Ty6Bak	INPP5E	inositol polyphosphate-5-phosphatase, 72 kDa	0.344889	0.098841	0.799822
9HH0g1JJ3V0k1fApUE	INTS12	integrator complex subunit 12	-0.340093	0.103937	0.799822
cpQkpU3RBXgkTEJFes	IQCB1	IQ motif containing B1	0.332681	0.112191	0.799822
QVApRNQhKQw4ki.EnU	IQGAP1	IQ motif containing GTPase activating protein 1	0.360586	0.0834551	0.799822
HlIzl79f9UkU5e6KoQ	IRF8	interferon regulatory factor 8	-0.320908	0.126273	0.799822
NtYFKp7Dpf3zHcgzEA	ISCA1P1	iron-sulfur cluster assembly 1 pseudogene 1	-0.32832	0.117266	0.799822
uF4JJC4mp6Ku5KGF70	ISG15	ISG15 ubiquitin-like modifier	-0.325268	0.120916	0.799822
ud1ShU0Ze5LpVRICHg	ITGAL	integrin, alpha L (antigen CD11A (p180), lymphocyte function-associated antigen 1; alpha polypeptide)	0.365382	0.0791346	0.799822
fj5FPkdSXq4SLgXW3Q	ITIH5	inter-alpha-trypsin inhibitor heavy chain family, member 5	-0.425116	0.0383712	0.799822
6VH6yAiVIJJXpXsI6E	ITPKB	inositol-trisphosphate 3-kinase B	0.397647	0.0543197	0.799822
oKnieZ_bp79OFn7.3U	ITPR3	inositol 1,4,5-trisphosphate receptor, type 3	0.332245	0.112692	0.799822
fdfiAXJLpTIgsh6s6o	JAGN1	jagunal homolog 1 (Drosophila)	-0.335733	0.108736	0.799822
Kn.1fkleFUO3nv1BHo	KDM5A	lysine (K)-specific demethylase 5A	-0.390235	0.0593992	0.799822
TlI7eFEVQ3SJwTUR9U	JMJD8	jumonji domain containing 8	-0.388927	0.0603323	0.799822
621OUC7mlfXhNFEt4k	KCTD13	potassium channel tetramerization domain containing 13	0.336605	0.107764	0.799822
c16k13eqJ56WfJvv48	KCTD5	potassium channel tetramerization domain containing 5	-0.331373	0.113697	0.799822
0Cq3veS6IIT3rhSH.k	KDM5B	lysine (K)-specific demethylase 5B	0.387619	0.0612768	0.799822
f1P4j3kdTgC9H6GeqU	KHDRBS1	KH domain containing, RNA binding, signal transduction associated 1	0.424244	0.0388128	0.799822
fXl3eKMCQ9P91RXaV0	KHSRP	KH-type splicing regulatory protein	-0.359278	0.0846637	0.799822
6Kil8SHh.HwIoZtHZ4	GLTSCR1L	GLTSCR1-like	0.427296	0.0372846	0.799822
BffgXrpVb6BzS6bdU4	KIAA0513	KIAA0513	-0.388491	0.0606459	0.799822
Ek6xN0Ryj1d5F3vTV4	NA	NA	0.337041	0.10728	0.799822
WWCft1Dt6H.69TepVk	KIAA0922	KIAA0922	0.333553	0.111196	0.799822
xZ8eWdEd.Vc_i1Uu3s	KIAA1009	KIAA1009	-0.474822	0.0190488	0.799822
NAv6twbtRAh7QuCDro	NA	NA	0.415524	0.0434529	0.799822
ohHkyP_V4Meu5UrOW4	KIAA1147	KIAA1147	0.447353	0.0283887	0.799822
fse_AUfT6E75DJAFVI	FAM214A	family with sequence similarity 214, member A	0.404623	0.0498531	0.799822
3sade93IC0OivjJrnk	FAM214A	family with sequence similarity 214, member A	0.396775	0.0548992	0.799822
6VfL3ErxZULXahbn3I	KIAA1429	KIAA1429	-0.362766	0.0814698	0.799822
WkoCCVUsBHCOhdCWHo	KIAA1468	KIAA1468	0.327448	0.1183	0.799822
HU_F78F85S5RLl_NLk	UVSSA	UV-stimulated scaffold protein A	0.344453	0.0992965	0.799822
KVb81O7U_GlNzvn32k	RNF213	ring finger protein 213	0.349249	0.0943711	0.799822
o4U1KRLp05ew1SB.qI	KIAA1751	KIAA1751	0.35797	0.0858854	0.799822
0Nwe7usF_bRonvLgYo	KIF1B	kinesin family member 1B	0.367562	0.0772275	0.799822
EddRAiWKNIghV4jg0o	KIF21B	kinesin family member 21B	0.36451	0.0799073	0.799822
0PHsTIiErqT.6nF69s	KLF2	Kruppel-like factor 2 (lung)	0.428604	0.0366444	0.799822
065_uLfr3ArFAQoJQI	KLF4	Kruppel-like factor 4 (gut)	0.35579	0.087951	0.799822
oV9YmmXCX_W4k5EeIM	KLF6	Kruppel-like factor 6	0.395903	0.0554834	0.799822
W4CHugDj.KGpkunRl4	KLHL28	kelch-like family member 28	0.333989	0.110701	0.799822
HkOJYr4lNkdSa4BCLg	KLHL8	kelch-like family member 8	-0.378462	0.0682099	0.799822
fH_.Up.5x30dJxDATU	KLRF1	killer cell lectin-like receptor subfamily F, member 1	0.417704	0.042254	0.799822
WqfB.F1_AOE6H6ujr0	KLRF1	killer cell lectin-like receptor subfamily F, member 1	0.453457	0.0260486	0.799822
TRN196dK4DU5X3nzIU	KPNA6	karyopherin alpha 6 (importin alpha 7)	0.37323	0.0724321	0.799822
TQKQlUkNMC01e7Oyi4	KRIT1	KRIT1, ankyrin repeat containing	0.369306	0.0757271	0.799822
K46fTjUkS5dEQIHPq4	POGLUT1	protein O-glucosyltransferase 1	0.376282	0.0699457	0.799822
fo.SvV._5fTlcffDl0	NA	NA	0.414652	0.0439398	0.799822
lk.lD0KwBKtLhN5LtU	L3MBTL3	l(3)mbt-like 3 (Drosophila)	0.337477	0.106798	0.799822
iMeiqS6uUsu15619eA	LACTB	lactamase, beta	-0.408112	0.0477299	0.799822
fuuUeR1JephImIdbQA	LAIR1	leukocyte-associated immunoglobulin-like receptor 1	-0.342709	0.101134	0.799822
ooaa7peL7S38NeLTuk	LANCL1	LanC lantibiotic synthetase component C-like 1 (bacterial)	0.405931	0.0490484	0.799822
ZSn0AUvS7NamGrLrrk	LARP4B	La ribonucleoprotein domain family, member 4B	0.367998	0.0768503	0.799822
iSpBJUVXLEHjnV4hBc	LAS1L	LAS1-like (S. cerevisiae)	-0.383259	0.0645072	0.799822
cVF6gF9OXd468eVFfE	TRANK1	tetratricopeptide repeat and ankyrin repeat containing 1	0.324832	0.121444	0.799822
QtXIUf7OFv5LeJKUqk	LBH	limb bud and heart development	0.339221	0.104884	0.799822
xQl1XNSVT3IHk9IoRE	LCMT1	leucine carboxyl methyltransferase 1	-0.36233	0.081864	0.799822
xu.S6OENiSSCDruXFc	LCOR	ligand dependent nuclear receptor corepressor	0.316112	0.132362	0.799822
Qun3e4Pl7BEy6fdZX4	LEF1	lymphoid enhancer-binding factor 1	0.350557	0.0930599	0.799822
WxN5R0liqFedEl9xOs	LEPRE1	leucine proline-enriched proteoglycan (leprecan) 1	-0.357098	0.0867072	0.799822
ZXIl88gOSDeCVR3oVI	LEPROT	leptin receptor overlapping transcript	-0.346197	0.0974839	0.799822
xlUrqDXz_nyh41H1O8	LETMD1	LETM1 domain containing 1	0.437761	0.032403	0.799822
NISQQXuXkfQV2fQZUY	LGALS1	lectin, galactoside-binding, soluble, 1	-0.47177	0.0199429	0.799822
fuSNSoBStRRdp6c_fg	EIF2D	eukaryotic translation initiation factor 2D	-0.458253	0.0243208	0.799822
ZSoSN441SineihDcoU	LILRA2	leukocyte immunoglobulin-like receptor, subfamily A (with TM domain), member 2	-0.359278	0.0846637	0.799822
lCd16F_h0SeFVLqS9Q	LILRA5	leukocyte immunoglobulin-like receptor, subfamily A (with TM domain), member 5	-0.396339	0.0551907	0.799822
3U4ohnqB_6h0Xh0COE	LILRB3	leukocyte immunoglobulin-like receptor, subfamily B (with TM and ITIM domains), member 3	-0.395903	0.0554834	0.799822
uVnHtvPjRN7uCUCVbo	LIPA	lipase A, lysosomal acid, cholesterol esterase	0.341837	0.102062	0.799822
6V1UodUc_Xe4_lSigA	LMF2	lipase maturation factor 2	0.354917	0.0887875	0.799822
HXfUJXm1JibRJEF5AA	LMNB2	lamin B2	-0.327884	0.117782	0.799822
ZklK7rq05ew3SQ.qKU	NA	NA	0.374538	0.0713584	0.799822
NiIzAFDkXq5rp0Zew0	LOC100128288	uncharacterized LOC100128288	0.31742	0.130681	0.799822
Tkq5ew1S8dKKeKSAD4	NA	NA	-0.358406	0.0854767	0.799822
lWrkuHRF7D1JH_IpQo	NA	NA	0.328756	0.116751	0.799822
Q4qALJ1J0FN4oKFJCg	NA	NA	-0.402007	0.0514932	0.799822
Zl9JNd9MSyeqAOUg.A	NA	NA	-0.325704	0.12039	0.799822
rADalK5jp0ZOw1SR.o	NA	NA	0.327884	0.117782	0.799822
EdKtJYOXiKWhKVApKs	NA	NA	0.320908	0.126273	0.799822
WSp9200fkm7ifUDCWU	LOC100129550	uncharacterized LOC100129550	0.363638	0.0806857	0.799822
TRIq0i76Re31o3vRV0	NA	NA	-0.414216	0.0441849	0.799822
06J9OuCsssegCUeqOI	NA	NA	0.339657	0.10441	0.799822
HjE41fD0p0p4IHhUfE	NA	NA	-0.332245	0.112692	0.799822
cn6iivkuJ4jrlHkfyU	NA	NA	0.327448	0.1183	0.799822
HqCW5ve9QpN7iVOizE	NA	NA	-0.353173	0.0904785	0.799822
xpIjnUnnrgjk4ErUJA	NA	NA	0.324832	0.121444	0.799822
i66Qc67rXrzLLIqpzo	NA	NA	-0.395031	0.0560725	0.799822
if4IfqvrLI_oUUXl1E	NA	NA	-0.41814	0.0420174	0.799822
B6l1aaXeSlQuteC0l0	NA	NA	0.351865	0.0917624	0.799822
QfWJtJ0eV9RXSSOMM0	NPIPB5	nuclear pore complex interacting protein family, member B5	0.316112	0.132362	0.799822
B0JuunRl7DUkP6ilCk	NA	NA	0.37759	0.0689002	0.799822
f.ipfdKBHhPlxxSISI	NA	NA	-0.32396	0.122506	0.799822
KXWGm3UpVAaXWtrqfc	NA	NA	0.320908	0.126273	0.799822
EauS6ACnDpEHtTupXY	NA	NA	0.315676	0.132926	0.799822
T.qKeK6EjTitKL2IUk	NA	NA	0.35797	0.0858854	0.799822
3s68ERxQO7fyMle164	NA	NA	0.320472	0.126818	0.799822
Qbr5IlcteOlVrpMT4M	NA	NA	-0.378898	0.0678667	0.799822
N4nGPkUeR1JephKOIc	NA	NA	-0.317856	0.130124	0.799822
HKQA8nqbrp_5ey5Sc0	NA	NA	0.355354	0.0883685	0.799822
TDHPf6eruunRl7DVJE	NA	NA	-0.391543	0.0584772	0.799822
KI25R5HQl6uEiYB1t0	NA	NA	-0.403751	0.0503952	0.799822
6mROw1ScdqK_K6ijR0	NA	NA	0.414216	0.0441849	0.799822
HSy.7u_nnUe11H5cSg	NA	NA	-0.46959	0.0206022	0.799822
r4O64.VIxTdKfBckTU	NA	NA	0.336605	0.107764	0.799822
iAo6EDG6hLt10gENpU	NA	NA	0.422936	0.0394827	0.799822
ioPeC96l.dIIew7F4I	NA	NA	0.368434	0.0764745	0.799822
3rpw3_Pc7.4116R1IU	NA	NA	0.340529	0.103466	0.799822
fk8LHrQKQoHp6u66dU	HYKK	hydroxylysine kinase	0.356662	0.0871203	0.799822
Qoio5_Ek5w_CUiQs7U	NA	NA	0.375846	0.0702968	0.799822
xEeALYpQKDqdSEl11o	ILF3-AS1	ILF3 antisense RNA 1 (head to head)	0.434709	0.033771	0.799822
6F0lTeakiCty.tQRTw	NBPF11	neuroblastoma breakpoint family, member 11	0.442121	0.0305257	0.799822
Eor4koo_fiVKL_LUl4	NA	NA	0.347505	0.0961406	0.799822
BuF5XtzRS6s3ifKl3s	ADCY10P1	adenylate cyclase 10 (soluble) pseudogene 1	0.442993	0.0301609	0.799822
TEiVElTeXfRdXg1u1M	NA	NA	-0.318728	0.129016	0.799822
TO1NZFCeSBCibuPilc	NA	NA	-0.317856	0.130124	0.799822
xIJSq55XdUa5QZf7u8	TPI1P2	triosephosphate isomerase 1 pseudogene 2	-0.31742	0.130681	0.799822
HuB6Fe_cJ1pCQ01yso	NA	NA	0.444737	0.0294417	0.799822
fXUfe5Cfue0wkiNElU	LOC338799	uncharacterized LOC338799	0.334861	0.109716	0.799822
K5xz5L20egXlvzdyig	NA	NA	0.357098	0.0867072	0.799822
Tg9DhRdtCFRlIt1OWY	NA	NA	-0.326576	0.119342	0.799822
EXn.T7t4DuJRsu2l54	NA	NA	0.32178	0.125188	0.799822
oFRodet4lQwIe8PXQA	NA	NA	-0.337477	0.106798	0.799822
Zkrld7lz0kPVx4IeiY	RPSAP58	ribosomal protein SA pseudogene 58	-0.415088	0.0436958	0.799822
9NiLlfeODuueq786Qk	NA	NA	-0.343145	0.100672	0.799822
3SR.qKeOSmjRgtKI2I	NA	NA	0.3196	0.127914	0.799822
cx4CH.lwLpPPh567jg	NA	NA	0.354481	0.089208	0.799822
3f0e63fg0so56ma6dU	NA	NA	0.3196	0.127914	0.799822
lJaLrp0Rey1ScfoIeI	NA	NA	0.358842	0.0850695	0.799822
lJqkeKFGedbuDA5Uuk	NA	NA	-0.322652	0.12411	0.799822
fJy64yREG6NU2p6830	NA	NA	-0.322216	0.124649	0.799822
xpR7l4hXYVJYMQTN3o	NA	NA	-0.322216	0.124649	0.799822
csnc4T47pQrQRXj2l4	NA	NA	-0.32832	0.117266	0.799822
iQou135131FdLo4w3g	NPIPB15	nuclear pore complex interacting protein family, member B15	0.396775	0.0548992	0.799822
TeSFNFLiBU_oWJeqJM	HERC2P8	hect domain and RLD 2 pseudogene 8	0.443429	0.0299798	0.799822
inaTrrk5_y9ScdKI_I	NA	NA	0.344017	0.0997535	0.799822
xbWpjUufL1tM1d1GF0	SMIM4	small integral membrane protein 4	-0.466102	0.0216936	0.799822
xjeW0eq6QTXq1wt7p0	NA	NA	-0.378898	0.0678667	0.799822
ZtQ19V0nmibzgLIC9Y	NA	NA	-0.352301	0.0913329	0.799822
f5Jp5RonbJ5J.oosJo	NA	NA	-0.37541	0.0706494	0.799822
chKa5pdQnVwjXLbWAM	NA	NA	-0.338349	0.105838	0.799822
ES5e73dcrKXNB1K77A	NA	NA	-0.438197	0.0322113	0.799822
QJ3V5RPiOJfHgCgSPk	NA	NA	-0.354917	0.0887875	0.799822
iV9RXSdR3SSOMM0Ixc	LOC613037	nuclear pore complex interacting protein pseudogene	0.346197	0.0974839	0.799822
NK5wL4GJ4qM4FFLUIM	NA	NA	0.337477	0.106798	0.799822
TeWiVi6NqhoiBGJU0o	NA	NA	-0.32396	0.122506	0.799822
foC4I5IvHum.pGpNG4	NA	NA	-0.327012	0.11882	0.799822
0RfOrP65zE.lgOX6zQ	NA	NA	-0.344889	0.098841	0.799822
loDOI8aJJkI_NICe6E	NA	NA	0.332245	0.112692	0.799822
Q6XQzmWUu.W0sZgo7Y	NA	NA	-0.422936	0.0394827	0.799822
inknn3vSUfkES79Qd0	NA	NA	0.347069	0.0965868	0.799822
o3aWaFalm7iZn_Rdc0	NA	NA	0.361458	0.0826567	0.799822
T5hWiS9oprgwzdNC3k	NA	NA	-0.425552	0.0381519	0.799822
lMl1Ciwhd6lFJVmIk4	NA	NA	-0.346633	0.0970346	0.799822
WSkjjkiiYniZdSYgvg	NA	NA	-0.461306	0.0232703	0.799822
xupWoEp4p4rpdfgbqM	NA	NA	-0.41378	0.0444311	0.799822
6l5771E3T578T1.uiU	NA	NA	0.369742	0.0753555	0.799822
6lAITUnJESTG6IG58I	NA	NA	0.384567	0.0635247	0.799822
xEx_ndQZSZZd2dlidQ	NA	NA	-0.362766	0.0814698	0.799822
HWcSJ1UrZqpZ9eVpdo	NA	NA	0.4116	0.045678	0.799822
KArF6vQcCZSXnUVIik	NA	NA	-0.342709	0.101134	0.799822
umiBmpJx1fSQnQn.zE	LOC645233	thymine-DNA glycosylase pseudogene	-0.450841	0.0270317	0.799822
lUIR6eK7yoIoIq6yKI	NA	NA	0.32396	0.122506	0.799822
lWKS6ggCqf5f7Bf44U	NA	NA	0.320036	0.127365	0.799822
07pmZey1Scf6KeKQig	LOC645895	uncharacterized LOC645895	-0.436017	0.0331792	0.799822
Qn52erfo7avYUfpY6g	NA	NA	-0.347941	0.0956959	0.799822
01FKeCAcoXmqniHouA	LOC646034	uncharacterized LOC646034	-0.457381	0.0246279	0.799822
uJdXnSriqeK0RfqReg	NA	NA	0.383259	0.0645072	0.799822
TYhQiS484OkLpCAaro	NA	NA	-0.425988	0.0379336	0.799822
loU94010ehlEqkIq68	NA	NA	0.389363	0.06002	0.799822
BKSy96AJR6iQhK5wL4	NA	NA	0.331809	0.113193	0.799822
6lSI1AiV.iRTkAI9Pk	NA	NA	0.322216	0.124649	0.799822
EeSW1Ih6Sl2lwK3oh4	NA	NA	-0.345325	0.0983871	0.799822
fQgp0K1QK66Q4LArRE	NA	NA	-0.323524	0.123039	0.799822
TAKSScUIBSVeAIJeSA	NA	NA	-0.478746	0.0179473	0.799822
oPTe91L4KTgvvlL97M	NA	NA	-0.375846	0.0702968	0.799822
Q2fAXqKSK4niNm0_R0	NA	NA	0.316548	0.1318	0.799822
6U3Wob3ad5dPu5IB7o	NA	NA	-0.353609	0.0900535	0.799822
uqCqV_lEroPCA3pgCQ	NA	NA	-0.333553	0.111196	0.799822
f41OLHEliKVUFU1F0c	NA	NA	-0.414652	0.0439398	0.799822
QezlSoC6bzBKCSLpzo	NA	NA	0.351429	0.0921934	0.799822
9K5eeNRXBVi3kdBiik	NA	NA	-0.395467	0.0557773	0.799822
N6D_QJ5QJfIQmUJU38	NA	NA	-0.354045	0.08963	0.799822
Zl60K0iXq.kiCSEBJQ	NA	NA	0.361458	0.0826567	0.799822
6oKFa.Siee1LWlxIlI	NA	NA	-0.353173	0.0904785	0.799822
iPF9FcnlwKCApey1eo	NA	NA	0.318728	0.129016	0.799822
H6pI.iel9.GPoq75OE	NA	NA	-0.399827	0.0528918	0.799822
QZChhitSsvYoRxArSQ	RPL26P30	ribosomal protein L26 pseudogene 30	-0.320908	0.126273	0.799822
ZErld7lz0kvVx4IeiY	NA	NA	-0.343581	0.100212	0.799822
Zuwq1J40IOkIA0SX_w	NA	NA	0.340529	0.103466	0.799822
uuypLn1_keqM.T4kAc	NA	NA	0.416832	0.0427304	0.799822
6d6XeARxR26Z4X00SE	NA	NA	-0.372794	0.0727927	0.799822
rNOaOOieCVCSsuFuXo	NA	NA	-0.333117	0.111693	0.799822
lS4tSNuUex1JepBSQg	LOC727808	uncharacterized LOC727808	-0.336605	0.107764	0.799822
HLqYuWl_Wl3iQhLkXQ	NA	NA	-0.37105	0.0742489	0.799822
BPdHTK6g_BDiNE6ESg	NA	NA	0.393287	0.0572651	0.799822
ZpdXne676E1egF_e_s	NA	NA	-0.336169	0.108249	0.799822
B3h.H7ruFO9PMN0Cig	LOC728026	prothymosin alpha-like	0.345325	0.0983871	0.799822
EpSxS29JRSSaRVTey8	NA	NA	-0.402007	0.0514932	0.799822
l6e6nee6tGU8eqf0qg	NA	NA	-0.361022	0.0830552	0.799822
6jh6c.oAXq5x5Qers0	NA	NA	0.346197	0.0974839	0.799822
E7rr9f_3X88TqHeE7k	NA	NA	0.382823	0.0648373	0.799822
NTyelqbrp05_w1QR.o	NA	NA	0.333989	0.110701	0.799822
u_lMielUKBPKuB5ckU	NA	NA	-0.474386	0.0191745	0.799822
oRWPjKIu05LSWB1h94	NA	NA	0.397211	0.0546088	0.799822
xKx56loK66_xnuCk0E	NA	NA	-0.371486	0.0738828	0.799822
i1ealXO.i.jp56NdHQ	SLC35E2B	solute carrier family 35, member E2B	0.36451	0.0799073	0.799822
iJAa97w8mLR74957ro	NA	NA	0.380206	0.0668452	0.799822
u51pahjrgs.XqUiTnU	NA	NA	-0.385003	0.0631997	0.799822
x3hC6ehYDWWoJeLddw	NA	NA	-0.406367	0.0487825	0.799822
9Lo7TQJLgQgp56J6Qo	NA	NA	0.318728	0.129016	0.799822
u0HQmUl51FSIJEf7iI	NA	NA	-0.483106	0.0167848	0.799822
WNVX3kICXf5B6tIOmk	NPIPB8	nuclear pore complex interacting protein family, member B8	0.437761	0.032403	0.799822
NT7rcAMNUkf6ilCkoo	NA	NA	0.403751	0.0503952	0.799822
9AbSdHVfUV0nUV0kjg	NA	NA	0.381515	0.0658354	0.799822
EANqUrmOnRk7DVJH_o	LOC728903	uncharacterized LOC728903	0.390671	0.0590906	0.799822
ZSkuicEny0UoVUheQE	NA	NA	-0.370178	0.0749853	0.799822
3RIonXKPUvNecE3UoI	NA	NA	-0.463922	0.0223992	0.799822
WTTnFADIup9dCiOpEU	NA	NA	-0.388055	0.0609607	0.799822
WvHo8nV117uOsU5Mi0	NA	NA	0.352301	0.0913329	0.799822
uSI25R5HUl64iQh3t0	LOC729324	hCG1986447	-0.374538	0.0713584	0.799822
iuIFDqCiXieegXPVzg	NA	NA	-0.36233	0.081864	0.799822
07q5ey9ScdKKeKSiDg	NA	NA	-0.398955	0.0534594	0.799822
rURSUXUU5bgv4VSIjQ	NA	NA	-0.324832	0.121444	0.799822
leK5Horgtnn3melVCM	NA	NA	-0.35579	0.087951	0.799822
B6VXq3t1AAldigU0IQ	NA	NA	-0.352301	0.0913329	0.799822
3x6dQshTtJ9FVaf7t4	NA	NA	-0.354481	0.089208	0.799822
W1W2eQtQAv6K165W58	NA	NA	-0.376718	0.0695959	0.799822
ikoTUlQCoXRWA6VRzM	NA	NA	-0.31524	0.133492	0.799822
iOpI_eHgUuR6Mk9JdM	NA	NA	-0.323088	0.123574	0.799822
3l6Ib9x6xfTeVWiPuU	NA	NA	-0.376282	0.0699457	0.799822
HMZSG66dOXsNUmf6Ck	NA	NA	0.365818	0.0787503	0.799822
Tnzt7MoO0S5COeclSk	NA	NA	0.453021	0.0262104	0.799822
6aaey6nd9dfUW4VQXc	NA	NA	-0.406367	0.0487825	0.799822
fuuuTl7DXJx0op0pGI	NA	NA	-0.350993	0.0926259	0.799822
ENi1xDnFd1tTS_siBE	NA	NA	-0.329193	0.116238	0.799822
Tr9d1x1fXynXgdv51w	LPHN1	latrophilin 1	0.382387	0.0651687	0.799822
cFS454rTueg57P6FEQ	LPIN1	lipin 1	0.397647	0.0543197	0.799822
TBYqECiPo4eoJnpWgQ	LPIN2	lipin 2	0.32614	0.119865	0.799822
WuXQtT9_o2dv65Hduo	LPP	LIM domain containing preferred translocation partner in lipoma	0.31742	0.130681	0.799822
cHwOtDIALKepmunRl4	ERAP2	endoplasmic reticulum aminopeptidase 2	0.416832	0.0427304	0.799822
Wu5eo99Lr9KSMviHqk	LRIG2	leucine-rich repeats and immunoglobulin-like domains 2	0.37759	0.0689002	0.799822
HenSrm6vXQrqj94vcI	LRRC25	leucine rich repeat containing 25	-0.425552	0.0381519	0.799822
rjdSn6XUiSVEUFUAwA	LRRC25	leucine rich repeat containing 25	-0.399827	0.0528918	0.799822
34kqEtP.wO._lqbrp0	LRRFIP1	leucine rich repeat (in FLII) interacting protein 1	0.430348	0.0358044	0.799822
u1Nq5gH_ukKlClrqD8	LSM10	LSM10, U7 small nuclear RNA associated	-0.372794	0.0727927	0.799822
cpN.QldnevdKkk.1KY	LSM4	LSM4 homolog, U6 small nuclear RNA associated (S. cerevisiae)	-0.329629	0.115726	0.799822
HJmVhJJyKZ50EIc5k8	LSMD1	LSM domain containing 1	-0.475258	0.0189237	0.799822
B596S6197WXl7vp5Ng	LST1	leukocyte specific transcript 1	-0.452585	0.0263731	0.799822
x4oS9Ioo9IYu2ebi6U	LTBP3	latent transforming growth factor beta binding protein 3	0.382387	0.0651687	0.799822
0SXIRSwd_70UoVIV_k	MACF1	microtubule-actin crosslinking factor 1	0.441249	0.0308941	0.799822
9Rqu0oqIhJerOpCA4c	MADD	MAP-kinase activating death domain	-0.401571	0.0517706	0.799822
T14WLqWkon4DbT6I4E	MAGOH	mago-nashi homolog, proliferation-associated (Drosophila)	-0.323524	0.123039	0.799822
BjOAPp6n66dOXutcnE	MAGT1	magnesium transporter 1	0.422936	0.0394827	0.799822
lKvXqoLOuDAeE5OfSA	MANBAL	mannosidase, beta A, lysosomal-like	-0.330065	0.115216	0.799822
o57uHOPXCP1KnwqcH0	MAP3K1	mitogen-activated protein kinase kinase kinase 1, E3 ubiquitin protein ligase	0.371922	0.0735181	0.799822
TqWXGFoGoFCb8OCEN0	LAMTOR2	late endosomal/lysosomal adaptor, MAPK and MTOR activator 2	-0.480926	0.0173581	0.799822
ZRdR7js7WdXbe9VSjc	MAPK8IP3	mitogen-activated protein kinase 8 interacting protein 3	0.468718	0.0208708	0.799822
rXL19elXd0enqAVyFM	MAPKAPK3	mitogen-activated protein kinase-activated protein kinase 3	-0.384567	0.0635247	0.799822
ukrjIIkBRtUYNUMOEk	MAPKAPK5	mitogen-activated protein kinase-activated protein kinase 5	0.338349	0.105838	0.799822
6V38EQqV1_0_F8nAU4	MAPRE2	microtubule-associated protein, RP/EB family, member 2	0.404623	0.0498531	0.799822
326SBok0lIV77qb7TQ	MAST3	microtubule associated serine/threonine kinase 3	0.327884	0.117782	0.799822
HpTDXI5GfcPTsXkTuE	MATR3	matrin 3	0.479618	0.0177097	0.799822
0RQIdqIHoCnt6rfeHk	MBTPS1	membrane-bound transcription factor peptidase, site 1	0.41814	0.0420174	0.799822
fSIK50pQSER1.LYv4o	MCCC1	methylcrotonoyl-CoA carboxylase 1 (alpha)	0.394159	0.0566663	0.799822
Bp59ChC4jIKpQUnHok	MDP1	magnesium-dependent phosphatase 1	-0.321344	0.12573	0.799822
KLqCO6xICV1CVpKTVc	MEA1	male-enhanced antigen 1	-0.334861	0.109716	0.799822
TAnl9SnfoR5fqJNeSc	MED19	mediator complex subunit 19	-0.436453	0.0329838	0.799822
NLqU5R5d7_dXFSUe0o	MED26	mediator complex subunit 26	-0.321344	0.12573	0.799822
cHaKeIrqKOX4n4ivgk	MED29	mediator complex subunit 29	-0.322652	0.12411	0.799822
cn6ff5eOP5dPSCSg4g	MED7	mediator complex subunit 7	-0.338349	0.105838	0.799822
KuqxA6dKStBSoA5Qug	NA	NA	-0.375846	0.0702968	0.799822
ou.dPsAp5Z6ukglCIU	MEF2C	myocyte enhancer factor 2C	-0.32832	0.117266	0.799822
HhOd5eoquns1e1RNIA	MEI1	meiosis inhibitor 1	-0.325704	0.12039	0.799822
lXSeVTNxvX9JL7ULKI	METAP1	methionyl aminopeptidase 1	0.327012	0.11882	0.799822
lefnKdDxR97_f7o16g	METTL1	methyltransferase like 1	-0.338349	0.105838	0.799822
Z4olc5V4nsFUdShCMk	MFSD5	major facilitator superfamily domain containing 5	-0.457817	0.024474	0.799822
BukhF7rVJz2op4pKKM	NA	NA	-0.427732	0.0370702	0.799822
uS.U7HImHtLuvpLhe4	NA	NA	0.340093	0.103937	0.799822
6HMAXMIn9W7ot6IYbk	NA	NA	0.395031	0.0560725	0.799822
Ha6KVKb5yj5NL.Xv5E	MID1IP1	MID1 interacting protein 1	0.325268	0.120916	0.799822
fNrt557tVK37urpEjc	MKNK1	MAP kinase interacting serine/threonine kinase 1	0.400699	0.0523289	0.799822
3UdTfQFV0X9U1x15Tk	MLF2	myeloid leukemia factor 2	0.320472	0.126818	0.799822
c57HuJV10d3FBXAV4o	KMT2A	lysine (K)-specific methyltransferase 2A	0.462178	0.022977	0.799822
i4KuAqRfuXIcqeXrS0	MLX	MLX, MAX dimerization protein	-0.365818	0.0787503	0.799822
K0dTUXaIUV1VJSMaDA	MOB3A	MOB kinase activator 3A	-0.370614	0.0746164	0.799822
f57_qnV6Vg30fU9KAU	MPDU1	mannose-P-dolichol utilization defect 1	-0.331809	0.113193	0.799822
xEc16kDv8V7XUl1efU	MPDU1	mannose-P-dolichol utilization defect 1	-0.36233	0.081864	0.799822
xXcolO813tVTItCXLk	MR1	major histocompatibility complex, class I-related	-0.456509	0.0249381	0.799822
ZIpyBVkfuX4nx4XQRU	MRI1	methylthioribose-1-phosphate isomerase 1	0.406367	0.0487825	0.799822
uX3wPexSK4uURXBct4	MRI1	methylthioribose-1-phosphate isomerase 1	0.427296	0.0372846	0.799822
ZCisvkAnuVCqKCitEU	MRPL11	mitochondrial ribosomal protein L11	-0.378026	0.0685544	0.799822
0Sjik.leSjsVe23vtY	MRPL11	mitochondrial ribosomal protein L11	-0.36015	0.0838566	0.799822
lecS9JF7.O5YNHuqAo	MRPL13	mitochondrial ribosomal protein L13	-0.384131	0.0638509	0.799822
TSFS_KIUhFOSK24IK4	MRPL21	mitochondrial ribosomal protein L21	-0.330065	0.115216	0.799822
rMA_.NdRB5eiBdohSQ	MRPL22	mitochondrial ribosomal protein L22	-0.325268	0.120916	0.799822
HZJaFNvRHc44oj0h1E	MRPL22	mitochondrial ribosomal protein L22	-0.374538	0.0713584	0.799822
x74pTaEiHolSuEojrg	MRPL27	mitochondrial ribosomal protein L27	-0.405931	0.0490484	0.799822
HHlSu60U713Wa33_UI	MRPL33	mitochondrial ribosomal protein L33	-0.318728	0.129016	0.799822
cr99h9Pul.q4ogKenM	MRPL35	mitochondrial ribosomal protein L35	-0.380206	0.0668452	0.799822
HWKRCSISOyFf1dSLRk	MRPL36	mitochondrial ribosomal protein L36	-0.31524	0.133492	0.799822
iJdLlb_l553Z4QwIlc	MRPL37	mitochondrial ribosomal protein L37	-0.327448	0.1183	0.799822
uhI45or16qDQIgO5dM	MRPL42	mitochondrial ribosomal protein L42	-0.327448	0.1183	0.799822
oRecXyLuCuOsHlEkCk	MRPL47	mitochondrial ribosomal protein L47	-0.387619	0.0612768	0.799822
EotIe0uCiRHggh9CoY	MRPL48	mitochondrial ribosomal protein L48	0.337913	0.106317	0.799822
rV5VQHpwhJ.S9eHVQc	MRPL49	mitochondrial ribosomal protein L49	-0.330501	0.114708	0.799822
uqR7Qfq.CEooT5C9EU	MRPL50	mitochondrial ribosomal protein L50	-0.343581	0.100212	0.799822
QFlKfORh3FW5564JKM	MRPL55	mitochondrial ribosomal protein L55	-0.391543	0.0584772	0.799822
BCoi.5dfES6X_fkXUk	MRPS11	mitochondrial ribosomal protein S11	-0.468718	0.0208708	0.799822
HR7Hld56gqv8MBIV6Y	MRPS12	mitochondrial ribosomal protein S12	-0.315676	0.132926	0.799822
riklHTo9C16dZd9TSg	MRPS12	mitochondrial ribosomal protein S12	-0.420756	0.0406194	0.799822
ioJ4pLCNH4lSiljnks	MRPS16	mitochondrial ribosomal protein S16	-0.378462	0.0682099	0.799822
3Xoi1vi9oBRUnCQA3o	MRPS17	mitochondrial ribosomal protein S17	-0.439505	0.0316414	0.799822
xUXi0OVCOVXIEUmgl0	MRPS18B	mitochondrial ribosomal protein S18B	-0.389799	0.059709	0.799822
6VyLr9TdEiDSEqUSVU	MRPS26	mitochondrial ribosomal protein S26	-0.46741	0.021279	0.799822
KUgujoiAxSAoFKta_Y	MRPS28	mitochondrial ribosomal protein S28	-0.324832	0.121444	0.799822
Tld5ZCAS7iceUZ4AcU	MRPS7	mitochondrial ribosomal protein S7	-0.372794	0.0727927	0.799822
BoU0oeeWVd6IiSf.P4	MRTO4	mRNA turnover 4 homolog (S. cerevisiae)	-0.353173	0.0904785	0.799822
rXdBESQk7V5dU4N8U4	MS4A7	membrane-spanning 4-domains, subfamily A, member 7	-0.370178	0.0749853	0.799822
9pkRey1ScdaKeKSiDc	MSH3	mutS homolog 3 (E. coli)	-0.378898	0.0678667	0.799822
cQKpNoguSee5eO6gSc	MT1E	metallothionein 1E	-0.452585	0.0263731	0.799822
Qn_78f.p6JojiqUVbk	MTA1	metastasis associated 1	0.459997	0.023716	0.799822
cJ79Kl75Sc5f4gXajU	MTAP	methylthioadenosine phosphorylase	0.46087	0.0234181	0.799822
xrlPVJvy.cil0v3U0k	MTHFR	methylenetetrahydrofolate reductase (NAD(P)H)	-0.339221	0.104884	0.799822
Bq5jX_ewHoiFLVASKo	MTMR10	myotubularin related protein 10	0.374538	0.0713584	0.799822
fTS1QQjpcgNk90XZfk	MTMR11	myotubularin related protein 11	-0.382823	0.0648373	0.799822
x0opThxNElKaT1eUS4	FAN1	FANCD2/FANCI-associated nuclease 1	0.400699	0.0523289	0.799822
lXLhK5QivOMav36t44	MTMR3	myotubularin related protein 3	0.448661	0.0278736	0.799822
urqCpejScPSIefQ0kg	MTRF1	mitochondrial translational release factor 1	0.486158	0.0160082	0.799822
cshS57Qnd3QIeoEQWw	MTX2	metaxin 2	-0.320908	0.126273	0.799822
BR6cfeC96fX3dyii24	MTX3	metaxin 3	0.332245	0.112692	0.799822
0eDvTd211.uSmKCq5U	MUL1	mitochondrial E3 ubiquitin protein ligase 1	-0.344453	0.0992965	0.799822
BdX6GlIz37Tu6KrjFE	MUT	methylmalonyl CoA mutase	-0.421192	0.0403901	0.799822
otXqXgNBXTRY6dR1TQ	MVP	major vault protein	-0.362766	0.0814698	0.799822
NOUhME7JJTH5OgHhxE	MYBL1	v-myb avian myeloblastosis viral oncogene homolog-like 1	0.32614	0.119865	0.799822
6l0LqRVUJEJC0J3UII	KAT8	K(lysine) acetyltransferase 8	-0.394159	0.0566663	0.799822
fvoIjpkju7SCojRruI	KAT6A	K(lysine) acetyltransferase 6A	0.334861	0.109716	0.799822
fKea4lCNOUeR1JepAA	NAG18	NAG18 mRNA	-0.383259	0.0645072	0.799822
3qEJeXaxd3UD16OVLM	NA	NA	-0.446481	0.0287363	0.799822
oZ79tAkYqWXul8PXBo	NBEAL2	neurobeachin-like 2	0.330937	0.114202	0.799822
WjXKC3vXtdXuSrNeyo	NCAPD2	non-SMC condensin I complex, subunit D2	-0.418576	0.0417818	0.799822
cbfiOkT1xj4IKrfiNU	NCK2	NCK adaptor protein 2	0.349685	0.0939325	0.799822
oQ1KniA2yJLikp6iTo	NCKAP1L	NCK-associated protein 1-like	-0.354481	0.089208	0.799822
9od6r.x7xeNDhIl94o	NCL	nucleolin	0.371486	0.0738828	0.799822
lkOqAkoe_JX.rvmL4I	NCOA6	nuclear receptor coactivator 6	0.400263	0.0526098	0.799822
Wb5ZJrqCgKSOwOO768	NCOR2	nuclear receptor corepressor 2	0.389799	0.059709	0.799822
Teee5.43efFvQim7ko	NCOR2	nuclear receptor corepressor 2	0.316548	0.1318	0.799822
uk0mLmEu_m6O9.Y6x4	LINC00085	long intergenic non-protein coding RNA 85	0.322652	0.12411	0.799822
ufyUpLqNxe6VpdXDtM	NDST2	N-deacetylase/N-sulfotransferase (heparan glucosaminyl) 2	-0.399391	0.053175	0.799822
fG6J4IKYNWFxU1w1mA	NDUFA2	NADH dehydrogenase (ubiquinone) 1 alpha subcomplex, 2, 8kDa	-0.474822	0.0190488	0.799822
ijq1ulRHa07nSEGHjg	NDUFA8	NADH dehydrogenase (ubiquinone) 1 alpha subcomplex, 8, 19kDa	-0.348813	0.0948112	0.799822
6pTl3nUx.oCggV0unU	NDUFAF2	NADH dehydrogenase (ubiquinone) complex I, assembly factor 2	-0.399827	0.0528918	0.799822
TgIutWWYJ4in7gMWIo	NDUFB11	NADH dehydrogenase (ubiquinone) 1 beta subcomplex, 11, 17.3kDa	-0.335733	0.108736	0.799822
BJ5iJ4gpjp4KFKJ4lc	NDUFB6	NADH dehydrogenase (ubiquinone) 1 beta subcomplex, 6, 17kDa	-0.345761	0.0979347	0.799822
3dqJa55VRII6pc6ID0	NDUFB6	NADH dehydrogenase (ubiquinone) 1 beta subcomplex, 6, 17kDa	-0.354045	0.08963	0.799822
9CSiaRh6hx5iRZhzuM	NDUFB7	NADH dehydrogenase (ubiquinone) 1 beta subcomplex, 7, 18kDa	-0.438197	0.0322113	0.799822
B7ZbXtVJefu1bivtDA	NDUFS7	NADH dehydrogenase (ubiquinone) Fe-S protein 7, 20kDa (NADH-coenzyme Q reductase)	-0.394159	0.0566663	0.799822
TT5df9Sknc9_SJTJKE	NECAP1	NECAP endocytosis associated 1	0.324832	0.121444	0.799822
EW4TXgV6MgJeJU_je4	NELL2	NEL-like 2 (chicken)	0.316112	0.132362	0.799822
oSvfqJuKSghHK54N14	NENF	neudesin neurotrophic factor	-0.406367	0.0487825	0.799822
Zfyh4Ccptd1RAAteV0	NEU1	sialidase 1 (lysosomal sialidase)	-0.356662	0.0871203	0.799822
Klh1SVpQAhAETIZER0	NFIC	nuclear factor I/C (CCAAT-binding transcription factor)	-0.36451	0.0799073	0.799822
ud6PeXcK1RJ170p9XA	NGDN	neuroguidin, EIF4E binding protein	0.425552	0.0381519	0.799822
0SgNhqhKdlh_VcP9jo	NGFRAP1	nerve growth factor receptor (TNFRSF16) associated protein 1	-0.338785	0.10536	0.799822
ToJIPCSKI647Z_kERU	NGLY1	N-glycanase 1	0.378026	0.0685544	0.799822
TwlKEILkDl3_CQ9Kco	NHLRC3	NHL repeat containing 3	0.347505	0.0961406	0.799822
WTiixSinxji5eiiuS0	NHP2	NHP2 ribonucleoprotein	-0.358406	0.0854767	0.799822
H3iJX1Xu15RTurSOx0	NHP2L1	NHP2 non-histone chromosome protein 2-like 1 (S. cerevisiae)	-0.47395	0.0193008	0.799822
9K1HmGXJW1XTn6j_Sc	NIN	ninein (GSK3B interacting protein)	-0.344889	0.098841	0.799822
NirqREVJpeSLCfPFRA	NKIRAS2	NFKB inhibitor interacting Ras-like 2	-0.347505	0.0961406	0.799822
WvvpoPS9.np3SeilXc	NKTR	natural killer-tumor recognition sequence	0.329629	0.115726	0.799822
T_UvypLJ5.7TAzfXFE	NMD3	NMD3 ribosome export adaptor	-0.328756	0.116751	0.799822
Z6UVZnWV5lXXWWWnVo	NME2	NME/NM23 nucleoside diphosphate kinase 2	-0.316112	0.132362	0.799822
9Iov4lFB9Ll.exVCUk	NME4	NME/NM23 nucleoside diphosphate kinase 4	0.330501	0.114708	0.799822
inr.jHg7gQp0XCgHhU	NOL8	nucleolar protein 8	0.35797	0.0858854	0.799822
9OJKB36ilIEFBebOj4	NOL8	nucleolar protein 8	0.478746	0.0179473	0.799822
E9VUedIhpiBzvufeh0	NOMO1	NODAL modulator 1	-0.331373	0.113697	0.799822
Nq4oRUoOFf_7c47570	NONO	non-POU domain containing, octamer-binding	0.384567	0.0635247	0.799822
He6I5Uo.h2pfIH_TJI	PNP	purine nucleoside phosphorylase	-0.321344	0.12573	0.799822
097eBEJe9y16aBEeqs	GLYR1	glyoxylate reductase 1 homolog (Arabidopsis)	0.329193	0.116238	0.799822
uelcXRJ4B.AASjqUUk	NPIPA1	nuclear pore complex interacting protein family, member A1	0.420756	0.0406194	0.799822
l.lN1d5EHxf7u39eCE	NPIPA1	nuclear pore complex interacting protein family, member A1	0.37977	0.0671844	0.799822
Bipe51ESW6.3j.RTlY	NPM3	nucleophosmin/nucleoplasmin 3	-0.419448	0.0413138	0.799822
upHrr.53YSzUQyeGno	NQO1	NAD(P)H dehydrogenase, quinone 1	-0.3196	0.127914	0.799822
9Jfl4UV1JIyGWkVfXc	NR1H2	nuclear receptor subfamily 1, group H, member 2	-0.340093	0.103937	0.799822
EkiF5PEiQJ6iBYodFU	NR2C2AP	nuclear receptor 2C2-associated protein	-0.331809	0.113193	0.799822
Z66WiqeXzP4BOf3NOQ	NRBF2	nuclear receptor binding factor 2	-0.432964	0.034573	0.799822
W6nd2Eb50lLR19V7o8	NSDHL	NAD(P) dependent steroid dehydrogenase-like	-0.410292	0.0464392	0.799822
EcelUYjVALfYV4goio	NSMCE1	non-SMC element 1 homolog (S. cerevisiae)	-0.450405	0.0271984	0.799822
E0iXuPHULSKSSCULn4	NSMCE4A	non-SMC element 4 homolog A (S. cerevisiae)	0.431656	0.0351844	0.799822
Wo.SiYo.Sh4pJe4J7s	NA	NA	0.372358	0.0731547	0.799822
BeUnv8UqNSITIoLKq4	NSUN6	NOP2/Sun domain family, member 6	0.317856	0.130124	0.799822
ifU9_0_tDKoqyPJ51I	NT5C2	5-nucleotidase, cytosolic II	0.36669	0.0779861	0.799822
KmjX6uQhQOSICfE8iI	NUDCD2	NudC domain containing 2	-0.323088	0.123574	0.799822
0J.eRVS6TddNG97ltc	NUDT18	nudix (nucleoside diphosphate linked moiety X)-type motif 18	-0.347505	0.0961406	0.799822
9eH3iSuKCRxeLqoVik	NUDT22	nudix (nucleoside diphosphate linked moiety X)-type motif 22	-0.370614	0.0746164	0.799822
KR4.hMt6exUoOiXka4	NUP153	nucleoporin 153kDa	0.443429	0.0299798	0.799822
ZU0JaSINVRGd4KFR.Q	NVL	nuclear VCP-like	-0.352301	0.0913329	0.799822
rX6M8W3r7be03XXt6U	NXF1	nuclear RNA export factor 1	0.393287	0.0572651	0.799822
ZrV6iUnohK617AJ.PU	OAT	ornithine aminotransferase	-0.358406	0.0854767	0.799822
i5A5d9L_h0neElXXUo	OCEL1	occludin/ELL domain containing 1	-0.483978	0.0165598	0.799822
BuSFKBEU8qJ9KlK_Og	ODF2L	outer dense fiber of sperm tails 2-like	0.421628	0.0401617	0.799822
fUotpIwidAAjrUIKdU	OFD1	oral-facial-digital syndrome 1	0.470026	0.0204689	0.799822
ivtSU0U01N1IL.U31Q	OGFOD1	2-oxoglutarate and iron-dependent oxygenase domain containing 1	0.320036	0.127365	0.799822
xXpGALJZ3r4J.nz7BI	OGT	O-linked N-acetylglucosamine (GlcNAc) transferase	0.452585	0.0263731	0.799822
Bhe.RS7.Ffh5V9znn0	OGT	O-linked N-acetylglucosamine (GlcNAc) transferase	0.485722	0.0161173	0.799822
feiVLO57uLyC09_eII	OPTN	optineurin	0.398083	0.0540318	0.799822
ZVxDokSh6Px3pJx6hI	OSBPL1A	oxysterol binding protein-like 1A	-0.324832	0.121444	0.799822
KUiuiggaygp46QCae4	OSBPL2	oxysterol binding protein-like 2	0.362766	0.0814698	0.799822
lqfQke31N5N9SPzTi4	OSBPL3	oxysterol binding protein-like 3	0.37323	0.0724321	0.799822
NVFNF0BUNFV13s57RE	P2RY13	purinergic receptor P2Y, G-protein coupled, 13	-0.384131	0.0638509	0.799822
igXzsWJA5StyQEw5y0	PABPC1	poly(A) binding protein, cytoplasmic 1	0.408112	0.0477299	0.799822
xfe6UjfjT0FLDrF4oE	PAG1	phosphoprotein associated with glycosphingolipid microdomains 1	0.323524	0.123039	0.799822
lkWrpI73OS7r0L9.hY	PALLD	palladin, cytoskeletal associated protein	0.32832	0.117266	0.799822
olLt.f65f170k98l7o	PAM	peptidylglycine alpha-amidating monooxygenase	0.337041	0.10728	0.799822
Ql8Lf5_HR6jIeKf6u4	PAPD4	PAP associated domain containing 4	0.400263	0.0526098	0.799822
BD74JXg6Qorpp0Lgp0	PARK7	parkinson protein 7	-0.344017	0.0997535	0.799822
6e5enz9HSTDuRavRU4	PARP3	poly (ADP-ribose) polymerase family, member 3	-0.331809	0.113193	0.799822
ZTm7jaB0r8RAeKqVSU	PARP6	poly (ADP-ribose) polymerase family, member 6	0.42686	0.0375	0.799822
r9LHsz9Fe7DqlV3X90	PBX3	pre-B-cell leukemia homeobox 3	0.333117	0.111693	0.799822
3QnohEvogqjeduieg4	PCCA	propionyl CoA carboxylase, alpha polypeptide	-0.36015	0.0838566	0.799822
rX31EblYN57hejt_lI	PCCB	propionyl CoA carboxylase, beta polypeptide	-0.4334	0.0343711	0.799822
xoB14Cd3p6C14x4N1I	PCM1	pericentriolar material 1	0.340529	0.103466	0.799822
KSffqL56n0u3e6.RSc	PCMTD2	protein-L-isoaspartate (D-aspartate) O-methyltransferase domain containing 2	0.392851	0.0575662	0.799822
fJUdX0IAn_P9VLTgJU	PDE12	phosphodiesterase 12	-0.365382	0.0791346	0.799822
iqkpERF1ZSdQ.5H.1c	PDRG1	p53 and DNA-damage regulated 1	-0.480926	0.0173581	0.799822
3jsLpUVQ.7BOOQu3pE	PDS5A	PDS5, regulator of cohesion maintenance, homolog A (S. cerevisiae)	0.345761	0.0979347	0.799822
3qn9u1V7mtLv9LFF3c	PDXP	pyridoxal (pyridoxine, vitamin B6) phosphatase	-0.432964	0.034573	0.799822
os7R3rV.AiQ16CCSio	PEBP1	phosphatidylethanolamine binding protein 1	0.337041	0.10728	0.799822
EUuX6BeeX6oV6G5YTM	PEMT	phosphatidylethanolamine N-methyltransferase	-0.325704	0.12039	0.799822
xW490q57jquKsqok.s	PES1	pescadillo ribosomal biogenesis factor 1	-0.453021	0.0262104	0.799822
fXfXV87cXRQXZ00.pU	PEX11B	peroxisomal biogenesis factor 11 beta	0.366254	0.0783675	0.799822
NUXpIA3H3EvqnhIXVo	PEX16	peroxisomal biogenesis factor 16	-0.320908	0.126273	0.799822
WX3QVN1cFUTn5S9_Co	N4BP2L2	NEDD4 binding protein 2-like 2	0.4116	0.045678	0.799822
cf9X17F.hwZ0n1qXk4	PFDN1	prefoldin subunit 1	-0.344017	0.0997535	0.799822
BdJt1U56nRxOpSV_dw	PFKL	phosphofructokinase, liver	0.349249	0.0943711	0.799822
fp6OhIRdVcVM1dW7us	PFN1	profilin 1	-0.316112	0.132362	0.799822
ELV5d15ddS6pIUiHVM	PHF19	PHD finger protein 19	-0.432964	0.034573	0.799822
3U8Xo7.7Ueoikn66KU	PHF2	PHD finger protein 2	0.351865	0.0917624	0.799822
3tLitW4t.uLX7tNvak	PHF21A	PHD finger protein 21A	0.372794	0.0727927	0.799822
WUT36ngZqXeEefEeR0	PHGDH	phosphoglycerate dehydrogenase	-0.350557	0.0930599	0.799822
oKdJEsnRF4DfJH2op4	PHKB	phosphorylase kinase, beta	0.353173	0.0904785	0.799822
B.UV.5enXpF7F3od1w	PIAS4	protein inhibitor of activated STAT, 4	-0.320036	0.127365	0.799822
ie0v5HrazOgET53Fec	PIGA	phosphatidylinositol glycan anchor biosynthesis, class A	0.383259	0.0645072	0.799822
NVISgogikriSp_8j7o	PIGU	phosphatidylinositol glycan anchor biosynthesis, class U	-0.403315	0.050668	0.799822
KGU6HkmENDo657c5Eo	PI4KA	phosphatidylinositol 4-kinase, catalytic, alpha	0.402879	0.0509419	0.799822
NBaXSrREqQGGdId_kQ	PILRA	paired immunoglobin-like type 2 receptor alpha	-0.397647	0.0543197	0.799822
KXb.VE7Xk1dVR6Lj9I	PITPNB	phosphatidylinositol transfer protein, beta	-0.41596	0.043211	0.799822
3P4LknPO6zU7s2FO5Q	PKD2	polycystic kidney disease 2 (autosomal dominant)	0.318728	0.129016	0.799822
i.kl53LqElSJenlTTs	PKM	pyruvate kinase, muscle	0.324832	0.121444	0.799822
K0lN0lSkUhC6uCCUX4	PLAUR	plasminogen activator, urokinase receptor	-0.470898	0.0202045	0.799822
NLlkleCBLl6O64VHo0	PLAUR	plasminogen activator, urokinase receptor	-0.426424	0.0377163	0.799822
uoGop4DoAnl_lefp4s	PLCB2	phospholipase C, beta 2	0.432092	0.0349797	0.799822
QNfvYyTKAO964_0q3U	PLEKHA1	pleckstrin homology domain containing, family A (phosphoinositide binding specific) member 1	0.369742	0.0753555	0.799822
ood7Xu0Xd1K7Unt05c	PLEKHF1	pleckstrin homology domain containing, family F (with FYVE domain) member 1	-0.316112	0.132362	0.799822
WFCuSI6EIklKIVJjeI	PLIN2	perilipin 2	-0.361022	0.0830552	0.799822
KRe80SR.qKUK6ih5_I	PLIN5	perilipin 5	0.35579	0.087951	0.799822
KVQQQT1SSFB1RVd.is	PLP2	proteolipid protein 2 (colonic epithelium-enriched)	-0.46741	0.021279	0.799822
BF69XUBdUlHan7B7eI	PMM2	phosphomannomutase 2	-0.395903	0.0554834	0.799822
feKq_ujPqQpKAXeiF0	PMVK	phosphomevalonate kinase	-0.435145	0.0335728	0.799822
Q4pVmRe5fDfV1XueVg	PNPLA2	patatin-like phospholipase domain containing 2	0.317856	0.130124	0.799822
0chyh1Lldd1QiEClPk	POFUT1	protein O-fucosyltransferase 1	-0.371922	0.0735181	0.799822
HrtIp0HXU3BSSnVItU	POLD4	polymerase (DNA-directed), delta 4, accessory subunit	-0.397647	0.0543197	0.799822
WooI8XIZOf1ISpv_nk	POLR1E	polymerase (RNA) I polypeptide E, 53kDa	-0.464358	0.0222566	0.799822
lj0koY4jWfAj7qhW7o	POLR2G	polymerase (RNA) II (DNA directed) polypeptide G	0.404623	0.0498531	0.799822
9VqslPr36N7vIOLn9U	POLR3A	polymerase (RNA) III (DNA directed) polypeptide A, 155kDa	0.47177	0.0199429	0.799822
Hi50r3v96C_eiCp7So	POMT2	protein-O-mannosyltransferase 2	0.385003	0.0631997	0.799822
iyV.W_R0IoJCNPL4No	PPA2	pyrophosphatase (inorganic) 2	-0.326576	0.119342	0.799822
Wp6WTUjnXm947blThI	PPIE	peptidylprolyl isomerase E (cyclophilin E)	-0.318292	0.129569	0.799822
lkpP.i6XjxM9dUSQtY	PPIL3	peptidylprolyl isomerase (cyclophilin)-like 3	0.43122	0.0353901	0.799822
fSQgQDQpHV7kv_UnUo	LRR1	leucine rich repeat protein 1	-0.397211	0.0546088	0.799822
xlCAyVWRFFe5VI46Pg	PPP1CA	protein phosphatase 1, catalytic subunit, alpha isozyme	-0.340965	0.102997	0.799822
K7RPvruR.ur315M8H4	PPP2CA	protein phosphatase 2, catalytic subunit, alpha isozyme	-0.335733	0.108736	0.799822
BpEvXh6mgj198TRIXk	DESI1	desumoylating isopeptidase 1	-0.336169	0.108249	0.799822
Ei.aEuU81EUk6iE9EU	PPWD1	peptidylprolyl isomerase domain and WD repeat containing 1	0.396775	0.0548992	0.799822
lFqlGELeEqNiJunOEI	PQBP1	polyglutamine binding protein 1	-0.466102	0.0216936	0.799822
cSjd.VQoVJXZd5iDgQ	PRCC	papillary renal cell carcinoma (translocation-associated)	-0.485722	0.0161173	0.799822
looq4jn95P344S.u9c	PRDM8	PR domain containing 8	0.343581	0.100212	0.799822
Qa6_OmX0CK4J7aHECo	PRDX2	peroxiredoxin 2	-0.432092	0.0349797	0.799822
ieV56egF6y4BDDVI1I	PRDX4	peroxiredoxin 4	-0.461306	0.0232703	0.799822
u07eJSt5891T6knihY	PRELID1	PRELI domain containing 1	-0.410728	0.0461844	0.799822
9pF0lKrslCyEDoNe54	PRICKLE4	prickle homolog 4 (Drosophila)	-0.399391	0.053175	0.799822
fxGkk.YOLkne7e0gKI	PRKAB2	protein kinase, AMP-activated, beta 2 non-catalytic subunit	0.329193	0.116238	0.799822
BlyUvclXtd8jM1V.eo	PRKAG1	protein kinase, AMP-activated, gamma 1 non-catalytic subunit	-0.31524	0.133492	0.799822
BJ6KoI6iJjE0ZOIuGE	PRKD2	protein kinase D2	0.394159	0.0566663	0.799822
NI7pTwolXLo7boVQEk	PRMT1	protein arginine methyltransferase 1	-0.415524	0.0434529	0.799822
lh6COSF_vXvLoBHsK0	PRMT2	protein arginine methyltransferase 2	-0.359714	0.0842594	0.799822
3984BKesiiv3iXJUKk	PRMT6	protein arginine methyltransferase 6	-0.353609	0.0900535	0.799822
xVRfu3FVNVnuBuUeDA	NA	NA	-0.347069	0.0965868	0.799822
TrknS6COOEFIITicKs	PRPF4B	PRP4 pre-mRNA processing factor 4 homolog B (yeast)	0.42468	0.0385915	0.799822
f5516boB8LiFFAxPrU	PRPS2	phosphoribosyl pyrophosphate synthetase 2	-0.397211	0.0546088	0.799822
H96_UohJCQJSShOC_c	PSAP	prosaposin	-0.391543	0.0584772	0.799822
ul690Lv1yEiKRerSzw	CYTH1	cytohesin 1	0.428168	0.0368568	0.799822
61UEEKpJ00CXkAeKaE	CYTH2	cytohesin 2	-0.394595	0.0563688	0.799822
iF6ud6eiKAJS9XGKLs	PSEN2	presenilin 2 (Alzheimer disease 4)	-0.357534	0.0862956	0.799822
f4M8q0.pH3SQsox904	PSIP1	PC4 and SFRS1 interacting protein 1	0.349249	0.0943711	0.799822
ZEiOXHSiuS0F3FG5qI	PSMB5	proteasome (prosome, macropain) subunit, beta type, 5	-0.444301	0.0296202	0.799822
H_ohSMVA9lvlH8UVl4	PSMB6	proteasome (prosome, macropain) subunit, beta type, 6	-0.417704	0.042254	0.799822
KtnaFShHEv3c5jdSJ0	PSMB8	proteasome (prosome, macropain) subunit, beta type, 8	-0.325704	0.12039	0.799822
ZK3XeorfpYdKhcJRvA	PSMB8	proteasome (prosome, macropain) subunit, beta type, 8	-0.475694	0.0187994	0.799822
0qP_hSqirtePP9jgVU	PSMD11	proteasome (prosome, macropain) 26S subunit, non-ATPase, 11	0.36233	0.081864	0.799822
95Lo1SR.qKUKaujTcI	NA	NA	-0.390671	0.0590906	0.799822
3lSpHtVP9UREnTOeT0	PSMD3	proteasome (prosome, macropain) 26S subunit, non-ATPase, 3	-0.322652	0.12411	0.799822
ofOU5I7V5KiSL_lKaA	PSMD4	proteasome (prosome, macropain) 26S subunit, non-ATPase, 4	-0.366254	0.0783675	0.799822
f_fOU5I7V5KiSL_lKY	PSMD4	proteasome (prosome, macropain) 26S subunit, non-ATPase, 4	-0.343581	0.100212	0.799822
BZHqfXhcJLOHigiSPk	PSMD4	proteasome (prosome, macropain) 26S subunit, non-ATPase, 4	-0.434273	0.0339701	0.799822
xTpVKyqh73JSe6ETKA	PSMD8	proteasome (prosome, macropain) 26S subunit, non-ATPase, 8	-0.340965	0.102997	0.799822
061H1G05p4aHZ717q4	PSMG4	proteasome (prosome, macropain) assembly chaperone 4	-0.36451	0.0799073	0.799822
fp1dOCsgUnnvhFivE0	PTCD1	pentatricopeptide repeat domain 1	-0.382387	0.0651687	0.799822
xXr1R31Ql1ah6hO.kM	PTGES2	prostaglandin E synthase 2	-0.427732	0.0370702	0.799822
cElqXjt0Jew1yR.qKQ	PTGR2	prostaglandin reductase 2	0.338349	0.105838	0.799822
Ec6ESrhrhAjp0iqh54	PTK2B	protein tyrosine kinase 2 beta	0.31524	0.133492	0.799822
fUJNKqCCSIjmlCMoX4	PTK2B	protein tyrosine kinase 2 beta	0.392851	0.0575662	0.799822
QQ3z1iT1LB..uzsfJ4	PTMA	prothymosin, alpha	0.386311	0.0622325	0.799822
liEl6uEi4h3N0AiCFc	PTPLAD2	protein tyrosine phosphatase-like A domain containing 2	0.384131	0.0638509	0.799822
opSejvfAi9RCSPHkak	PTPMT1	protein tyrosine phosphatase, mitochondrial 1	-0.333553	0.111196	0.799822
6VAoUIjUX0g6E49Kic	PTPN12	protein tyrosine phosphatase, non-receptor type 12	0.340965	0.102997	0.799822
r7rrlOQ1X.rIPlEBCk	PTPN4	protein tyrosine phosphatase, non-receptor type 4 (megakaryocyte)	0.342709	0.101134	0.799822
TC7Vlk3X0mYlFj7EsA	PTS	6-pyruvoyltetrahydropterin synthase	-0.361458	0.0826567	0.799822
rr5wo6ngnqt6F9DQJc	PTTG1	pituitary tumor-transforming 1	-0.342273	0.101597	0.799822
Zmy0lfmdLsgFRt7Cto	PTTG1IP	pituitary tumor-transforming 1 interacting protein	0.352737	0.090905	0.799822
rtyX5WJ.XxDSJV3Rfs	PUM1	pumilio RNA-binding family member 1	0.348813	0.0948112	0.799822
xXLfX01_V3vpEpPN3k	PUM2	pumilio RNA-binding family member 2	0.374102	0.071715	0.799822
fbkkP1LgXsfoTSsuLc	PURA	purine-rich element binding protein A	0.369306	0.0757271	0.799822
cwlXToW1wOUKHoNWjU	PUS3	pseudouridylate synthase 3	-0.341837	0.102062	0.799822
lJ5KaUZFKl5H8yFJFo	PYCARD	PYD and CARD domain containing	-0.468282	0.0210061	0.799822
NG_Lp56Od7GoK14aOI	PYCARD	PYD and CARD domain containing	-0.462178	0.022977	0.799822
6u6A.5eC11FwAXjlPo	PYHIN1	pyrin and HIN domain family, member 1	0.399827	0.0528918	0.799822
ZXwAJBOgpSka6dOXsM	QRFPR	pyroglutamylated RFamide peptide receptor	0.356226	0.0875349	0.799822
TQRTCX0SGUiSVZFFdg	NA	NA	-0.402879	0.0509419	0.799822
3qvKjnCCJUQMijx31U	R3HDM1	R3H domain containing 1	0.315676	0.132926	0.799822
iuqHSp6FhtcuheO4D0	RAB35	RAB35, member RAS oncogene family	-0.35797	0.0858854	0.799822
3VDX_kpOSdRKY.fQkk	RAB37	RAB37, member RAS oncogene family	-0.323524	0.123039	0.799822
HVXg1enycX15e5FwAU	RAB37	RAB37, member RAS oncogene family	-0.461306	0.0232703	0.799822
Z9cUXfeX1.id76n6o0	RAB5B	RAB5B, member RAS oncogene family	0.336169	0.108249	0.799822
Kk8_4SUYFT5UQVdRXY	RAB5C	RAB5C, member RAS oncogene family	0.456073	0.0250944	0.799822
WJ0vq.Ri717nzPS3uU	RABEP1	rabaptin, RAB GTPase binding effector protein 1	0.371922	0.0735181	0.799822
9aqj_SEpSiM66Nf9MU	RABGGTB	Rab geranylgeranyltransferase, beta subunit	0.41596	0.043211	0.799822
3Hcr9x_P.VU7MX9N70	RABGGTB	Rab geranylgeranyltransferase, beta subunit	0.320472	0.126818	0.799822
Z0XaoQ9fqfdeKw48VU	RABL2A	RAB, member of RAS oncogene family-like 2A	0.391543	0.0584772	0.799822
0ogp2tEp1KTd3VK7.I	IFT27	intraflagellar transport 27 homolog (Chlamydomonas)	-0.443865	0.0297996	0.799822
xMzvqBOdn3Vu7ZZbm0	RAI1	retinoic acid induced 1	0.35797	0.0858854	0.799822
uih0kSUFMNJO3qMh60	RALBP1	ralA binding protein 1	-0.427296	0.0372846	0.799822
E6k3XigOyThPrHB5O4	RALGAPA1	Ral GTPase activating protein, alpha subunit 1 (catalytic)	0.318292	0.129569	0.799822
TbdFZLBR4G0NJXU6r0	RALGPS1	Ral GEF with PH domain and SH3 binding motif 1	0.379334	0.0675249	0.799822
6VwfoP75Tl53ZVFIL4	RAN	RAN, member RAS oncogene family	-0.325268	0.120916	0.799822
No2Sg0qgLj.Arr91JE	RAP2C	RAP2C, member of RAS oncogene family	0.341401	0.102529	0.799822
9Xolbq5F7x76n9R4jc	RARA	retinoic acid receptor, alpha	0.320036	0.127365	0.799822
KucVf485IQXTSeXB80	RASA1	RAS p21 protein activator (GTPase activating protein) 1	0.366254	0.0783675	0.799822
3TXADqtSkhV1IXRHlg	RASA3	RAS p21 protein activator 3	0.344453	0.0992965	0.799822
i0JcuwP3k3RGH8v6Uo	RASGRP1	RAS guanyl releasing protein 1 (calcium and DAG-regulated)	0.316548	0.1318	0.799822
ZtGE1geioQo3wFQLGI	RBBP7	retinoblastoma binding protein 7	0.369306	0.0757271	0.799822
9p9edCEWPWcT1FQRFI	RBBP8	retinoblastoma binding protein 8	-0.327884	0.117782	0.799822
opT0fFR3fdVeFVnU_8	ELMOD3	ELMO/CED-12 domain containing 3	0.412908	0.0449266	0.799822
iVT2u65LuALX4_9q7k	RBL2	retinoblastoma-like 2 (p130)	0.327884	0.117782	0.799822
3iuuH.voA_p6jRte.4	RBM10	RNA binding motif protein 10	0.338349	0.105838	0.799822
6OlEE_UkDHl_k0dJIo	RBM12	RNA binding motif protein 12	-0.384567	0.0635247	0.799822
W0X27t9Lt0_01efe.o	RBM22	RNA binding motif protein 22	0.320036	0.127365	0.799822
KEReiKE.gBHvfFdgV4	RBM25	RNA binding motif protein 25	0.385003	0.0631997	0.799822
TknkvTonb9AqQjcAek	RBM26	RNA binding motif protein 26	0.388055	0.0609607	0.799822
9Cer7sf3rhHXqddVNU	RBM28	RNA binding motif protein 28	-0.338349	0.105838	0.799822
rcX6qDlvl71FX_9H2Y	RBM33	RNA binding motif protein 33	0.320472	0.126818	0.799822
NgRiRRKZWCloEpvyIA	RBM39	RNA binding motif protein 39	-0.483542	0.016672	0.799822
0qVS76JdKCBSQCEtQY	RBM6	RNA binding motif protein 6	0.428604	0.0366444	0.799822
Qp34FTIVS_COg.0oCo	RBMX2	RNA binding motif protein, X-linked 2	0.347069	0.0965868	0.799822
lE6UuXvVR1flUAo3oE	NELFE	negative elongation factor complex member E	-0.374538	0.0713584	0.799822
EooPipCRUoeOK3wQAU	RDH11	retinol dehydrogenase 11 (all-trans/9-cis/11-cis)	0.316112	0.132362	0.799822
fdpVJc.Vl1P479Sv9A	RER1	RER1 retention in endoplasmic reticulum 1 homolog (S. cerevisiae)	-0.443865	0.0297996	0.799822
KSoDukRldik.wR5n0o	RER1	RER1 retention in endoplasmic reticulum 1 homolog (S. cerevisiae)	0.324396	0.121974	0.799822
3leF9Ou3_CVBR2v19o	RERE	arginine-glutamic acid dipeptide (RE) repeats	0.405495	0.0493155	0.799822
il453eMnuUwufuKz_Q	REV1	REV1, polymerase (DNA directed)	0.486594	0.0158997	0.799822
ot96nUUt3lUUz1.tHE	RFWD3	ring finger and WD repeat domain 3	-0.480926	0.0173581	0.799822
Q7g14Fo5S79d1EqSdU	RFXANK	regulatory factor X-associated ankyrin-containing protein	-0.407675	0.0479914	0.799822
WSpIq6S6RMpC7f5OE0	TRMT10B	tRNA methyltransferase 10 homolog B (S. cerevisiae)	-0.339221	0.104884	0.799822
NneRTV0VIWyEUqBRNw	RGL4	ral guanine nucleotide dissociation stimulator-like 4	-0.419448	0.0413138	0.799822
ljvQWZbiWniSgmlltI	RGS10	regulator of G-protein signaling 10	-0.464794	0.0221148	0.799822
fn1IPzBE4lVACWoekk	RGS10	regulator of G-protein signaling 10	-0.425116	0.0383712	0.799822
lRl4pDyEf6COkwXt0U	RHOA	ras homolog family member A	0.366254	0.0783675	0.799822
TkrTkRL.jAqSwQs_qU	RHOB	ras homolog family member B	0.37541	0.0706494	0.799822
lHIS6lydNLpwL4Aqvo	RIC8B	RIC8 guanine nucleotide exchange factor B	0.320472	0.126818	0.799822
cjl6QBRdXuURIRHKXs	RILPL2	Rab interacting lysosomal protein-like 2	-0.384567	0.0635247	0.799822
iKglqSSKLJ_C6Ugq08	RIN1	Ras and Rab interactor 1	-0.4225	0.039708	0.799822
QRUS9J6e_P9HkHeX_4	RIOK1	RIO kinase 1	-0.387183	0.0615941	0.799822
xjpUt9zVUXACFCT45U	RNASET2	ribonuclease T2	-0.37759	0.0689002	0.799822
THIgk2JxKIq659YflI	RNF113A	ring finger protein 113A	-0.404187	0.0501236	0.799822
BieVHjhhHziiRIYjCk	RNF181	ring finger protein 181	-0.340965	0.102997	0.799822
0hLnXpRUl3niBT16jw	RNF220	ring finger protein 220	-0.444301	0.0296202	0.799822
QwK619cXe67u2ZESfI	RNF7	ring finger protein 7	-0.344889	0.098841	0.799822
H2UJFJzK0SUTR0SeNE	RNMTL1	RNA methyltransferase like 1	-0.387619	0.0612768	0.799822
ff4iggPhRehzoHubBI	RNPC3	RNA-binding region (RNP1, RRM) containing 3	0.373666	0.0720729	0.799822
0r5nHtQ4mTLipLHnBk	RNU4ATAC	RNA, U4atac small nuclear (U12-dependent splicing)	0.335733	0.108736	0.799822
inrWLkuu.EHD40QUvE	RNY3	RNA, Ro-associated Y3	0.386311	0.0622325	0.799822
Qd9pF.17dKNoOarYic	ROMO1	reactive oxygen species modulator 1	-0.322216	0.124649	0.799822
fUS7odK1TITSnot93s	RP9	retinitis pigmentosa 9 (autosomal dominant)	-0.333117	0.111693	0.799822
rk_qUBEg0kCKKU5nr0	RPL11	ribosomal protein L11	-0.409856	0.0466951	0.799822
9CuQfX2ttWDWr01hFI	RPL12	ribosomal protein L12	-0.348813	0.0948112	0.799822
rKUJDqnoRCtrpUAIuc	RPL17	ribosomal protein L17	-0.323524	0.123039	0.799822
3hqUlinEAHBXo1x3fM	RPL18	ribosomal protein L18	-0.344453	0.0992965	0.799822
u5Kldtau5VAwHSgZVo	RPL18A	ribosomal protein L18a	-0.338349	0.105838	0.799822
TkqV21q7lUDAdKBlWs	RPL18A	ribosomal protein L18a	-0.341401	0.102529	0.799822
3uSpXbWruVQMB0oGVY	RPL18A	ribosomal protein L18a	-0.347941	0.0956959	0.799822
lmR0q3iknLJaKtFOC8	RPL26L1	ribosomal protein L26-like 1	-0.393287	0.0572651	0.799822
BVxJTneunoPhZxVZAs	RPL27	ribosomal protein L27	-0.368434	0.0764745	0.799822
BVCReghOUjU7ksOXro	RPL28	ribosomal protein L28	-0.388927	0.0603323	0.799822
K79dQgWQJTboCJ5UHo	RPL32	ribosomal protein L32	-0.335297	0.109225	0.799822
opeKpk_0MCRJ6eIeQA	RPL35	ribosomal protein L35	-0.427732	0.0370702	0.799822
HTpQGxQgLajbawMahU	RPL37A	ribosomal protein L37a	-0.32614	0.119865	0.799822
f0KH150SVhgKOUDe0I	RPL38	ribosomal protein L38	-0.379334	0.0675249	0.799822
TxenEgII5SOEfCFx_4	RPL9	ribosomal protein L9	0.355354	0.0883685	0.799822
ZTqf63.4cBd.zBO9DA	RPLP1	ribosomal protein, large, P1	0.347505	0.0961406	0.799822
oowjQ5XTwJJa7A74l8	RPLP1	ribosomal protein, large, P1	-0.387183	0.0615941	0.799822
okYY4rhLRpXpQbQT6g	RPLP1	ribosomal protein, large, P1	-0.407239	0.0482539	0.799822
iSPq6y6ivuTopS4CeE	RPN1	ribophorin I	-0.320472	0.126818	0.799822
rUcQV_UBElR1P0hZfU	RPP21	ribonuclease P/MRP 21kDa subunit	-0.320472	0.126818	0.799822
QFr15IPifSe8e.4JZ4	RPRD2	regulation of nuclear pre-mRNA domain containing 2	0.342273	0.101597	0.799822
K2KmjXd6brhQjgjkig	RPS11	ribosomal protein S11	-0.469154	0.0207361	0.799822
T5XTUY6XJG6D2YJ5QI	RPS12	ribosomal protein S12	-0.357098	0.0867072	0.799822
QmWUQ65k4O16SOd0Is	RPS15A	ribosomal protein S15a	-0.411164	0.0459306	0.799822
WmdnFIDXFjCVNuHQB0	RPS16	ribosomal protein S16	-0.440813	0.0310796	0.799822
ueEXSoQIjehINloSuk	RPS19	ribosomal protein S19	-0.416832	0.0427304	0.799822
oZYzd5auHJ59f3d2Zk	RPS21	ribosomal protein S21	-0.325268	0.120916	0.799822
0Eg4IC0qoeQKUO_uek	RPS24	ribosomal protein S24	-0.321344	0.12573	0.799822
9Yi5X3jg7rnqu.OkLQ	RPS27A	ribosomal protein S27a	-0.336605	0.107764	0.799822
fZRGweI51.AwJv7v0I	RPS28	ribosomal protein S28	0.317856	0.130124	0.799822
3IklSutNItFDlDlJeQ	RPS29	ribosomal protein S29	-0.419448	0.0413138	0.799822
BmAPaUq92d_27e9AWk	RPS29	ribosomal protein S29	-0.442557	0.0303429	0.799822
o6HA5319Io81qk3HQ4	RPS29	ribosomal protein S29	-0.31524	0.133492	0.799822
9jlZFNZxVjVdNCuDjE	RPS4X	ribosomal protein S4, X-linked	-0.407239	0.0482539	0.799822
QPfSeXzyi5zirBF73k	RPS6KB1	ribosomal protein S6 kinase, 70kDa, polypeptide 1	0.434709	0.033771	0.799822
9UZVmdB51boI8Cp4NM	RPS6KB2	ribosomal protein S6 kinase, 70kDa, polypeptide 2	-0.341401	0.102529	0.799822
rQDRRe0ApK6dSKrQhU	RPTOR	regulatory associated protein of MTOR, complex 1	0.42468	0.0385915	0.799822
96dURJTk_0d5dahVJ8	RPUSD1	RNA pseudouridylate synthase domain containing 1	-0.413344	0.0446783	0.799822
lhXEuXqnWfEMtdXe9c	RPUSD3	RNA pseudouridylate synthase domain containing 3	-0.340529	0.103466	0.799822
lp_iOn_vrW4Oy84i54	RPUSD4	RNA pseudouridylate synthase domain containing 4	0.374102	0.071715	0.799822
rfqwjrXknNQIl95W3k	RQCD1	RCD1 required for cell differentiation1 homolog (S. pombe)	-0.333117	0.111693	0.799822
uGAZTct4NUm2qd7lJ8	RRAGC	Ras-related GTP binding C	-0.367998	0.0768503	0.799822
BSRJpeeh3iB6gI0iQk	RSAD1	radical S-adenosyl methionine domain containing 1	0.372358	0.0731547	0.799822
ZiipCmiNNXoue9Nhis	RUVBL2	RuvB-like 2 (E. coli)	-0.350121	0.0934954	0.799822
Z90NV57rKB1LrgafmY	RYBP	RING1 and YY1 binding protein	-0.353173	0.0904785	0.799822
EpIDyX97gUjuv6pI3s	RYK	receptor-like tyrosine kinase	0.333989	0.110701	0.799822
0iS9nXV4wi_1QKtnwo	S100A10	S100 calcium binding protein A10	-0.458689	0.0241685	0.799822
BTTooXoRA5IQknifYo	S100A9	S100 calcium binding protein A9	-0.37541	0.0706494	0.799822
urk.B5.fTU4YT1RTqo	S100PBP	S100P binding protein	0.3196	0.127914	0.799822
WeB5w7p5.sqDocM0u4	SACM1L	SAC1 suppressor of actin mutations 1-like (yeast)	0.330501	0.114708	0.799822
3dnuL.aupIZHvg3rJQ	SAFB2	scaffold attachment factor B2	0.377154	0.0692474	0.799822
3eYv9q6khke_DeslKs	SAFB2	scaffold attachment factor B2	0.430784	0.0355968	0.799822
ouOm1L_ieowr17JYRU	SAMM50	SAMM50 sorting and assembly machinery component	-0.455637	0.0252514	0.799822
ulUaBHPXMIyeAgnnuI	SAR1A	SAR1 homolog A (S. cerevisiae)	0.474386	0.0191745	0.799822
iX4yf1AOAvH4pJ37q4	SBDS	Shwachman-Bodian-Diamond syndrome	0.415524	0.0434529	0.799822
BJ9SSlSii.1SpN9JJI	SCAMP2	secretory carrier membrane protein 2	-0.322216	0.124649	0.799822
i0KuGYneV.BaAbdXnQ	SCAND1	SCAN domain containing 1	-0.340093	0.103937	0.799822
o1UcwS_eWWgsSFIJV4	SCNM1	sodium channel modifier 1	-0.394595	0.0563688	0.799822
36U54eVFuSkIBN7Un4	SCNM1	sodium channel modifier 1	-0.464794	0.0221148	0.799822
TFUliF2mIewcuO.sQU	SCRIB	scribbled planar cell polarity protein	-0.347941	0.0956959	0.799822
N3KrO.Rfj.pWvf0u9Y	GORAB	golgin, RAB6-interacting	0.405931	0.0490484	0.799822
HueP7_jP4QpHeO4fV4	SCYL2	SCY1-like 2 (S. cerevisiae)	0.350557	0.0930599	0.799822
3tSO5d.p6q966G.Quk	SDCCAG3	serologically defined colon cancer antigen 3	0.363638	0.0806857	0.799822
QfQKRJKSDipRKSi67o	SDHAF2	succinate dehydrogenase complex assembly factor 2	-0.448225	0.0280444	0.799822
fXpQnkoVPd3MWeURTQ	SDHB	succinate dehydrogenase complex, subunit B, iron sulfur (Ip)	-0.367562	0.0772275	0.799822
9q4J.q_UeXur_enwKE	SDHC	succinate dehydrogenase complex, subunit C, integral membrane protein, 15kDa	-0.432964	0.034573	0.799822
Q9Vq6GG5_bV5K3fZEI	SEC14L1	SEC14-like 1 (S. cerevisiae)	-0.326576	0.119342	0.799822
9ZUVJphPsSHXdF3IyQ	SEC14L1	SEC14-like 1 (S. cerevisiae)	-0.374538	0.0713584	0.799822
ElSFFSjv9QDvUSm7Vk	SEC16A	SEC16 homolog A (S. cerevisiae)	0.435145	0.0335728	0.799822
onhVJ9SqHtHuhlAOkw	SEC61A1	Sec61 alpha 1 subunit (S. cerevisiae)	-0.397211	0.0546088	0.799822
N5Z.oRQR1fdUq05Kjc	SEMA4A	sema domain, immunoglobulin domain (Ig), transmembrane domain (TM) and short cytoplasmic domain, (semaphorin) 4A	-0.3196	0.127914	0.799822
QSN6_LMBdIPsqnpeJ4	SENP2	SUMO1/sentrin/SMT3 specific peptidase 2	0.31742	0.130681	0.799822
32q0vCXSz3yf__P_kc	SENP7	SUMO1/sentrin specific peptidase 7	0.364074	0.0802957	0.799822
9KihUR5xH3jVf6.xxU	SEPT2	septin 2	0.337913	0.106317	0.799822
r..t6KDqhFAHT_kkis	SEPT2	septin 2	0.396339	0.0551907	0.799822
HV6OOC4Of0JAgIaaeI	SEPT6	septin 6	0.381951	0.0655014	0.799822
rjovhekON7pwTlt3eU	SEPT6	septin 6	0.343145	0.100672	0.799822
EmsFJuJ2VlIIM4AJIk	SERF2	small EDRK-rich factor 2	-0.349249	0.0943711	0.799822
rg3LXqQfRNbXXt0qek	SERTAD1	SERTA domain containing 1	-0.397647	0.0543197	0.799822
rqVD33UYQ5WFk75EFQ	SETMAR	SET domain and mariner transposase fusion gene	-0.341837	0.102062	0.799822
x.7HlVZ08BJdVSV4uQ	SF3A2	splicing factor 3a, subunit 2, 66kDa	0.36669	0.0779861	0.799822
QsQ7zd7qKCikp7rqHo	SF3B3	splicing factor 3b, subunit 3, 130kDa	-0.343145	0.100672	0.799822
BI_6Dq7CEPrKq4C6v4	SFPQ	splicing factor proline/glutamine-rich	0.338349	0.105838	0.799822
HokCYoXojAZ6JDdfoI	SRSF1	serine/arginine-rich splicing factor 1	0.398083	0.0540318	0.799822
fnW76AAqsuT.A_F9MY	SRSF11	serine/arginine-rich splicing factor 11	0.347505	0.0961406	0.799822
W2O71hIo45I7EhEJqU	SUGP2	SURP and G patch domain containing 2	0.42032	0.0408499	0.799822
El4rhISpK6wQBb4F1Q	SCAF4	SR-related CTD-associated factor 4	-0.361022	0.0830552	0.799822
cqW9.cK7azuqLrEA60	AKAP17A	A kinase (PRKA) anchor protein 17A	0.458689	0.0241685	0.799822
9Vj517sCOX7bkgEDp4	SRSF2	serine/arginine-rich splicing factor 2	0.31742	0.130681	0.799822
xSfUAF5AUmfXiGqUmg	SFSWAP	splicing factor, suppressor of white-apricot homolog (Drosophila)	0.359714	0.0842594	0.799822
ceyO.BtMhL6V3s1uJ0	SFXN1	sideroflexin 1	0.32832	0.117266	0.799822
EioGvouqNpeYCjHuA0	SFXN4	sideroflexin 4	-0.479182	0.0178282	0.799822
0yoSKKWA1dVTn14V_8	SH2B1	SH2B adaptor protein 1	0.446917	0.028562	0.799822
oJ0JQtSaWS30XdRHR8	SH3GLB2	SH3-domain GRB2-like endophilin B2	0.392851	0.0575662	0.799822
QUcilHt9An3dFclArU	SH3KBP1	SH3-domain kinase binding protein 1	0.362766	0.0814698	0.799822
Bx9Eg6K.SSUCVQuWSE	SH3KBP1	SH3-domain kinase binding protein 1	-0.36669	0.0779861	0.799822
BUp.XnUXiMFB1dWw0o	SHMT1	serine hydroxymethyltransferase 1 (soluble)	-0.365818	0.0787503	0.799822
9uoCrUj.Arn8K_V3lg	SIAH2	siah E3 ubiquitin protein ligase 2	-0.42468	0.0385915	0.799822
NJQUDVFAFC_lGIuF3o	SIGLEC10	sialic acid binding Ig-like lectin 10	-0.354045	0.08963	0.799822
oN6iUS4VJRenSnL1A8	SIRPA	signal-regulatory protein alpha	-0.348377	0.0952528	0.799822
lRupI54_hSGll40ol8	SIVA1	SIVA1, apoptosis-inducing factor	-0.474822	0.0190488	0.799822
ZN6rJtT5e9dObmJbo4	SIVA1	SIVA1, apoptosis-inducing factor	-0.31524	0.133492	0.799822
oG6kjnj6FIaWXjSiX4	SIVA1	SIVA1, apoptosis-inducing factor	-0.332681	0.112191	0.799822
Q1fhLL_X03Rf0.tUD0	SKP1	S-phase kinase-associated protein 1	0.397647	0.0543197	0.799822
QEpXPUlV_fR3FoSGkk	SLC15A3	solute carrier family 15 (oligopeptide transporter), member 3	-0.333989	0.110701	0.799822
WCU3SvppIRPtNIqiSY	SLC19A1	solute carrier family 19 (folate transporter), member 1	-0.36451	0.0799073	0.799822
TYTHT_vwkoNcgkDo6o	SLC19A2	solute carrier family 19 (thiamine transporter), member 2	-0.354045	0.08963	0.799822
fTneb76.RSfeV0TkSo	SLC20A1	solute carrier family 20 (phosphate transporter), member 1	0.3196	0.127914	0.799822
ooBQpIniqEqKJIJTQg	SLC25A11	solute carrier family 25 (mitochondrial carrier; oxoglutarate carrier), member 11	-0.329193	0.116238	0.799822
rVIfqciSCkylKuvPnM	SLC25A14	solute carrier family 25 (mitochondrial carrier, brain), member 14	-0.342709	0.101134	0.799822
lgnoTrqOpO61Scd6Cc	SLC25A16	solute carrier family 25 (mitochondrial carrier; Graves disease autoantigen), member 16	0.332681	0.112191	0.799822
9K3H0h9dlddRWI5SLc	SLC25A3	solute carrier family 25 (mitochondrial carrier; phosphate carrier), member 3	-0.418576	0.0417818	0.799822
TJ5Vfbv1e7_eyepO3U	SLC25A39	solute carrier family 25, member 39	-0.325268	0.120916	0.799822
T6VFBWVF_HlVILu34g	SLC43A2	solute carrier family 43 (amino acid system L transporter), member 2	-0.371486	0.0738828	0.799822
NdfVN0.fHl8Z014rUU	SLC46A3	solute carrier family 46, member 3	0.364074	0.0802957	0.799822
3KehFd5YsOG7unqF98	SLC7A5	solute carrier family 7 (amino acid transporter light chain, L system), member 5	-0.324396	0.121974	0.799822
fEUKS0vCknOv6ApMaE	SLC7A6	solute carrier family 7 (amino acid transporter light chain, y+L system), member 6	0.445609	0.0290873	0.799822
EpdJfAf_9cdUV0mB6k	SLC9A3R1	solute carrier family 9, subfamily A (NHE3, cation proton antiporter 3), member 3 regulator 1	-0.345325	0.0983871	0.799822
iiyk39erdwItOeF67k	NA	NA	0.42032	0.0408499	0.799822
KeISRP7g45_eXlP9Bc	SLK	STE20-like kinase	0.326576	0.119342	0.799822
fX6U4r_.RCvfIWL7ko	SLTM	SAFB-like, transcription modulator	0.445609	0.0290873	0.799822
upWX307QohTkj44igk	SLU7	SLU7 splicing factor homolog (S. cerevisiae)	0.469154	0.0207361	0.799822
oiZs6LoBn7Kn0UrCa4	SMA4	glucuronidase, beta pseudogene	0.365818	0.0787503	0.799822
uf5.f5EO3_vkLTCXik	SMARCA2	SWI/SNF related, matrix associated, actin dependent regulator of chromatin, subfamily a, member 2	0.402007	0.0514932	0.799822
xVei1iCgDoPevTHutU	SMARCC1	SWI/SNF related, matrix associated, actin dependent regulator of chromatin, subfamily c, member 1	0.365382	0.0791346	0.799822
Tr__R9ef.KXowSzRTU	SMG1	SMG1 phosphatidylinositol 3-kinase-related kinase	0.341401	0.102529	0.799822
cUr8U3R1SwxUnXNwJU	SMG7	SMG7 nonsense mediated mRNA decay factor	0.35579	0.087951	0.799822
oqKeSejSKADUu4SLkI	SMUG1	single-strand-selective monofunctional uracil-DNA glycosylase 1	-0.359278	0.0846637	0.799822
EKefAJOBWo5Ikn.uRo	SNAP29	synaptosomal-associated protein, 29kDa	-0.337477	0.106798	0.799822
3iVJ0fJSdH_Kk1zARU	SNAP47	synaptosomal-associated protein, 47kDa	-0.418576	0.0417818	0.799822
HCiVRKCg96CM5e6NeE	SNCA	synuclein, alpha (non A4 component of amyloid precursor)	-0.322216	0.124649	0.799822
lsCU7xiXwoT4LbwrV4	SNORA33	small nucleolar RNA, H/ACA box 33	0.430348	0.0358044	0.799822
Npf6oHqOfP13l9fp5U	SNORA67	small nucleolar RNA, H/ACA box 67	0.452149	0.0265365	0.799822
6Y6eREkn1_suxkl768	SNORA70	small nucleolar RNA, H/ACA box 70	0.327012	0.11882	0.799822
Wl4.X.ow4KTfy0cXfc	SNORD11	small nucleolar RNA, C/D box 11	0.32178	0.125188	0.799822
ulIT2S.UUgO.9fO_lI	SNORD14A	small nucleolar RNA, C/D box 14A	0.354045	0.08963	0.799822
fIP30XgwFO60k_TeKQ	SNORD36C	small nucleolar RNA, C/D box 36C	0.337477	0.106798	0.799822
rOi3ipphpxenWiDqz8	SNRNP70	small nuclear ribonucleoprotein 70kDa (U1)	0.473078	0.0195556	0.799822
HpR_L_11CrK7dP73pU	SNRNP70	small nuclear ribonucleoprotein 70kDa (U1)	0.477438	0.0183085	0.799822
ZUUKVyHTfpXXSdXl78	SNRPB	small nuclear ribonucleoprotein polypeptides B and B1	-0.404623	0.0498531	0.799822
onv2v9enXaV.3Ve_Sc	SNRPB2	small nuclear ribonucleoprotein polypeptide B	-0.349685	0.0939325	0.799822
oaeT9BCgIxdcdT3edc	SNRPC	small nuclear ribonucleoprotein polypeptide C	-0.359714	0.0842594	0.799822
BdXXenNcV7e6nf8cUk	SNX11	sorting nexin 11	-0.316112	0.132362	0.799822
TF1RNdZl9tB3SNQqRA	SNX8	sorting nexin 8	-0.399827	0.0528918	0.799822
0rT7K_O4k36sTJU_V8	SON	SON DNA binding protein	0.353609	0.0900535	0.799822
rNWwSR7oMRXwQvol6Y	SORL1	sortilin-related receptor, L(DLR class) A repeats containing	0.364946	0.0795202	0.799822
KU7r4Pkh7qKSruInh0	SP140	SP140 nuclear body protein	-0.396775	0.0548992	0.799822
xTNV723TmbXW1UNwAk	SPHK2	sphingosine kinase 2	-0.330065	0.115216	0.799822
xp59et6So6v5.oDXco	SPINT2	serine peptidase inhibitor, Kunitz type, 2	-0.472206	0.0198131	0.799822
fcp9ebuwC2Kz56T0q4	SPIRE1	spire-type actin nucleation factor 1	-0.342709	0.101134	0.799822
KeepdX_ldn1RXGOzgM	SPRYD3	SPRY domain containing 3	-0.408548	0.0474695	0.799822
xoM45wqvHqihSb95kI	SQRDL	sulfide quinone reductase-like (yeast)	-0.394159	0.0566663	0.799822
6opS77qfXnqHiCnRgo	SQSTM1	sequestosome 1	-0.437761	0.032403	0.799822
0TGiwnneXu4unXqVwE	SRD5A1	steroid-5-alpha-reductase, alpha polypeptide 1 (3-oxo-5 alpha-steroid delta 4-dehydrogenase alpha 1)	-0.379334	0.0675249	0.799822
Zt5JOmxWqTXplppqxw	SRI	sorcin	-0.366254	0.0783675	0.799822
rhdeendlRQULvEJVIM	SRM	spermidine synthase	-0.32832	0.117266	0.799822
W36XVB31R1SDUgsJ3k	SRPR	signal recognition particle receptor (docking protein)	-0.320908	0.126273	0.799822
KIJ5RSIcCoKec6KBxI	SRRD	SRR1 domain containing	-0.428168	0.0368568	0.799822
xoPL61ce1VOK_4FXVU	SRRM2	serine/arginine repetitive matrix 2	0.468718	0.0208708	0.799822
leP_0q.9xuym4MqpFU	SS18L1	synovial sarcoma translocation gene on chromosome 18-like 1	0.360586	0.0834551	0.799822
BnlSXq3rAoAsS.SpCA	SSB	Sjogren syndrome antigen B (autoantigen La)	0.331373	0.113697	0.799822
xW9WJgJx2UqOFOJu44	SSBP4	single stranded DNA binding protein 4	0.316984	0.13124	0.799822
B.qiIyrqKSpDko1A10	SSRP1	structure specific recognition protein 1	-0.451277	0.0268658	0.799822
uD06T_qnRVF1K3tC6U	ST6GALNAC4	ST6 (alpha-N-acetyl-neuraminyl-2,3-beta-galactosyl-1,3)-N-acetylgalactosaminide alpha-2,6-sialyltransferase 4	-0.427732	0.0370702	0.799822
97CRbQTSEXHToTuvlo	STAMBPL1	STAM binding protein-like 1	0.350121	0.0934954	0.799822
6p1QpTggjsQpuXQsVY	STARD10	StAR-related lipid transfer (START) domain containing 10	-0.387619	0.0612768	0.799822
xnlUuzt_X3WbT76CKI	STARD7	StAR-related lipid transfer (START) domain containing 7	0.346197	0.0974839	0.799822
WR70jCtEN457S.hYno	STARD7	StAR-related lipid transfer (START) domain containing 7	0.349249	0.0943711	0.799822
oqYq9Kn3eiSM_0L06U	STAT3	signal transducer and activator of transcription 3 (acute-phase response factor)	0.406367	0.0487825	0.799822
cVO3ULuzmu_IgBeLVE	STAT4	signal transducer and activator of transcription 4	0.448225	0.0280444	0.799822
up3zolei__pCjntP.4	STIM1	stromal interaction molecule 1	0.435145	0.0335728	0.799822
BldAqwUsruk_D6Uu8k	STK35	serine/threonine kinase 35	0.323088	0.123574	0.799822
ZQorqdUo6xT539cnBU	STK39	serine threonine kinase 39	0.353609	0.0900535	0.799822
ZFYTQJ6buF.UlOYz1U	STRA13	stimulated by retinoic acid 13	-0.335297	0.109225	0.799822
3WSCIjnneleong9QlQ	STRADA	STE20-related kinase adaptor alpha	-0.366254	0.0783675	0.799822
ljdHhW_V7BR.f19.5c	STRN3	striatin, calmodulin binding protein 3	0.374102	0.071715	0.799822
oR_1Djuztwl07Fj_C0	STX2	syntaxin 2	0.419884	0.0410813	0.799822
6pVadNuztOprulO0iM	STXBP2	syntaxin binding protein 2	0.336605	0.107764	0.799822
0Si_60s7deRJ6gUY3E	SUCLG1	succinate-CoA ligase, alpha subunit	-0.333553	0.111196	0.799822
oNC0ReVenedXSHe_jQ	SULT1A3	sulfotransferase family, cytosolic, 1A, phenol-preferring, member 3	-0.337913	0.106317	0.799822
oSteS3p4lefr7dRESc	ZAP70	zeta-chain (TCR) associated protein kinase 70kDa	0.349685	0.0939325	0.799822
EkuU_5JFwqv5mcd7wA	ZBED5	zinc finger, BED-type containing 5	0.440377	0.031266	0.799822
iToourohCiosLbKLEI	ZBTB22	zinc finger and BTB domain containing 22	-0.367126	0.0776061	0.799822
fJTHuEnreO3V4Avdn4	ZBTB25	zinc finger and BTB domain containing 25	0.31524	0.133492	0.799822
TeKQEpOoA6Cr4o6Fog	ZBTB4	zinc finger and BTB domain containing 4	0.41596	0.043211	0.799822
KUg7rr3qQQOI_6Ybog	ZBTB4	zinc finger and BTB domain containing 4	0.482234	0.0170122	0.799822
6iiTM6SK46eurA7jLA	ZC3H8	zinc finger CCCH-type containing 8	-0.350993	0.0926259	0.799822
0WORJBSUNee3QqzWxc	ZCCHC11	zinc finger, CCHC domain containing 11	0.31742	0.130681	0.799822
xaLDmLU.39J63FjkSQ	ZCCHC11	zinc finger, CCHC domain containing 11	0.354481	0.089208	0.799822
BpRQUhxwYusSK4epes	ZDHHC4	zinc finger, DHHC-type containing 4	-0.477002	0.0184302	0.799822
o7tElIqEC7q416IZS8	ZDHHC7	zinc finger, DHHC-type containing 7	-0.386311	0.0622325	0.799822
l6PUrei.1DvDsBIHpE	ZFP36L1	ZFP36 ring finger protein-like 1	0.341401	0.102529	0.799822
3VtUR5VU.ixFkQtAZw	ZHX2	zinc fingers and homeoboxes 2	-0.363202	0.081077	0.799822
3wjozj9AAypama6dGU	ZMAT3	zinc finger, matrin-type 3	0.338785	0.10536	0.799822
rQvx197.i.7JLsVGeo	ZMYM2	zinc finger, MYM-type 2	0.370178	0.0749853	0.799822
EOSjqN7rQKEpiie6mQ	ZMYM3	zinc finger, MYM-type 3	0.337913	0.106317	0.799822
lKUJ__nTlzLVJH_opQ	ZNF14	zinc finger protein 14	0.370614	0.0746164	0.799822
K0fU4g65Qu0h3DiV0k	ZNF22	zinc finger protein 22	0.31742	0.130681	0.799822
x6rn17rLt.Ss1vUcnE	ZNF26	zinc finger protein 26	0.364074	0.0802957	0.799822
QELQRxGDUE0DUuXl0U	ZNF280D	zinc finger protein 280D	-0.46087	0.0234181	0.799822
lsWeUEVPhddv.lZfdQ	ZNF296	zinc finger protein 296	-0.327012	0.11882	0.799822
HgdPV71EBUzs1.XQXU	ZNF318	zinc finger protein 318	0.369742	0.0753555	0.799822
uuFMKsAlkJwgirpaC0	ZNF333	zinc finger protein 333	0.358406	0.0854767	0.799822
3iqAoqOkrIiuP.CkuA	ZNF33A	zinc finger protein 33A	0.361022	0.0830552	0.799822
op.x0idEn20E0iD0Z4	ZNF383	zinc finger protein 383	0.347941	0.0956959	0.799822
9g9NAMC57aepuunRlw	ZNF394	zinc finger protein 394	0.350121	0.0934954	0.799822
TjqseWt7vt8gsju46U	ZNF428	zinc finger protein 428	-0.340093	0.103937	0.799822
oRR6CRSTB7ihX1Ae6k	ZNF438	zinc finger protein 438	-0.372358	0.0731547	0.799822
9bSNJdCH0Dk6CR0R_k	ZNF439	zinc finger protein 439	0.340965	0.102997	0.799822
BlICzCcMVNKeruunRk	ZNF483	zinc finger protein 483	0.438197	0.0322113	0.799822
9oAjV6DOCoRLGstAVU	ZNF493	zinc finger protein 493	0.352301	0.0913329	0.799822
QJE7xf3_4pDoutyj4k	ZNF514	zinc finger protein 514	0.391107	0.0587833	0.799822
xdUtTK_f.Z3vj7tf44	ZNF548	zinc finger protein 548	0.475258	0.0189237	0.799822
H_3yAzu7Mp6ua6dOXs	ZNF549	zinc finger protein 549	0.404623	0.0498531	0.799822
o6IBVyg7DS7yjl0l4E	ZNF558	zinc finger protein 558	0.455201	0.0254093	0.799822
NwPBcXpSkS6dEXsN0k	ZNF577	zinc finger protein 577	0.340093	0.103937	0.799822
0IKDp61Ip.7UdXdHoI	ZNF589	zinc finger protein 589	0.381515	0.0658354	0.799822
c38h1I1cVdJBydV7aU	ZNF668	zinc finger protein 668	-0.46523	0.0219737	0.799822
xFSlAFO6uRAlKR5Qug	ZNF672	zinc finger protein 672	-0.414652	0.0439398	0.799822
3blHkdSXqTzJSF_0DA	ZNF674	zinc finger protein 674	-0.461306	0.0232703	0.799822
fKaNGK0ojYhRjgFe3c	ZNF682	zinc finger protein 682	0.361458	0.0826567	0.799822
ELtdhNUqgJCJLiXiS4	ZNF683	zinc finger protein 683	-0.31524	0.133492	0.799822
WUcRfeqeh_.SSf6_R4	ZNF689	zinc finger protein 689	-0.327448	0.1183	0.799822
lfQSwCH6T6epOunRl4	ZNF69	zinc finger protein 69	0.398519	0.053745	0.799822
TnJevX.OhODIdEegoI	ZNF700	zinc finger protein 700	0.475694	0.0187994	0.799822
uiSIp.y6_Hx4uOXgso	ZNF721	zinc finger protein 721	0.350121	0.0934954	0.799822
cnkMUe54G3ekT036_Q	ZNF789	zinc finger protein 789	0.463922	0.0223992	0.799822
xkuLp7.eUTogE63kuI	ZNF84	zinc finger protein 84	0.439941	0.0314532	0.799822
iv4hSHpQSE4tH.VFew	ZNF845	zinc finger protein 845	-0.382387	0.0651687	0.799822
Zr5EWiIBXEDuiDukCU	ZNF91	zinc finger protein 91	0.456509	0.0249381	0.799822
oFRSiFK7eC6Hu4l6k8	ZNHIT1	zinc finger, HIT-type containing 1	-0.358406	0.0854767	0.799822
ZWgkQIEuQV4B2174gA	ZNHIT3	zinc finger, HIT-type containing 3	-0.404623	0.0498531	0.799822
0zHXK16hIMvGF3qEoE	ZNRD1	zinc ribbon domain containing 1	-0.331373	0.113697	0.799822
ce6_EpnldjutOCg6TE	ZNRD1	zinc ribbon domain containing 1	-0.338349	0.105838	0.799822
HLaF6P3vSPmna15d5U	ZNRD1	zinc ribbon domain containing 1	-0.446045	0.0289113	0.799822
lKR6E10bovRKdNLg94	ZWILCH	zwilch kinetochore protein	-0.352301	0.0913329	0.799822
ch0RASiclQ0xHh2bq4	TAF1C	TATA box binding protein (TBP)-associated factor, RNA polymerase I, C, 110kDa	0.4225	0.039708	0.799822
NOIDVQfON0U3v5QtSk	TAGAP	T-cell activation RhoGTPase activating protein	0.335733	0.108736	0.799822
QGEV9VCVUScdQVAQQU	TAPBPL	TAP binding protein-like	-0.331373	0.113697	0.799822
3eOOFH3U_u6nVl6Ot8	TARBP2	TAR (HIV-1) RNA binding protein 2	-0.329193	0.116238	0.799822
u2qF1AhwHhCX0KJUqs	TARDBP	TAR DNA binding protein	0.354045	0.08963	0.799822
lEyOKQAXmLlNJdXROo	TARS2	threonyl-tRNA synthetase 2, mitochondrial (putative)	-0.379334	0.0675249	0.799822
ol4v4tKXqQTI7iRc3c	TATDN3	TatD DNase domain containing 3	-0.4225	0.039708	0.799822
BXin15_IF5VejfoR8Q	TBC1D13	TBC1 domain family, member 13	-0.413344	0.0446783	0.799822
fllCHnhJ6Ia96.Qcaw	TBC1D2B	TBC1 domain family, member 2B	0.42032	0.0408499	0.799822
EnQk3ypdzggHBCAgqo	NA	NA	-0.369742	0.0753555	0.799822
fmunmoeGIBxwL16oJA	TCEB1	transcription elongation factor B (SIII), polypeptide 1 (15kDa, elongin C)	-0.402879	0.0509419	0.799822
xjhF.ile5NiW.1JWUg	TCEB2	transcription elongation factor B (SIII), polypeptide 2 (18kDa, elongin B)	-0.395903	0.0554834	0.799822
xBeblElWXV5eiRH8g8	TCEB3	transcription elongation factor B (SIII), polypeptide 3 (110kDa, elongin A)	-0.36015	0.0838566	0.799822
33q6S6VTJd6B7m95Mg	TCF3	transcription factor 3	0.432092	0.0349797	0.799822
iZ20ULfyDJ.JtuBVnk	TCF7L2	transcription factor 7-like 2 (T-cell specific, HMG-box)	0.36015	0.0838566	0.799822
T7rnrVTf5Zf5bjhbpw	TCIRG1	T-cell, immune regulator 1, ATPase, H+ transporting, lysosomal V0 subunit A3	0.340093	0.103937	0.799822
xeSt1TgpRVOt46k4JM	TCN2	transcobalamin II	-0.346197	0.0974839	0.799822
fAXF_XatNIJT5US1eo	TCP11L1	t-complex 11, testis-specific-like 1	-0.394159	0.0566663	0.799822
6ezwApA2ClqZrh0Ze0	TDP1	tyrosyl-DNA phosphodiesterase 1	0.320908	0.126273	0.799822
0kqjYT4hQjkbWfXwTo	TESC	tescalcin	-0.396339	0.0551907	0.799822
WQon_nMd3XVhVRXpMc	TEX261	testis expressed 261	-0.368434	0.0764745	0.799822
KtIkuUXXt0vfSIn1FI	THADA	thyroid adenoma associated	-0.337913	0.106317	0.799822
ibpFUApd56T_XuOECE	THOC3	THO complex 3	-0.473078	0.0195556	0.799822
BKi5A7.pDs9AOel6kU	TIAL1	TIA1 cytotoxic granule-associated RNA binding protein-like 1	0.4334	0.0343711	0.799822
lLROR6GKlgHXt5zYlc	TIGD5	tigger transposable element derived 5	-0.333989	0.110701	0.799822
ltV.93dKkVSVRHROxg	TIMM17B	translocase of inner mitochondrial membrane 17 homolog B (yeast)	-0.451277	0.0268658	0.799822
iX4xUf.uDFxVfelGuU	TINF2	TERF1 (TRF1)-interacting nuclear factor 2	-0.330065	0.115216	0.799822
3Xvv55T6TgOlB7p7xI	TIPARP	TCDD-inducible poly(ADP-ribose) polymerase	0.37759	0.0689002	0.799822
il6VUdUF_nch7x3wn8	TJAP1	tight junction associated protein 1 (peripheral)	-0.323088	0.123574	0.799822
rn7JECnSeqOu.h9ooA	TLK2	tousled-like kinase 2	0.321344	0.12573	0.799822
WUlQOy3l_ALf0nuHko	TM2D3	TM2 domain containing 3	0.319164	0.128464	0.799822
BwuX4noOqCqhCrS3to	TMBIM1	transmembrane BAX inhibitor motif containing 1	-0.322216	0.124649	0.799822
04TlFWDp0f0eKOe13g	TMBIM6	transmembrane BAX inhibitor motif containing 6	0.351865	0.0917624	0.799822
0SU5CShIOuHq5X64ns	TMED3	transmembrane emp24 protein transport domain containing 3	-0.327448	0.1183	0.799822
QqPe4egCuEL64f4R5I	TRAPPC10	trafficking protein particle complex 10	0.352301	0.0913329	0.799822
KRrAInip3fSoklT8rc	TMEM127	transmembrane protein 127	-0.353173	0.0904785	0.799822
9oSChdUlVAo3VLhQKM	TMEM138	transmembrane protein 138	-0.330501	0.114708	0.799822
Q5N1BC1CuEnrnKpuq8	TMEM141	transmembrane protein 141	-0.32178	0.125188	0.799822
6R3lXR9fypAwRJIFG4	TMEM150A	transmembrane protein 150A	-0.32178	0.125188	0.799822
HSSIDmOvQSdleVQs5I	TMEM159	transmembrane protein 159	-0.344453	0.0992965	0.799822
NtzP7AUIhaeruunRl4	TMEM17	transmembrane protein 17	0.42686	0.0375	0.799822
c0eXxdXRr77ih4u7oI	TMEM173	transmembrane protein 173	0.423372	0.0392584	0.799822
0fgCjvrl87hGJSJeeo	TMEM194A	transmembrane protein 194A	0.332681	0.112191	0.799822
QUX6npHfJEXiEj8JdU	TMEM203	transmembrane protein 203	-0.42468	0.0385915	0.799822
igd57UpHn6fHNUkCHk	TMEM203	transmembrane protein 203	-0.417704	0.042254	0.799822
6X8XXurg7nqVevR5IQ	TMEM208	transmembrane protein 208	-0.391543	0.0584772	0.799822
T4kaIl0766v1IuO4CU	TMEM216	transmembrane protein 216	-0.392415	0.0578687	0.799822
6VRXEHiRBd.VRLkPSA	TMEM50A	transmembrane protein 50A	-0.328756	0.116751	0.799822
rd55ckP1N8lEfdX0qk	TMEM80	transmembrane protein 80	0.361894	0.0822596	0.799822
9ZqT99R5W3ioGcLLu0	EMC6	ER membrane protein complex subunit 6	-0.355354	0.0883685	0.799822
EAUjaih7pSQ8EU7IfU	EMC6	ER membrane protein complex subunit 6	-0.372358	0.0731547	0.799822
KCBFeWFAiFPiSiCaLg	TMSB10	thymosin beta 10	-0.376282	0.0699457	0.799822
upUK7Xkp7Dkvw0i5T8	TMSB4X	thymosin beta 4, X-linked	-0.380642	0.0665073	0.799822
W6E3_opbz3lRZFdb00	TNFAIP2	tumor necrosis factor, alpha-induced protein 2	0.321344	0.12573	0.799822
rpB1LSBJIDCblvSrUg	TNFSF13B	tumor necrosis factor (ligand) superfamily, member 13b	-0.406803	0.0485176	0.799822
ukX_eXtPvl4IKei_d4	GIGYF2	GRB10 interacting GYF protein 2	-0.447789	0.0282161	0.799822
xOJ.1f5Hg473dbdNpI	TNRC6A	trinucleotide repeat containing 6A	0.46959	0.0206022	0.799822
i_Ul3nnXnXq.gjkpY0	TOLLIP	toll interacting protein	-0.348813	0.0948112	0.799822
3g1c7OIoqKSnkn0lEg	TOMM22	translocase of outer mitochondrial membrane 22 homolog (yeast)	-0.329629	0.115726	0.799822
6epKh_v.71BLpfdan0	TOMM34	translocase of outer mitochondrial membrane 34	-0.375846	0.0702968	0.799822
KIfVx4lF93lGBa2pyg	TOP2B	topoisomerase (DNA) II beta 180kDa	0.397647	0.0543197	0.799822
lr5LyeI_ZR6GEiYh0s	TOP3A	topoisomerase (DNA) III alpha	-0.321344	0.12573	0.799822
KogUlSwT7t30B4lNCk	TOPORS	topoisomerase I binding, arginine/serine-rich, E3 ubiquitin protein ligase	-0.336605	0.107764	0.799822
lpOLyoh4Is_yHsTuX0	TP53INP1	tumor protein p53 inducible nuclear protein 1	0.404187	0.0501236	0.799822
iTrv98OXRPnpGqO5Xk	TPP2	tripeptidyl peptidase II	0.352737	0.090905	0.799822
K5Knl0gnp6odyXe70w	TPRG1L	tumor protein p63 regulated 1-like	-0.359714	0.0842594	0.799822
TXw.koeX66f7_eoQpU	TPST2	tyrosylprotein sulfotransferase 2	-0.359714	0.0842594	0.799822
TnqJL5KUS4Lu_fe0fw	TRAPPC2	trafficking protein particle complex 2	0.394159	0.0566663	0.799822
Q6glFSt09dXnvopBN0	TRAPPC3	trafficking protein particle complex 3	-0.316112	0.132362	0.799822
cTqn3heJFCvioSjyko	TRIB3	tribbles homolog 3 (Drosophila)	-0.407675	0.0479914	0.799822
cRJfHL1_fUs.Q_t11U	TRIM33	tripartite motif containing 33	0.46087	0.0234181	0.799822
6dvJB5iSCf1LRE0KZ8	TRMT11	tRNA methyltransferase 11 homolog (S. cerevisiae)	0.468718	0.0208708	0.799822
6hOi5K6Ee7ge._tLz4	TROVE2	TROVE domain family, member 2	0.412036	0.0454264	0.799822
WoT8k8ne7ideWv36e0	TRPC4AP	transient receptor potential cation channel, subfamily C, member 4 associated protein	0.360586	0.0834551	0.799822
xJV.X6euOCISLtIslU	TRPT1	tRNA phosphotransferase 1	-0.349685	0.0939325	0.799822
oH9WXQ1wCTtBDUTSOU	TSC1	tuberous sclerosis 1	0.320472	0.126818	0.799822
9go67XHujio4EKo6f4	TSC22D3	TSC22 domain family, member 3	0.374102	0.071715	0.799822
9aX5tJZeVXfXOSfw7U	TSC22D4	TSC22 domain family, member 4	0.372794	0.0727927	0.799822
WVR2Uc5UBXejngA5R8	TSHZ1	teashirt zinc finger homeobox 1	0.387619	0.0612768	0.799822
i0tCqdR4fXKV7D8FLc	TSPAN31	tetraspanin 31	-0.340965	0.102997	0.799822
rdLq5Xiard0h4bSl_s	TSPAN32	tetraspanin 32	0.342709	0.101134	0.799822
rV0XE9TLqVuqdeuTfA	TSPAN4	tetraspanin 4	-0.357534	0.0862956	0.799822
oF4lVFaiS7Xuf3k58g	TSPO	translocator protein (18kDa)	-0.347069	0.0965868	0.799822
6ld3fTfR_AxaOP_iso	TTC14	tetratricopeptide repeat domain 14	0.387619	0.0612768	0.799822
oMgrqBSve4pPcXRSQk	TTC14	tetratricopeptide repeat domain 14	0.361022	0.0830552	0.799822
xV6LUhxH0g9KSd9F3o	TTC39B	tetratricopeptide repeat domain 39B	0.378462	0.0682099	0.799822
66Ekq73SdUmCXUQSDo	TTYH2	tweety family member 2	-0.404187	0.0501236	0.799822
9uSJFUH_R05JLXEEX0	TUBGCP6	tubulin, gamma complex associated protein 6	0.32614	0.119865	0.799822
9Hj3Kwgot1GruV50no	TULP4	tubby like protein 4	0.337041	0.10728	0.799822
xByFFJO9O1IXaS6bkc	TULP4	tubby like protein 4	0.47177	0.0199429	0.799822
EslAnRf4EjVrhPc.Uo	TXK	TXK tyrosine kinase	0.448225	0.0280444	0.799822
9KgVOTeXpPykkiVeFs	TXNRD1	thioredoxin reductase 1	-0.409856	0.0466951	0.799822
ZOoheueEudPlelux9c	TYROBP	TYRO protein tyrosine kinase binding protein	-0.417268	0.0424917	0.799822
6qXfVfFaV8j9OiSUfI	TYW1	tRNA-yW synthesizing protein 1 homolog (S. cerevisiae)	-0.363638	0.0806857	0.799822
9VulXlXdcd3ukv0z_c	U2AF2	U2 small nuclear RNA auxiliary factor 2	0.378026	0.0685544	0.799822
0jOJ3JZUJyQ6QV96tU	UBA52	ubiquitin A-52 residue ribosomal protein fusion product 1	-0.381078	0.0661707	0.799822
H5zqV5H1.n1170V664	UBAP2L	ubiquitin associated protein 2-like	0.473514	0.0194279	0.799822
Qq07x1P44I90cWVnXU	UBE2D4	ubiquitin-conjugating enzyme E2D 4 (putative)	-0.325268	0.120916	0.799822
cavkF_3fkvwrDoz7JU	UBE2N	ubiquitin-conjugating enzyme E2N	0.324832	0.121444	0.799822
KTqv.epSX8gR7yrExk	UBE3A	ubiquitin protein ligase E3A	0.477002	0.0184302	0.799822
N1TXD.zReCvoFLioeo	UBE3B	ubiquitin protein ligase E3B	0.427732	0.0370702	0.799822
BoO4.pLSrHCTq6gdeU	UBIAD1	UbiA prenyltransferase domain containing 1	-0.354481	0.089208	0.799822
xSSuJD9FS7feXV3m_s	UBL4A	ubiquitin-like 4A	-0.316984	0.13124	0.799822
BX_f27hRO.3sUtHqgI	UBP1	upstream binding protein 1 (LBP-1a)	0.489211	0.0152612	0.799822
Hn5zwArwilK8VFLX5E	UBQLN1	ubiquilin 1	0.395031	0.0560725	0.799822
le5TV4X6FZeKrhLosg	UQCR10	ubiquinol-cytochrome c reductase, complex III subunit X	-0.463922	0.0223992	0.799822
EVK3TX0oP_S9DiCKiE	UGDH	UDP-glucose 6-dehydrogenase	-0.330065	0.115216	0.799822
r55UN9FJ9IDeF.ljnk	UPF2	UPF2 regulator of nonsense transcripts homolog (yeast)	0.347505	0.0961406	0.799822
oiiiNqS_uCSOejh.oU	UROD	uroporphyrinogen decarboxylase	-0.410292	0.0464392	0.799822
3uRuHld7oJSfAVyV7g	UROS	uroporphyrinogen III synthase	-0.472206	0.0198131	0.799822
KoNAKkuv0TSYRE7kJ4	USP16	ubiquitin specific peptidase 16	0.367998	0.0768503	0.799822
NK6TUmKnG573FB45KI	USP21	ubiquitin specific peptidase 21	0.381078	0.0661707	0.799822
ZVonLYSLfwylSjIhfk	UTP11L	UTP11-like, U3 small nucleolar ribonucleoprotein, (yeast)	-0.35579	0.087951	0.799822
HqIix51x1KHdECeOJ4	KDM6A	lysine (K)-specific demethylase 6A	0.475258	0.0189237	0.799822
lTVvfa.lOIY7qv1Hu4	VAMP1	vesicle-associated membrane protein 1 (synaptobrevin 1)	0.470026	0.0204689	0.799822
rlSIie13T6uB4_KCrc	VAMP2	vesicle-associated membrane protein 2 (synaptobrevin 2)	0.336169	0.108249	0.799822
9Lh4IuqX.n.l6Myq50	VAMP4	vesicle-associated membrane protein 4	0.356662	0.0871203	0.799822
K57zV5etdEdFQQ1QpU	WAS	Wiskott-Aldrich syndrome	0.388491	0.0606459	0.799822
HVr31Lr_IR6.Efzlo4	VCL	vinculin	0.340093	0.103937	0.799822
NduRO4Lld4vwr_vDHo	WDR26	WD repeat domain 26	0.395903	0.0554834	0.799822
HXe1B6LN6c6lOrHTMU	WDR33	WD repeat domain 33	0.479182	0.0178282	0.799822
QWLktdX6zcvUoVe6MU	WDR36	WD repeat domain 36	-0.340093	0.103937	0.799822
WiU576kCQd.9BR500s	WDR37	WD repeat domain 37	0.32178	0.125188	0.799822
lf5Lnd3uek.CaIdjpU	WRAP73	WD repeat containing, antisense to TP73	0.37105	0.0742489	0.799822
EfRM3kFIklFCTx8kko	WDR82	WD repeat domain 82	0.333553	0.111196	0.799822
NuURnZ3.8RUuXeHe1U	VKORC1	vitamin K epoxide reductase complex, subunit 1	-0.350121	0.0934954	0.799822
6tzuVVEks6f1JxVP6Y	WNK1	WNK lysine deficient protein kinase 1	-0.37541	0.0706494	0.799822
WJF33tXtPVREbXvRdg	VPS18	vacuolar protein sorting 18 homolog (S. cerevisiae)	-0.481362	0.0172422	0.799822
lVFdRXSspVLO89f7tQ	CHMP3	charged multivesicular body protein 3	-0.384567	0.0635247	0.799822
0VTO3tX6Mq4p4JFKiA	VPS25	vacuolar protein sorting 25 homolog (S. cerevisiae)	-0.390235	0.0593992	0.799822
WHDqghEijii9Rqejgk	VPS25	vacuolar protein sorting 25 homolog (S. cerevisiae)	-0.340529	0.103466	0.799822
c1Le0V1.XnVMRUKfv0	VPS52	vacuolar protein sorting 52 homolog (S. cerevisiae)	0.359714	0.0842594	0.799822
f5KN5u7dTOFU_l1Y64	VRK3	vaccinia related kinase 3	-0.344017	0.0997535	0.799822
ukdrkmvOfOAMXpJ.uQ	WRNIP1	Werner helicase interacting protein 1	0.453893	0.0258876	0.799822
EfGAvg_rimpA0XitJI	WSB1	WD repeat and SOCS box containing 1	0.361894	0.0822596	0.799822
xOeen.eCErn4H7S.v8	WWP1	WW domain containing E3 ubiquitin protein ligase 1	0.420756	0.0406194	0.799822
xLfTe1hC9HZdr5oXKE	XPC	xeroderma pigmentosum, complementation group C	0.337477	0.106798	0.799822
6AA4.elqbrp0Jew1SQ	XPNPEP3	X-prolyl aminopeptidase (aminopeptidase P) 3, putative	-0.417268	0.0424917	0.799822
uueT7eC8kXfoeDb_3I	XPO1	exportin 1 (CRM1 homolog, yeast)	0.406803	0.0485176	0.799822
6SUwAoEIeHqbrp05e4	XRCC2	X-ray repair complementing defective repair in Chinese hamster cells 2	0.381515	0.0658354	0.799822
c6CV0UJH1KHhSKWZtQ	XRCC6	X-ray repair complementing defective repair in Chinese hamster cells 6	-0.453021	0.0262104	0.799822
iJfSh.qU7jlCKdKB6Q	XRN2	5-3 exoribonuclease 2	-0.32832	0.117266	0.799822
Eq6rH3UwpN0tA1U0e0	YARS	tyrosyl-tRNA synthetase	0.410728	0.0461844	0.799822
WUjrVYqzYOMEgpotJM	YARS2	tyrosyl-tRNA synthetase 2, mitochondrial	-0.353609	0.0900535	0.799822
ckLEgoNz3SSpMqRkek	YEATS2	YEATS domain containing 2	0.365818	0.0787503	0.799822
EfUlXTTMenh.UXrWuE	YIF1A	Yip1 interacting factor homolog A (S. cerevisiae)	-0.387619	0.0612768	0.799822
39VxcRSh6guSxQShFU	YIF1B	Yip1 interacting factor homolog B (S. cerevisiae)	-0.329193	0.116238	0.799822
0C3Sunm7rp05ew1QT0	YRDC	yrdC domain containing (E. coli)	0.387183	0.0615941	0.799822
iq7yfiOvArr_qKh9vs	YWHAE	tyrosine 3-monooxygenase/tryptophan 5-monooxygenase activation protein, epsilon polypeptide	0.32396	0.122506	0.799822
rpFefX_fk1RIc.V01w	YWHAZ	tyrosine 3-monooxygenase/tryptophan 5-monooxygenase activation protein, zeta polypeptide	0.355354	0.0883685	0.799822
csFdS66CkRTp9d5_v4	ADCK2	aarF domain containing kinase 2	-0.314804	0.134059	0.801863
0L0eFF20IVEUi3W5Jo	RPS2P40	ribosomal protein S2 pseudogene 40	-0.314804	0.134059	0.801863
WVONp1S5FV8KsJKUTM	SNX29	sorting nexin 29	-0.314804	0.134059	0.801863
Tl9F63uh8xe7n6.ErU	AHCY	adenosylhomocysteinase	-0.314368	0.134628	0.802103
07rojh4JWEaXibUgOs	ANXA2	annexin A2	-0.314368	0.134628	0.802103
irW6dqp2WvdSVoeeUg	OXLD1	oxidoreductase-like domain containing 1	-0.314368	0.134628	0.802103
lqPf8lfhPftVQF7Cys	CRK	v-crk avian sarcoma virus CT10 oncogene homolog	-0.314368	0.134628	0.802103
NMdClq5rp0xE6JCgoU	NA	NA	0.314368	0.134628	0.802103
KOCKhJj1irh4pxJ9zQ	PDCL3	phosducin-like 3	-0.314368	0.134628	0.802103
EeIakLr51KPHV11AAo	PUM1	pumilio RNA-binding family member 1	0.314368	0.134628	0.802103
lojuI9UlRes_V2Ly6w	NA	NA	-0.313932	0.135199	0.8037
9II557V7jVJJXV9FuE	MRPS2	mitochondrial ribosomal protein S2	-0.313932	0.135199	0.8037
9QpdFeJHqfef3nelRM	THOC5	THO complex 5	-0.313932	0.135199	0.8037
QbnSiZelHleQCeggng	TPM3	tropomyosin 3	-0.313932	0.135199	0.8037
KSM9BSSxv.zkt0FTNU	ACVR2A	activin A receptor, type IIA	0.312624	0.136922	0.804927
EZb_oGQf4ohLmuh9Lg	AAMDC	adipogenesis associated, Mth938 domain containing	-0.313496	0.135772	0.804927
37Dwjz3pSua6dGXMNU	APOPT1	apoptogenic 1, mitochondrial	0.312624	0.136922	0.804927
0ktegVNVTox4pMnse4	C19orf12	chromosome 19 open reading frame 12	-0.313496	0.135772	0.804927
lN97qVfVIRaNTqRwVk	FAM73B	family with sequence similarity 73, member B	0.31306	0.136346	0.804927
BTvcUX6UfSQvT14qdU	GBA	glucosidase, beta, acid	-0.313496	0.135772	0.804927
ruGnrh46OrLqeIIqhw	KIFC2	kinesin family member C2	0.31306	0.136346	0.804927
xUiitcRPAowJVUuOek	KLF12	Kruppel-like factor 12	0.31306	0.136346	0.804927
TV8AtQN9_M_4FsVfUs	KPNA3	karyopherin alpha 3 (importin alpha 4)	0.312624	0.136922	0.804927
Hh4jq4NH4rSi.iFIek	NA	NA	0.312624	0.136922	0.804927
W6jlCmro0_K0gvQhSU	NA	NA	0.31306	0.136346	0.804927
Q_UC1Z5V65Z4UBJLFw	NA	NA	-0.312624	0.136922	0.804927
BtNCJZ5R611vx4Xp7s	NRROS	negative regulator of reactive oxygen species	-0.31306	0.136346	0.804927
iusi7S.tAxVC5pE58U	MIR223	microRNA 223	-0.312624	0.136922	0.804927
3qVRT017eCter_u4Wc	NAP1L4	nucleosome assembly protein 1-like 4	0.313496	0.135772	0.804927
9TvapRvvs7PjsSX4O4	PDPK1	3-phosphoinositide dependent protein kinase-1	0.31306	0.136346	0.804927
rQdHl56Cd7qDSOAfio	PRKAG1	protein kinase, AMP-activated, gamma 1 non-catalytic subunit	-0.31306	0.136346	0.804927
u_Sp0JRQ3OCF0pSquI	PRMT5	protein arginine methyltransferase 5	-0.312624	0.136922	0.804927
EriIgoBfqKKE8evvek	SKAP1	src kinase associated phosphoprotein 1	0.312624	0.136922	0.804927
QUpERIdR_l9l3709NU	NA	NA	-0.31306	0.136346	0.804927
QgqgOig5XXt7tvd7lE	ACAD8	acyl-CoA dehydrogenase family, member 8	0.312188	0.1375	0.805203
NgY5btS.mC1z1XXXtk	C1orf54	chromosome 1 open reading frame 54	-0.312188	0.1375	0.805203
EbOi3YFYo.t5bRjoms	GK	glycerol kinase	-0.312188	0.1375	0.805203
E4dB7m1SvSrfEidRVc	MAP3K3	mitogen-activated protein kinase kinase kinase 3	-0.312188	0.1375	0.805203
3BOklUCeJClAhKv9QU	MTMR14	myotubularin related protein 14	-0.312188	0.1375	0.805203
foI3W9Z1SadS7A9V9U	PABPN1	poly(A) binding protein, nuclear 1	0.312188	0.1375	0.805203
NSkvOolcipeIvnPoU4	SF3B1	splicing factor 3b, subunit 1, 155kDa	0.312188	0.1375	0.805203
BXfXqk1ApSel03Dego	EIF4EBP3	eukaryotic translation initiation factor 4E binding protein 3	-0.311752	0.138079	0.805929
ulN3CFxJxeFVhd6CPs	NA	NA	-0.311752	0.138079	0.805929
0BFePaXjoiCCkzvYek	RPL23AP42	ribosomal protein L23a pseudogene 42	-0.311752	0.138079	0.805929
3iBHES54LUnrERarhE	NFATC2IP	nuclear factor of activated T-cells, cytoplasmic, calcineurin-dependent 2 interacting protein	0.311752	0.138079	0.805929
i5FFkdSXq4SJiHzdMA	ORC6	origin recognition complex, subunit 6	-0.311752	0.138079	0.805929
upUqtKVJ.4kgxBk_p8	THRAP3	thyroid hormone receptor associated protein 3	-0.311752	0.138079	0.805929
uUlHrBT33HezlTitD4	KIF20B	kinesin family member 20B	-0.311316	0.13866	0.807103
ivnjKjA34p4qausSO4	MRPS18B	mitochondrial ribosomal protein S18B	0.311316	0.13866	0.807103
6fU3p5HUKVXe1.0gRM	PAQR4	progestin and adipoQ receptor family member IV	-0.311316	0.13866	0.807103
cJhQLeBAuPrF2_3jkU	SNORD4A	small nucleolar RNA, C/D box 4A	0.311316	0.13866	0.807103
HlFQuqIFXLteUwXl_w	XPO7	exportin 7	-0.311316	0.13866	0.807103
ZhNtFecYekCOKingmk	ACAP1	ArfGAP with coiled-coil, ankyrin repeat and PH domains 1	0.31088	0.139243	0.8077
itMl84vJ.fnJVctrRQ	BPGM	2,3-bisphosphoglycerate mutase	-0.31088	0.139243	0.8077
Wz9KehaYdR7hSKvi54	ELP6	elongator acetyltransferase complex subunit 6	-0.31088	0.139243	0.8077
04qkX6fWXucn_U7Teg	CHFR	checkpoint with forkhead and ring finger domains, E3 ubiquitin protein ligase	0.31088	0.139243	0.8077
ZBYeaKZx_h6KAKKeSg	NA	NA	-0.310444	0.139828	0.8077
li1DoDSRPWDUviuBeE	MAN2A1	mannosidase, alpha, class 2A, member 1	0.31088	0.139243	0.8077
HV7dRQAxAA3lqbrpEY	MBTD1	mbt domain containing 1	0.310444	0.139828	0.8077
6NCCWhxCtlxuSelToQ	MRPL23	mitochondrial ribosomal protein L23	-0.310444	0.139828	0.8077
QmSu4uwvTsoi7ObuZc	OSBPL7	oxysterol binding protein-like 7	0.310444	0.139828	0.8077
6Qh4OuKUrEumRF7DVI	PILRA	paired immunoglobin-like type 2 receptor alpha	-0.310444	0.139828	0.8077
9pS5h.p1B5I.1RO0iY	ZMAT5	zinc finger, matrin-type 5	-0.310444	0.139828	0.8077
xm4AHvjJJCIKkktvU0	TRIP12	thyroid hormone receptor interactor 12	0.310444	0.139828	0.8077
ZuTRHwdNwefVaEV1F0	UFC1	ubiquitin-fold modifier conjugating enzyme 1	-0.31088	0.139243	0.8077
NVe6qUC.87qSOe60oE	UVRAG	UV radiation resistance associated	0.310444	0.139828	0.8077
HIIV4VHir__4g_eCUY	ACAD11	acyl-CoA dehydrogenase family, member 11	0.303032	0.150038	0.807832
9ohFMugHqnznnl1Ku4	ACAD9	acyl-CoA dehydrogenase family, member 9	-0.302596	0.150655	0.807832
HkD7UFRVdBOKp9T.e4	AHNAK	AHNAK nucleoprotein	0.307392	0.14397	0.807832
95NSiOe71W45J6BUJ4	ALDH18A1	aldehyde dehydrogenase 18 family, member A1	-0.30434	0.148199	0.807832
NU44rJ91ep3X35eV7c	ALDOC	aldolase C, fructose-bisphosphate	-0.307828	0.143373	0.807832
0aZXcBf5XN7_RC_S7k	AMZ2	archaelysin family metallopeptidase 2	0.3087	0.142184	0.807832
fXora.fXq7xqQedES8	ANKLE2	ankyrin repeat and LEM domain containing 2	0.301287	0.152516	0.807832
uizS5_eieRp9RSuSus	NA	NA	-0.306084	0.145772	0.807832
obsJQeIxbjrvj9.Q44	ATP2B1	ATPase, Ca++ transporting, plasma membrane 1	0.306956	0.144569	0.807832
oqhLA7Oq2Srvi4Sink	B9D2	B9 protein domain 2	-0.306084	0.145772	0.807832
umnfgmFaCaC6CAvcuk	BANF1	barrier to autointegration factor 1	-0.303032	0.150038	0.807832
HSlUESVTpd5SOn_ACs	BAP1	BRCA1 associated protein-1 (ubiquitin carboxy-terminal hydrolase)	-0.302159	0.151274	0.807832
QXUo6y6RXSJVN9JO94	PRRC2B	proline-rich coiled-coil 2B	0.303904	0.148811	0.807832
TrUix_.1Y7tSUnWSSc	BHLHE40	basic helix-loop-helix family, member e40	0.299107	0.155653	0.807832
od8q77LJ4BOiObJ7Tk	BMPR2	bone morphogenetic protein receptor, type II (serine/threonine kinase)	0.306956	0.144569	0.807832
Z6x4bDZnRQkrngKdWg	C10orf32	chromosome 10 open reading frame 32	-0.307392	0.14397	0.807832
3l8p9jr31BVfDOnyro	C11orf57	chromosome 11 open reading frame 57	-0.304776	0.14759	0.807832
HvXZMzb7kSjQTjrh6g	BORA	bora, aurora kinase A activator	-0.305648	0.146376	0.807832
WlysSDwyV8kGHnnruw	IRF2BPL	interferon regulatory factor 2 binding protein-like	0.299979	0.154393	0.807832
cVVwoA7kvDicQrnW6o	SMG8	SMG8 nonsense mediated mRNA decay factor	-0.305212	0.146982	0.807832
uS9TIJ5InZICj4mSok	EVA1C	eva-1 homolog C (C. elegans)	0.30434	0.148199	0.807832
0p6J6iK54nBLlBC518	ADCK3	aarF domain containing kinase 3	0.300415	0.153765	0.807832
9gCu.udb.v3nSwzLQk	CAPZA1	capping protein (actin filament) muscle Z-line, alpha 1	0.303032	0.150038	0.807832
oop4pqiNEK0ojYhSXg	CCBE1	collagen and calcium binding EGF domains 1	0.298671	0.156286	0.807832
rfdXUUVUttJ19XT8.8	MCU	mitochondrial calcium uniporter	0.30652	0.14517	0.807832
HIXrpEnSp50S4KQxR4	CCT2	chaperonin containing TCP1, subunit 2 (beta)	-0.299979	0.154393	0.807832
lo1eNU.13htRdcVTKI	CDK2	cyclin-dependent kinase 2	0.305648	0.146376	0.807832
3uSf6IHRd6d_5.zvqE	CDRT4	CMT1A duplicated region transcript 4	0.301723	0.151894	0.807832
6k4vkh_cekIuCQuriw	CDV3	CDV3 homolog (mouse)	0.302159	0.151274	0.807832
0Qf53V5bl2uudeDung	CENPV	centromere protein V	-0.299979	0.154393	0.807832
NjlXhNNPfuohJJezus	CHKA	choline kinase alpha	-0.299543	0.155022	0.807832
3F4dNSe19AydbdXcVI	CHST7	carbohydrate (N-acetylglucosamine 6-O) sulfotransferase 7	-0.301723	0.151894	0.807832
6o5bRRSRGgcXVFV._w	CPSF1	cleavage and polyadenylation specific factor 1, 160kDa	-0.303032	0.150038	0.807832
KX0oh_NUsh4rfV.SSA	CYFIP2	cytoplasmic FMR1 interacting protein 2	0.305648	0.146376	0.807832
xUIlYiievUhQIIiggo	DDX27	DEAD (Asp-Glu-Ala-Asp) box polypeptide 27	-0.309572	0.141003	0.807832
icVXl8iRfUiCc9St0E	DFFA	DNA fragmentation factor, 45kDa, alpha polypeptide	-0.305212	0.146982	0.807832
3IFqUIJKCX5oi4aIN4	DGCR14	DiGeorge syndrome critical region gene 14	-0.299979	0.154393	0.807832
0eKp53Oe7OZd3pNYhM	DLGAP4	discs, large (Drosophila) homolog-associated protein 4	0.303032	0.150038	0.807832
ZLhThgPJkun_qHJjXo	DPM3	dolichyl-phosphate mannosyltransferase polypeptide 3	-0.300851	0.15314	0.807832
NJ7096Q4.pBLmrrXYk	DUSP8	dual specificity phosphatase 8	0.307392	0.14397	0.807832
KqU01300130155716U	DYSF	dysferlin, limb girdle muscular dystrophy 2B (autosomal recessive)	-0.299107	0.155653	0.807832
ojyle9JTkqu_vzm55I	EIF4B	eukaryotic translation initiation factor 4B	0.30652	0.14517	0.807832
BenUqXufgChIws_VIk	EPS15	epidermal growth factor receptor pathway substrate 15	0.3087	0.142184	0.807832
BZIHS4KCdW4IOiuYUU	ERCC5	excision repair cross-complementing rodent repair deficiency, complementation group 5	0.298671	0.156286	0.807832
u33u1cKXrEuUJEx_s0	ERO1L	ERO1-like (S. cerevisiae)	-0.307828	0.143373	0.807832
NcRWUacTf9tn5ae3jg	NA	NA	-0.298671	0.156286	0.807832
lEUI557fz0BF6baUEk	EXOSC1	exosome component 1	-0.307828	0.143373	0.807832
lh0gF1IoN7_fXjyNS0	EXT2	exostosin glycosyltransferase 2	-0.305648	0.146376	0.807832
NiIm41VxJ7R9QO9eyQ	CCSER2	coiled-coil serine-rich protein 2	0.302596	0.150655	0.807832
96KT.nu4pY2UewK1yI	FNBP1	formin binding protein 1	0.300415	0.153765	0.807832
QuUT_ksQOLeLsMlSI8	FNDC3A	fibronectin type III domain containing 3A	0.300851	0.15314	0.807832
05a52iCJku.5C56Ldc	FRAT1	frequently rearranged in advanced T-cell lymphomas	-0.305212	0.146982	0.807832
oiSuCU0CDquFG4UH7k	FTH1P12	ferritin, heavy polypeptide 1 pseudogene 12	0.299979	0.154393	0.807832
WnxZ90X9BVN7pf7UpU	GDE1	glycerophosphodiester phosphodiesterase 1	-0.299107	0.155653	0.807832
cjqO7E76s1xx.u.03U	GFPT1	glutamine--fructose-6-phosphate transaminase 1	0.301287	0.152516	0.807832
NmTkX20sYnncIKgVUA	GNAS	GNAS complex locus	-0.307828	0.143373	0.807832
0knsQAeVFJSO4V0pTQ	GNPTAB	N-acetylglucosamine-1-phosphate transferase, alpha and beta subunits	0.310008	0.140414	0.807832
QejSIV5d7_FWR4eDAk	GPBAR1	G protein-coupled bile acid receptor 1	-0.299107	0.155653	0.807832
0JJmKUi1DAdudN5Jdc	GPI	glucose-6-phosphate isomerase	-0.299543	0.155022	0.807832
otOuuTt5AVJx2op4JI	GPR1	G protein-coupled receptor 1	0.307392	0.14397	0.807832
KgkxUqCCe_WjhVziAk	GSTO1	glutathione S-transferase omega 1	-0.306956	0.144569	0.807832
rpw5Xp0QsU_I16Hv14	HBD	hemoglobin, delta	-0.304776	0.14759	0.807832
uqeFdeSfoX_H3hXdNc	HCST	hematopoietic cell signal transducer	0.301723	0.151894	0.807832
rrjs6cI.R.CS24HuYk	HDAC4	histone deacetylase 4	0.30434	0.148199	0.807832
xvXInORFXlUvxb11dI	HECTD3	HECT domain containing E3 ubiquitin protein ligase 3	0.299543	0.155022	0.807832
xYf1Y2UpKL93a4cc2c	HIST2H2AA3	histone cluster 2, H2aa3	-0.309572	0.141003	0.807832
KBVEl_OkmXbfQf_59c	HLA-DRB6	major histocompatibility complex, class II, DR beta 6 (pseudogene)	0.299979	0.154393	0.807832
ZVVCvevU.9d70QHF3o	HMGA1	high mobility group AT-hook 1	0.308264	0.142778	0.807832
rt_.0AujoH6eruunRk	HNRNPU	heterogeneous nuclear ribonucleoprotein U (scaffold attachment factor A)	0.300415	0.153765	0.807832
EPhVJhNJADq6HKCeQk	NA	NA	-0.306084	0.145772	0.807832
oo0S4XMOJb7nUl6mEg	ICA1	islet cell autoantigen 1, 69kDa	0.309136	0.141593	0.807832
Hq6nu7y94kDV0UIV9U	IFFO2	intermediate filament family orphan 2	0.301723	0.151894	0.807832
KeSoC9fe2v.IRI3d5U	ITPRIPL2	inositol 1,4,5-trisphosphate receptor interacting protein-like 2	-0.299543	0.155022	0.807832
uiflLrh5SgbXONR.vo	JARID2	jumonji, AT rich interactive domain 2	0.303468	0.149424	0.807832
TlKmqmq5P1NfsBX0yw	JDP2	Jun dimerization protein 2	-0.300415	0.153765	0.807832
uAH3seV6DOp5VUSeno	KARS	lysyl-tRNA synthetase	-0.303904	0.148811	0.807832
TleWgkj4Ukgexe_KR8	KEAP1	kelch-like ECH-associated protein 1	-0.308264	0.142778	0.807832
ix2op4pKIOm4Faguic	KIAA0101	KIAA0101	-0.3087	0.142184	0.807832
Nh7uCW.u63U7K57vVo	KIAA0355	KIAA0355	0.306084	0.145772	0.807832
cencqR6o7H_A0WBKfk	CCSER2	coiled-coil serine-rich protein 2	0.308264	0.142778	0.807832
iVQtEvKGsjriNkjmc8	KIDINS220	kinase D-interacting substrate, 220kDa	0.309136	0.141593	0.807832
3XUP9UDkNLsHKp7v3k	KPNA1	karyopherin alpha 1 (importin alpha 5)	0.300851	0.15314	0.807832
ud1VRFVEicHq8S7.NY	KRAS	Kirsten rat sarcoma viral oncogene homolog	-0.301723	0.151894	0.807832
HkokooPnrl9PTgCTlQ	KYNU	kynureninase	-0.302596	0.150655	0.807832
iSOGEH1_5Uya6ieX6Q	LAMP2	lysosomal-associated membrane protein 2	-0.300851	0.15314	0.807832
o1aJa5XRKUMqCWKnv8	LATS2	large tumor suppressor kinase 2	-0.299543	0.155022	0.807832
xzdJH_op4JKSNH4r6g	NA	NA	0.310008	0.140414	0.807832
6FqKSKkjTlHs9SXqQQ	NA	NA	0.307392	0.14397	0.807832
WpS7.Dw07pSm66dGXs	NA	NA	0.307392	0.14397	0.807832
6iKCq.X9paBZTfUsPY	NA	NA	0.307392	0.14397	0.807832
9gcrp0_wgNe5fVf4kQ	NA	NA	-0.309572	0.141003	0.807832
r1_rN5CBdV.5dVQMI0	RBMXP3	RNA binding motif protein, X-linked pseudogene 3	-0.30652	0.14517	0.807832
ZQIMe5wp_Lm_JUHkjU	NA	NA	-0.307392	0.14397	0.807832
3_dx6HGuKOu4VTM4.0	NA	NA	0.302596	0.150655	0.807832
lzAtsqiOVpXqOe.ojo	NA	NA	-0.299543	0.155022	0.807832
0ap5HlFepB9lClF.jk	NA	NA	-0.307392	0.14397	0.807832
iijV_JUivYhyXqQRLQ	LOC440157	uncharacterized LOC440157	0.298671	0.156286	0.807832
3_v4Ax_iKWruunRl7o	LOC441087	uncharacterized LOC441087	0.303468	0.149424	0.807832
Bn55.enDgJQoc1JERI	NA	NA	-0.298671	0.156286	0.807832
xnrnj5EYbo1TYnr7fc	NA	NA	-0.299979	0.154393	0.807832
NNCnqEuaWoT7pQkjpw	NA	NA	0.298671	0.156286	0.807832
iOf.tSojtvtevlXUeI	NA	NA	-0.306084	0.145772	0.807832
WUZmAPaUq92d_2bedA	NA	NA	-0.304776	0.14759	0.807832
Hp05ew1ST_rrUtPGNE	NA	NA	0.302159	0.151274	0.807832
fOEOzhjpJrOCYilHkg	NA	NA	-0.306084	0.145772	0.807832
6ncv5fgoL7Pt7Ik7qU	NA	NA	0.299543	0.155022	0.807832
QBIowl7DVJH_op4oqQ	NA	NA	-0.307828	0.143373	0.807832
useqJKysCqi6gqOgeE	NA	NA	-0.299979	0.154393	0.807832
0hRxepi91NFxCVMCRo	NA	NA	-0.302159	0.151274	0.807832
Bo6vH5UUgElctUHX5s	NA	NA	0.305648	0.146376	0.807832
K73kRYoDufXiouroiU	NA	NA	-0.299979	0.154393	0.807832
6CiQiQjRbhNYrl.dQA	NA	NA	0.300415	0.153765	0.807832
uKER3e6R5TP3qJH_MI	NA	NA	0.299107	0.155653	0.807832
0itKL0AUl6UE6YDXt4	AOC4P	amine oxidase, copper containing 4, pseudogene	0.303904	0.148811	0.807832
Q8nLuus5F7LVJx0Ip4	LRRC37BP1	leucine rich repeat containing 37B pseudogene 1	0.30434	0.148199	0.807832
ffVKpitpAkE6SJLTKA	LYL1	lymphoblastic leukemia derived sequence 1	-0.309136	0.141593	0.807832
3qL.LbKXzjDxVmuu7I	MED28	mediator complex subunit 28	-0.306956	0.144569	0.807832
rOf4OHE1L3kXMV3rvk	METAP2	methionyl aminopeptidase 2	0.301287	0.152516	0.807832
Bnu6R9etwJ3nIQ_a4k	MFSD8	major facilitator superfamily domain containing 8	0.304776	0.14759	0.807832
ZVIrpX78S4odpR7t3s	MNT	MNT, MAX dimerization protein	0.306956	0.144569	0.807832
NfdIR9VRXTIF75OQfI	MYL12B	myosin, light chain 12B, regulatory	-0.309572	0.141003	0.807832
H4Cl6pShn7eU5Gh404	MRPS11	mitochondrial ribosomal protein S11	-0.303904	0.148811	0.807832
6gvUShST_ikXkhS2Ao	MRPS23	mitochondrial ribosomal protein S23	-0.309572	0.141003	0.807832
l315953qWurp3SAMfk	MRRF	mitochondrial ribosome recycling factor	-0.303904	0.148811	0.807832
c_5.L5y.seIvhd1e5I	MTSS1	metastasis suppressor 1	0.303468	0.149424	0.807832
E16U4oQA8eLpXwIqC8	MYADM	myeloid-associated differentiation marker	0.298671	0.156286	0.807832
uiu.k7pTxbT6XuCT6E	MYCBP2	MYC binding protein 2, E3 ubiquitin protein ligase	0.303468	0.149424	0.807832
HDO6yMs5CAJaua6dKU	MYO3B	myosin IIIB	0.300415	0.153765	0.807832
KH0Q.Mcaw4mWslSELE	NAAA	N-acylethanolamine acid amidase	-0.303904	0.148811	0.807832
lrfoO4ET7_y5zU9d14	NAP1L1	nucleosome assembly protein 1-like 1	0.307828	0.143373	0.807832
9Z9sVJSRzuxO9euA6Q	NCF1	neutrophil cytosolic factor 1	-0.301723	0.151894	0.807832
i0CH1eKKGFUUHp5vnE	NCF4	neutrophil cytosolic factor 4, 40kDa	-0.301723	0.151894	0.807832
cq_pNBp41fNQTr3BfQ	NDUFS4	NADH dehydrogenase (ubiquinone) Fe-S protein 4, 18kDa (NADH-coenzyme Q reductase)	-0.299979	0.154393	0.807832
KYjZZQTUp4cfs2uGVQ	NDUFS8	NADH dehydrogenase (ubiquinone) Fe-S protein 8, 23kDa (NADH-coenzyme Q reductase)	-0.307392	0.14397	0.807832
iFuuBX6qivclAnpEgg	NIT2	nitrilase family, member 2	-0.299543	0.155022	0.807832
Tf6QkorhHI6e4O41nQ	NPC1	Niemann-Pick disease, type C1	0.306084	0.145772	0.807832
ouS1E7kwoU6on7P6g8	NSUN4	NOP2/Sun domain family, member 4	-0.302596	0.150655	0.807832
l5QnSXRKUCTSRSBkRU	NSUN5	NOP2/Sun domain family, member 5	0.304776	0.14759	0.807832
QT9BWop4r5Li6I_xR4	NUBPL	nucleotide binding protein-like	0.298671	0.156286	0.807832
xh7XpNgd1d7uw_iiFE	NUP37	nucleoporin 37kDa	-0.302596	0.150655	0.807832
3Aq_iknpEIp4peng8U	OAS1	2-5-oligoadenylate synthetase 1, 40/46kDa	-0.306956	0.144569	0.807832
cn4H6iuilCPsUez1JU	OPA3	optic atrophy 3 (autosomal recessive, with chorea and spastic paraplegia)	-0.307392	0.14397	0.807832
385O6Qm8fXuRslJXq0	OPRL1	opiate receptor-like 1	-0.302159	0.151274	0.807832
oi4VIXeF_FXjd3TVS0	NA	NA	0.306084	0.145772	0.807832
c6S4ApSpTToorziXnk	CPQ	carboxypeptidase Q	-0.298671	0.156286	0.807832
BXqTJ.rjiLo657ides	PIGO	phosphatidylinositol glycan anchor biosynthesis, class O	-0.299543	0.155022	0.807832
lVJVEVzN1u512u8fV8	PITPNM1	phosphatidylinositol transfer protein, membrane-associated 1	0.3087	0.142184	0.807832
iJUrcDsOvr8_9zBVJU	PJA2	praja ring finger 2, E3 ubiquitin protein ligase	0.301723	0.151894	0.807832
QpCljp0o46pElZf4EM	PLEKHB2	pleckstrin homology domain containing, family B (evectins) member 2	-0.307392	0.14397	0.807832
Hl_fyRKzglIJSTdB7k	POLR1E	polymerase (RNA) I polypeptide E, 53kDa	-0.299107	0.155653	0.807832
ZVXl7VQPgjX1_Xun44	POLR2A	polymerase (RNA) II (DNA directed) polypeptide A, 220kDa	0.303032	0.150038	0.807832
rUroYBTfXnot8T4uRQ	POLR3C	polymerase (RNA) III (DNA directed) polypeptide C (62kD)	-0.309136	0.141593	0.807832
TkFOQCA8P6UpEunTl4	PPM1K	protein phosphatase, Mg2+/Mn2+ dependent, 1K	0.302159	0.151274	0.807832
Tno.3WVMRLlQQgqhSk	PSMB7	proteasome (prosome, macropain) subunit, beta type, 7	-0.306084	0.145772	0.807832
oUu_eMzp95937u5dJ0	RAB32	RAB32, member RAS oncogene family	-0.303904	0.148811	0.807832
rUiXuOXXSSsiSOgMUU	RAD21	RAD21 homolog (S. pombe)	-0.303904	0.148811	0.807832
QemBfoioOePt_FAVEk	RFTN1	raftlin, lipid raft linker 1	0.299543	0.155022	0.807832
rXUIvGLwoIuUVfilXg	RIPK3	receptor-interacting serine-threonine kinase 3	-0.303468	0.149424	0.807832
Te4VV0giY1VcQvr17E	RNASE6	ribonuclease, RNase A family, k6	-0.299107	0.155653	0.807832
[truncated: 8,620 more rows]
