# Supplementary material for: Increased Paternal Age at Conception Is Associated with Transcriptomic Changes Involved in Mitochondrial Function in Elderly Individuals
Source: PLoS One. 2016 Nov 23;11(11):e0167028. doi: 10.1371/journal.pone.0167028 (PMC5120832; doi:10.1371/journal.pone.0167028)
Supplement: S5 Table — nuIlID is a unique identifier for the probes used in the HumanHT-12 beadchip provided by Illumina. FDR is false discovery rate. (XLSX) [file pone.0167028.s006.xlsx]

## Sheet: S6 Table
S5 Table. Correlation analysis of paternal age at conception (PAC) and PBMC gene expression in nonagenarian male individuals.
nuIlID is a unique identifier for the probes used in the HumanHT-12 beadchip provided by Illumina. FDR is false discovery rate.
nulID	Gene symbol	Gene name	Spearman's Rho	p-value	p-value FDR
9ThUcTUkXtP6ooc1KQ	ERGIC3	ERGIC and golgi 3	-0.89109	1.89814e-05	0.100763
cpagnAIQtQBIXoidfo	NA	NA	0.902091	1.02689e-05	0.100763
Kmjno6l5IBBHRRER9c	ARFGAP3	ADP-ribosylation factor GTPase activating protein 3	-0.864687	6.57886e-05	0.139696
r4O64.VIxTdKfBckTU	NA	NA	0.864687	6.57886e-05	0.139696
onIpSj.iFJ9pDGuIX4	NA	NA	0.875688	4.05484e-05	0.139696
rv6F6m3ipVH_oFvgMo	LOC400464	uncharacterized LOC400464	0.858086	8.62512e-05	0.142755
KeInUP01t5TaZTXkNw	RPS15A	ribosomal protein S15a	-0.855886	9.4121e-05	0.142755
TlktaXvKXXh9NdCusM	NA	NA	-0.847085	0.00013166	0.17473
QToPpb6nxdefbhfXXk	COX8A	cytochrome c oxidase subunit VIIIA (ubiquitous)	-0.827283	0.00026127	0.184927
EUn0lKhANV1QFHdRJ8	CREG1	cellular repressor of E1A-stimulated genes 1	-0.829483	0.000243151	0.184927
QggjjYhJYTSbhJKI5U	NA	NA	-0.827283	0.00026127	0.184927
0U5NxCfiAyj.RLqguo	LRBA	LPS-responsive vesicle trafficking, beach and anchor containing	-0.831684	0.000226062	0.184927
WlAitRBSu5HvR5JU.k	POLR2D	polymerase (RNA) II (DNA directed) polypeptide D	-0.833884	0.000209957	0.184927
6MXulVREHiVOeOixXg	RELA	v-rel avian reticuloendotheliosis viral oncogene homolog A	-0.829483	0.000243151	0.184927
0VTO3tX6Mq4p4JFKiA	VPS25	vacuolar protein sorting 25 homolog (S. cerevisiae)	-0.833884	0.000209957	0.184927
HTx0glHe6CseqQuKW0	NA	NA	0.822883	0.000300783	0.199589
9OJKB36ilIEFBebOj4	NOL8	nucleolar protein 8	0.818482	0.000344985	0.203484
iJfSh.qU7jlCKdKB6Q	XRN2	5-3 exoribonuclease 2	-0.818482	0.000344985	0.203484
QT2uliJdBxum16BOJM	ECH1	enoyl CoA hydratase 1, peroxisomal	-0.805281	0.000509897	0.208215
K6JUquOiH.jp.6SoSE	EXOC7	exocyst complex component 7	0.811882	0.000420974	0.208215
uinqCCq_VI4u6tIiUA	FKBP1A	FK506 binding protein 1A, 12kDa	-0.805281	0.000509897	0.208215
KqKeI4Cj5_CUovkIQk	NA	NA	0.814082	0.000394282	0.208215
TqWXGFoGoFCb8OCEN0	LAMTOR2	late endosomal/lysosomal adaptor, MAPK and MTOR activator 2	-0.809681	0.000449103	0.208215
ildeT555urP7dfJTSs	PGM1	phosphoglucomutase 1	-0.805281	0.000509897	0.208215
0on4A3lkg6WUu8SeQo	PLAUR	plasminogen activator, urokinase receptor	-0.805281	0.000509897	0.208215
NG_Lp56Od7GoK14aOI	PYCARD	PYD and CARD domain containing	-0.807481	0.000478724	0.208215
crfUBf7OJU8nl0n9XQ	NA	NA	0.800881	0.000577139	0.210056
xXcolO813tVTItCXLk	MR1	major histocompatibility complex, class I-related	-0.800881	0.000577139	0.210056
lktAuXEEXlJUuAB6oo	PHF17	PHD finger protein 17	-0.79868	0.000613332	0.210056
NBaXSrREqQGGdId_kQ	PILRA	paired immunoglobin-like type 2 receptor alpha	-0.79868	0.000613332	0.210056
9q4J.q_UeXur_enwKE	SDHC	succinate dehydrogenase complex, subunit C, integral membrane protein, 15kDa	-0.79868	0.000613332	0.210056
xdNd1ECyFd1iVFJRIM	NA	NA	-0.785479	0.00087063	0.227364
WSJ6T_RARpBHq6TULc	EMC7	ER membrane protein complex subunit 7	-0.783279	0.00092085	0.227364
rukbqJ0YKCr84Xf_X4	C20orf24	chromosome 20 open reading frame 24	-0.789879	0.000776763	0.227364
capXlDo9IoozjrxZX0	CAPRIN1	cell cycle associated protein 1	-0.789879	0.000776763	0.227364
f3e6gqkqItFAQ3F1B0	DDX26B	DEAD/H (Asp-Glu-Ala-Asp/His) box polypeptide 26B	0.787679	0.000822625	0.227364
HkokooPnrl9PTgCTlQ	KYNU	kynureninase	-0.79208	0.000732972	0.227364
6vkiW7QjiKgmyFkhW4	NA	NA	-0.787679	0.000822625	0.227364
c82nKbrrk5ew3aCnik	MBD4	methyl-CpG binding domain protein 4	0.783279	0.00092085	0.227364
0kCUyCe6eVKkKUILgo	PGAM4	phosphoglycerate mutase family member 4	-0.783279	0.00092085	0.227364
WD8V6UI1kKWVqB54Z8	RPS9	ribosomal protein S9	-0.783279	0.00092085	0.227364
ch0RASiclQ0xHh2bq4	TAF1C	TATA box binding protein (TBP)-associated factor, RNA polymerase I, C, 110kDa	0.787679	0.000822625	0.227364
iEPl6Kfe4jaiKiiKS0	UBE2G2	ubiquitin-conjugating enzyme E2G 2	0.785479	0.00087063	0.227364
TleWgkj4Ukgexe_KR8	KEAP1	kelch-like ECH-associated protein 1	-0.781079	0.00097336	0.229648
ZEiOXHSiuS0F3FG5qI	PSMB5	proteasome (prosome, macropain) subunit, beta type, 5	-0.781079	0.00097336	0.229648
3fyDj.dRP0ug_6SdSw	NA	NA	0.778878	0.00102824	0.232272
HuW7wdXQ6JEU7RxJWQ	RBMS1	RNA binding motif, single stranded interacting protein 1	-0.778878	0.00102824	0.232272
uY6is7vVIElKEIK2vI	ARHGAP9	Rho GTPase activating protein 9	-0.772278	0.00120784	0.261708
odOJ59UXp7MP80069U	SRP14	signal recognition particle 14kDa (homologous Alu RNA binding protein)	-0.772278	0.00120784	0.261708
WklJqxIOj.oIqLRR6E	ZFAS1	ZNFX1 antisense RNA 1	-0.770077	0.00127298	0.262828
HrnXlRFJR.rhDhX1CA	CMTM3	CKLF-like MARVEL transmembrane domain containing 3	-0.763477	0.00148532	0.262828
rBIU0giBDrEiSq0kjo	NA	NA	0.763477	0.00148532	0.262828
TlAiArF6vQcC5SXnUU	NA	NA	0.763477	0.00148532	0.262828
cx4CH.lwLpPPh567jg	NA	NA	0.763477	0.00148532	0.262828
cVziqdayRepF5Z6Cc8	NHP2	NHP2 ribonucleoprotein	-0.765677	0.00141163	0.262828
6l6cRKCmDoKd4IoAL0	NOP14	NOP14 nucleolar protein	0.770077	0.00127298	0.262828
ceqGISucC_BieOjOBQ	RPS3A	ribosomal protein S3A	0.767877	0.00134087	0.262828
NpT7uXl8uHW6.7iiSI	SGSM2	small G protein signaling modulator 2	0.765677	0.00141163	0.262828
ETpEhFdLTTXTShLSV4	SLCO3A1	solute carrier organic anion transporter family, member 3A1	-0.763477	0.00148532	0.262828
osUOrmeQ1ISw95AeX4	SRGN	serglycin	-0.765677	0.00141163	0.262828
ul6IoQqDCFHTLinpQk	AFF1	AF4/FMR2 family, member 1	-0.754676	0.00181128	0.293576
Q5IziIyRI6FArzkSuo	C1orf63	chromosome 1 open reading frame 63	0.739274	0.00251628	0.293576
QXoWYNLu_pNLv95Cr4	C20orf24	chromosome 20 open reading frame 24	-0.739274	0.00251628	0.293576
o1Jx0opwpKKPn4lSns	C2orf69	chromosome 2 open reading frame 69	0.745875	0.00219161	0.293576
3ii7fYSBiknupB7kiQ	CHCHD5	coiled-coil-helix-coiled-coil-helix domain containing 5	-0.745875	0.00219161	0.293576
oRLB15eQ1Sx.qKdn4k	DCLRE1C	DNA cross-link repair 1C	0.750275	0.00199427	0.293576
f_nlN1SnTltF2X9__g	FAM160A2	family with sequence similarity 160, member A2	-0.739274	0.00251628	0.293576
Qn16OIImkv24mF0kvE	FBXO32	F-box protein 32	-0.750275	0.00199427	0.293576
oXqToNe6TUQBxfQdTI	POTEKP	POTE ankyrin domain family, member K, pseudogene	-0.739274	0.00251628	0.293576
9VSOvUDPXxdv69ULRI	NA	NA	0.741475	0.0024041	0.293576
cnKTyrAwxMI2nqbrp0	NA	NA	0.739274	0.00251628	0.293576
NepEiUO9tPkndJAerQ	HS1BP3	HCLS1 binding protein 3	-0.750275	0.00199427	0.293576
Eyeruuk5k7LVJx0go4	HSD17B7	hydroxysteroid (17-beta) dehydrogenase 7	0.752476	0.00190103	0.293576
ZAf9xXi5iMIGOroIiQ	NA	NA	0.741475	0.0024041	0.293576
KLlR_jfrndXiXp65Xc	NA	NA	-0.752476	0.00190103	0.293576
6uBAkXCO5Z6FxInTr4	NA	NA	0.750275	0.00199427	0.293576
l1Ko4oIpInpI9i63cU	NFATC2IP	nuclear factor of activated T-cells, cytoplasmic, calcineurin-dependent 2 interacting protein	0.743675	0.00229591	0.293576
3lOb7J463W7CUClRIo	NUDT9	nudix (nucleoside diphosphate linked moiety X)-type motif 9	-0.750275	0.00199427	0.293576
Quo7lLtVFBFKD8hf9U	PCBD1	pterin-4 alpha-carbinolamine dehydratase/dimerization cofactor of hepatocyte nuclear factor 1 alpha	-0.741475	0.0024041	0.293576
u55QF4qe6roOJ6CluM	PCBD1	pterin-4 alpha-carbinolamine dehydratase/dimerization cofactor of hepatocyte nuclear factor 1 alpha	-0.745875	0.00219161	0.293576
c6S4ApSpTToorziXnk	CPQ	carboxypeptidase Q	-0.743675	0.00229591	0.293576
lTbc59X5XdSdRdFSJE	PILRA	paired immunoglobin-like type 2 receptor alpha	-0.756876	0.00172493	0.293576
faTTVN3D9V3tdTUmn0	RAP1GDS1	RAP1, GTP-GDP dissociation stimulator 1	-0.743675	0.00229591	0.293576
Ec7efVlRdSUiiDSz4o	RNF5P1	ring finger protein 5, E3 ubiquitin protein ligase pseudogene 1	-0.741475	0.0024041	0.293576
upWX307QohTkj44igk	SLU7	SLU7 splicing factor homolog (S. cerevisiae)	0.748075	0.00209109	0.293576
rl3XubOoEXJG56Op5c	STAT3	signal transducer and activator of transcription 3 (acute-phase response factor)	-0.745875	0.00219161	0.293576
9bSNJdCH0Dk6CR0R_k	ZNF439	zinc finger protein 439	0.743675	0.00229591	0.293576
BlICzCcMVNKeruunRk	ZNF483	zinc finger protein 483	0.743675	0.00229591	0.293576
0Y3ueLvp1Fpd9N9dx0	TM9SF1	transmembrane 9 superfamily member 1	-0.750275	0.00199427	0.293576
x9XurugWyO_e8WyiKU	TMEM86B	transmembrane protein 86B	0.739274	0.00251628	0.293576
0C3Sunm7rp05ew1QT0	YRDC	yrdC domain containing (E. coli)	0.741475	0.0024041	0.293576
umnfgmFaCaC6CAvcuk	BANF1	barrier to autointegration factor 1	-0.734874	0.00275305	0.314291
BmLTVTSiJlH2SwjYj4	YBEY	ybeY metallopeptidase (putative)	-0.734874	0.00275305	0.314291
l5KBdKPEkrkjpKJ1CU	NA	NA	-0.732674	0.00287784	0.321621
ZQgifX8C9c.STAintc	RABL2A	RAB, member of RAS oncogene family-like 2A	0.732674	0.00287784	0.321621
uegI9qIR.liqOCeI44	CCDC77	coiled-coil domain containing 77	0.730473	0.00300705	0.322484
BU.XuUg0edz1MW5Too	HARS2	histidyl-tRNA synthetase 2, mitochondrial	0.730473	0.00300705	0.322484
BJ5iJ4gpjp4KFKJ4lc	NDUFB6	NADH dehydrogenase (ubiquinone) 1 beta subcomplex, 6, 17kDa	-0.730473	0.00300705	0.322484
HdefXV5T01eVd1OCfg	OAS1	2-5-oligoadenylate synthetase 1, 40/46kDa	-0.730473	0.00300705	0.322484
x4IHYfzuNOs_sxO6ro	APPL1	adaptor protein, phosphotyrosine interaction, PH domain and leucine zipper containing 1	0.69747	0.00555415	0.329359
0J53x7JOuXTsBUR6Jg	ARL6IP6	ADP-ribosylation-like factor 6 interacting protein 6	-0.726073	0.00327918	0.329359
ZqqUsvS4g7878Qcl9U	ASB3	ankyrin repeat and SOCS box containing 3	0.717272	0.00388143	0.329359
EHGUK_J69dUVeeI1cg	ATP5L	ATP synthase, H+ transporting, mitochondrial Fo complex, subunit G	-0.706271	0.00475272	0.329359
T3p2gk3kQf4pR0eRVE	ABHD16A	abhydrolase domain containing 16A	-0.710671	0.00438756	0.329359
cqzvIAEAKKepOunTl0	BLZF1	basic leucine zipper nuclear factor 1	0.69527	0.00577007	0.329359
KktV7v5SIx7nYLIr.E	WBP1L	WW domain binding protein 1-like	-0.715072	0.00404476	0.329359
Z6x4bDZnRQkrngKdWg	C10orf32	chromosome 10 open reading frame 32	-0.710671	0.00438756	0.329359
3Xp1Ak2aICEEF69c_k	ANAPC15	anaphase promoting complex subunit 15	-0.710671	0.00438756	0.329359
BADyUpuum7l7DVJB0o	LINC00114	long intergenic non-protein coding RNA 114	0.69527	0.00577007	0.329359
HtYipI_XitKL0IUl6k	MCMDC2	minichromosome maintenance domain containing 2	0.69967	0.00534458	0.329359
oU_kSor_F31ec81ddU	CHN2	chimerin 2	-0.704071	0.004944	0.329359
NHdIgl8CTX9.hfeCAI	CLK1	CDC-like kinase 1	0.710671	0.00438756	0.329359
BNREv1FdF5VdMaL6Oo	CLK2	CDC-like kinase 2	0.712872	0.00421343	0.329359
E1FtUR.Kq_s3bnfdSI	CSNK2A1	casein kinase 2, alpha 1 polypeptide	-0.710671	0.00438756	0.329359
HlSi9AnsuJ7T7lHNdQ	DBT	dihydrolipoamide branched chain transacylase E2	0.706271	0.00475272	0.329359
usUhcLhCIeguvqeirk	DGKA	diacylglycerol kinase, alpha 80kDa	0.715072	0.00404476	0.329359
3den0tfEO0sASX56l0	DHRS4L2	dehydrogenase/reductase (SDR family) member 4 like 2	-0.69967	0.00534458	0.329359
QQuS6TufsNUnHeinik	DMC1	DNA meiotic recombinase 1	0.723873	0.00342232	0.329359
0WoRH2mLnwXF1QRTzo	EIF4E2	eukaryotic translation initiation factor 4E family member 2	-0.721673	0.00357033	0.329359
r21KiT.XU2S70KU19U	ENTPD1	ectonucleoside triphosphate diphosphohydrolase 1	-0.69967	0.00534458	0.329359
xifcAeg4Sg6XXV8nV4	FKBP1A	FK506 binding protein 1A, 12kDa	-0.706271	0.00475272	0.329359
3hNJuEkohlSigikgu8	FXR1	fragile X mental retardation, autosomal homolog 1	-0.704071	0.004944	0.329359
3RSut13h9BJhFR11F8	GAPDH	glyceraldehyde-3-phosphate dehydrogenase	-0.69747	0.00555415	0.329359
9fQSYRUddRf4Z6p6T4	GAPDH	glyceraldehyde-3-phosphate dehydrogenase	-0.710671	0.00438756	0.329359
EbOi3YFYo.t5bRjoms	GK	glycerol kinase	-0.69967	0.00534458	0.329359
rioPFQfpTMIiiUXkuU	GLIPR1	GLI pathogenesis-related 1	-0.69527	0.00577007	0.329359
HCnY15iCgut3lSXlF8	GRN	granulin	-0.717272	0.00388143	0.329359
KsXk0b6uv1PyFilr0g	HERPUD1	homocysteine-inducible, endoplasmic reticulum stress-inducible, ubiquitin-like domain member 1	-0.69747	0.00555415	0.329359
Bzkii9KFxeipi5ei_c	HLA-F	major histocompatibility complex, class I, F	-0.69747	0.00555415	0.329359
lXVe908RT3pgDspAsk	NA	NA	0.69527	0.00577007	0.329359
uJQhJJ3E18XKw9KTmU	LINC00672	long intergenic non-protein coding RNA 672	0.69527	0.00577007	0.329359
BW7tKieLop4CKOgR9U	FOXP1-IT1	FOXP1 intronic transcript 1 (non-protein coding)	0.69747	0.00555415	0.329359
BK3v6RVHnhSXVIgLuQ	HSD17B10	hydroxysteroid (17-beta) dehydrogenase 10	-0.701871	0.00514124	0.329359
ljnoUXQnkdc5RdTWwo	IDH3G	isocitrate dehydrogenase 3 (NAD+) gamma	-0.69967	0.00534458	0.329359
NB0n6ve5113fXMgR7k	IFT57	intraflagellar transport 57 homolog (Chlamydomonas)	0.69527	0.00577007	0.329359
fVyA8gDQn_pSua6dOU	LMOD3	leiomodin 3 (fetal)	0.710671	0.00438756	0.329359
ZklK7rq05ew3SQ.qKU	NA	NA	0.704071	0.004944	0.329359
fhWiBVGg05A0Ir1DfY	NA	NA	-0.710671	0.00438756	0.329359
0LTVA1K9N4RSWXUU5Q	NA	NA	-0.706271	0.00475272	0.329359
HKQA8nqbrp_5ey5Sc0	NA	NA	0.715072	0.00404476	0.329359
rWxSdCX1J3WtN.kprQ	NA	NA	-0.726073	0.00327918	0.329359
lJaLrp0Rey1ScfoIeI	NA	NA	0.706271	0.00475272	0.329359
oc7114q45GTNN39Aog	NA	NA	-0.715072	0.00404476	0.329359
KVIskR.uIFDqCiXiec	NA	NA	0.726073	0.00327918	0.329359
l7uLnE3Q_WPmee5KDo	NA	NA	0.717272	0.00388143	0.329359
3l6Ib9x6xfTeVWiPuU	NA	NA	-0.69747	0.00555415	0.329359
xV17iLeCjHPlIneX3o	NA	NA	-0.69747	0.00555415	0.329359
uVueGDdTuNu1.dTueU	SNX29	sorting nexin 29	0.69747	0.00555415	0.329359
Q8nLuus5F7LVJx0Ip4	LRRC37BP1	leucine rich repeat containing 37B pseudogene 1	0.701871	0.00514124	0.329359
BjOAPp6n66dOXutcnE	MAGT1	magnesium transporter 1	0.701871	0.00514124	0.329359
Hv9Nl_sCdSA6EOcuHk	MAK16	MAK16 homolog (S. cerevisiae)	0.69967	0.00534458	0.329359
HV7dRQAxAA3lqbrpEY	MBTD1	mbt domain containing 1	0.728273	0.0031408	0.329359
xpnTdFnegOdFl9l1RM	MRPL53	mitochondrial ribosomal protein L53	-0.715072	0.00404476	0.329359
xeTSF9fCDgFhROioAI	NUP54	nucleoporin 54kDa	0.728273	0.0031408	0.329359
lAogJ15r2VIBHEZfSI	OGFRL1	opioid growth factor receptor-like 1	-0.723873	0.00342232	0.329359
c60kdSyYiGkVINI1Sc	PEPD	peptidase D	-0.704071	0.004944	0.329359
9V1ziLWCjHPlIneV94	PGAM4	phosphoglycerate mutase family member 4	-0.715072	0.00404476	0.329359
WpSg16t5B.oAdd9EwQ	CPQ	carboxypeptidase Q	-0.717272	0.00388143	0.329359
K0lN0lSkUhC6uCCUX4	PLAUR	plasminogen activator, urokinase receptor	-0.704071	0.004944	0.329359
WWOITW6.XRdRTEaXOc	PLEKHB2	pleckstrin homology domain containing, family B (evectins) member 2	-0.701871	0.00514124	0.329359
0XlXNHLk57pSEjhF.4	PLIN2	perilipin 2	-0.712872	0.00421343	0.329359
WFCuSI6EIklKIVJjeI	PLIN2	perilipin 2	-0.715072	0.00404476	0.329359
xUpXSvg1InsivEsk0U	PPP1R8	protein phosphatase 1, regulatory subunit 8	-0.710671	0.00438756	0.329359
looq4jn95P344S.u9c	PRDM8	PR domain containing 8	0.69527	0.00577007	0.329359
BepKRX_CqKOCOB31DU	PRKCB	protein kinase C, beta	-0.701871	0.00514124	0.329359
lh6COSF_vXvLoBHsK0	PRMT2	protein arginine methyltransferase 2	0.708471	0.00456728	0.329359
cNqKF7OXhb9Xl159Jc	PRPF8	pre-mRNA processing factor 8	-0.710671	0.00438756	0.329359
cgIUSICkSXnQXnjgXk	PSMA1	proteasome (prosome, macropain) subunit, alpha type, 1	-0.710671	0.00438756	0.329359
H4.VPY47Ln1FiD44Dk	RAD1	RAD1 homolog (S. pombe)	0.701871	0.00514124	0.329359
c6PlOQqfk8w8flH4O4	RAP1B	RAP1B, member of RAS oncogene family	0.717272	0.00388143	0.329359
cjl6QBRdXuURIRHKXs	RILPL2	Rab interacting lysosomal protein-like 2	-0.708471	0.00456728	0.329359
WJene55q53r6WHmO4s	RNH1	ribonuclease/angiogenin inhibitor 1	-0.69967	0.00534458	0.329359
oelKRQk7u5H7F66.d4	SLBP	stem-loop binding protein	-0.69967	0.00534458	0.329359
fIP30XgwFO60k_TeKQ	SNORD36C	small nucleolar RNA, C/D box 36C	0.726073	0.00327918	0.329359
onv2v9enXaV.3Ve_Sc	SNRPB2	small nuclear ribonucleoprotein polypeptide B	-0.69967	0.00534458	0.329359
N5UdP7MLmfaxJGrXnU	SPEN	spen homolog, transcriptional regulator (Drosophila)	0.710671	0.00438756	0.329359
6_VXlOCZxedxS4le4w	SPSB2	splA/ryanodine receptor domain and SOCS box containing 2	-0.710671	0.00438756	0.329359
ToSXz7j4Dn7K97lD.U	SS18	synovial sarcoma translocation, chromosome 18	0.701871	0.00514124	0.329359
fwd6e_5MoXELqeq_us	STAG3L3	stromal antigen 3-like 3	0.719472	0.00372333	0.329359
o7tElIqEC7q416IZS8	ZDHHC7	zinc finger, DHHC-type containing 7	-0.721673	0.00357033	0.329359
ckOsBdiEEBCSq7_BQU	TCP1	t-complex 1	0.710671	0.00438756	0.329359
Ncfo3les3SjruUuhUg	TLR6	toll-like receptor 6	-0.69527	0.00577007	0.329359
fe56o_mWK6biPUfuyA	TNPO2	transportin 2	0.706271	0.00475272	0.329359
cAoqNe1Cl5jxNai_ZQ	USF2	upstream transcription factor 2, c-fos interacting	-0.701871	0.00514124	0.329359
cSVTU715AoTjf3_kFE	CHMP3	charged multivesicular body protein 3	-0.719472	0.00372333	0.329359
6SUwAoEIeHqbrp05e4	XRCC2	X-ray repair complementing defective repair in Chinese hamster cells 2	0.704071	0.004944	0.329359
oRQif5SjUYhQXggEqU	ACO2	aconitase 2, mitochondrial	-0.69307	0.00599248	0.332663
xjSAJICIi6WjqniqIA	ACOT9	acyl-CoA thioesterase 9	0.686469	0.0067	0.332663
fEk0L3mqUU2Wl7d17c	ALKBH7	alkB, alkylation repair homolog 7 (E. coli)	-0.684269	0.00694971	0.332663
ud1JXt0FMdQPLlBUqk	C12orf52	chromosome 12 open reading frame 52	-0.686469	0.0067	0.332663
0PSNafoSkXiOuUC5J4	COMMD5	COMM domain containing 5	-0.684269	0.00694971	0.332663
QlmOZ1Ok3orrvVHjgg	COX5B	cytochrome c oxidase subunit Vb	-0.69087	0.00622152	0.332663
NX3lCuj_8t0pXXpRPk	AGAP6	ArfGAP with GTPase domain, ankyrin repeat and PH domain 6	0.688669	0.00645731	0.332663
KilQupIwXitKL_IUlw	FAM73A	family with sequence similarity 73, member A	0.688669	0.00645731	0.332663
NtP3xVOe9XohV7o90k	FASTKD3	FAST kinase domains 3	-0.682069	0.00720661	0.332663
cld3ujVx56.eX3U54g	FCGR2A	Fc fragment of IgG, low affinity IIa, receptor (CD32)	-0.682069	0.00720661	0.332663
oYqrVQiNSntO4.Ouk4	GAB2	GRB2-associated binding protein 2	-0.684269	0.00694971	0.332663
QpHs9.F59UNUeOKNJU	HIATL1	hippocampus abundant transcript-like 1	-0.688669	0.00645731	0.332663
BnuQK_InPnjy8US944	HMGB1	high mobility group box 1	0.686469	0.0067	0.332663
rt_.0AujoH6eruunRk	HNRNPU	heterogeneous nuclear ribonucleoprotein U (scaffold attachment factor A)	0.69087	0.00622152	0.332663
rVMsP9dQDkMnT1dB5I	MBNL3	muscleblind-like splicing regulator 3	0.69307	0.00599248	0.332663
uV9cAD31LKWruunzl4	NA	NA	0.686469	0.0067	0.332663
x5Pp.nnS.gJyqjd8iU	NA	NA	0.682069	0.00720661	0.332663
BK36id_iu3s0uj9U1U	IL13RA1	interleukin 13 receptor, alpha 1	-0.682069	0.00720661	0.332663
6V_yuETneV3iktJgpA	ISCA1	iron-sulfur cluster assembly 1	-0.69087	0.00622152	0.332663
W4CHugDj.KGpkunRl4	KLHL28	kelch-like family member 28	0.682069	0.00720661	0.332663
6BM6ESgqgTRHeoe_6o	NA	NA	0.682069	0.00720661	0.332663
TLWuv2g4UoohJ6b7tQ	NA	NA	-0.69087	0.00622152	0.332663
iiRgbaAaTYggSjAnZY	NA	NA	0.688669	0.00645731	0.332663
6vcSnTTlCAgnlSCupk	NA	NA	-0.682069	0.00720661	0.332663
WrF6vQcCZSXnUVJAkQ	NA	NA	0.69087	0.00622152	0.332663
iFSqR6TbdRF7tQgnnw	NA	NA	-0.682069	0.00720661	0.332663
KArF6vQcCZSXnUVIik	NA	NA	0.686469	0.0067	0.332663
QrjSfgPScFiSca1dNU	NA	NA	-0.69087	0.00622152	0.332663
E4dB7m1SvSrfEidRVc	MAP3K3	mitogen-activated protein kinase kinase kinase 3	-0.682069	0.00720661	0.332663
TohFHxQiSqSLUnwN3U	NA	NA	-0.688669	0.00645731	0.332663
0npT50gf7uL4lSl3r4	MRPL14	mitochondrial ribosomal protein L14	-0.682069	0.00720661	0.332663
uWWeXEi0R0NdakX1_A	NDUFA11	NADH dehydrogenase (ubiquinone) 1 alpha subcomplex, 11, 14.7kDa	-0.684269	0.00694971	0.332663
ZedqKeKSiDR_DcopIs	NLRP8	NLR family, pyrin domain containing 8	0.688669	0.00645731	0.332663
Q6NBB5x3agh13HRJ4I	REEP5	receptor accessory protein 5	0.686469	0.0067	0.332663
NS6SzbJQ4r81imY8_c	RNU4-2	RNA, U4 small nuclear 2	0.69307	0.00599248	0.332663
9oizg6tTCVagOjELII	RPF1	ribosome production factor 1 homolog (S. cerevisiae)	0.686469	0.0067	0.332663
oZYzd5auHJ59f3d2Zk	RPS21	ribosomal protein S21	-0.69087	0.00622152	0.332663
0B7ko6J3jAmRCudASk	SDCBP	syndecan binding protein (syntenin)	-0.684269	0.00694971	0.332663
fXpQnkoVPd3MWeURTQ	SDHB	succinate dehydrogenase complex, subunit B, iron sulfur (Ip)	-0.688669	0.00645731	0.332663
NqP5df4dRAKwgro6d4	SNRNP27	small nuclear ribonucleoprotein 27kDa (U4/U6.U5)	-0.682069	0.00720661	0.332663
uJ5XT1h9IA2CSemXVc	SPTAN1	spectrin, alpha, non-erythrocytic 1	0.69307	0.00599248	0.332663
35K6QDpHgzVfpJIgBU	ZBTB40	zinc finger and BTB domain containing 40	0.688669	0.00645731	0.332663
TuXZF9BpOgq9EfqIB0	ZNF700	zinc finger protein 700	0.684269	0.00694971	0.332663
f8fArFgoKUrkunRlSQ	TDRD1	tudor domain containing 1	0.69307	0.00599248	0.332663
0cVOsh0SeXuuB.p1eU	PRRC2A	proline-rich coiled-coil 2A	-0.675468	0.00802171	0.337982
9btTXnoiYQgnRUoEKg	NA	NA	-0.675468	0.00802171	0.337982
WCehZehdlaCieCIOSg	COPE	coatomer protein complex, subunit epsilon	-0.673268	0.00830869	0.337982
30nVYTk.Hd5bq3ktnk	COPZ1	coatomer protein complex, subunit zeta 1	-0.673268	0.00830869	0.337982
rLiRQKomPQI7mgV4pY	CUEDC2	CUE domain containing 2	-0.673268	0.00830869	0.337982
EqRmeR1sHQTpOX93Ww	CYFIP1	cytoplasmic FMR1 interacting protein 1	-0.677668	0.00774246	0.337982
fQnuAgDp6K7n_7gK4k	FAM98A	family with sequence similarity 98, member A	0.679868	0.00747081	0.337982
9SDiAl4ggIFBRCREoI	FCGR3A	Fc fragment of IgG, low affinity IIIa, receptor (CD16a)	0.677668	0.00774246	0.337982
EZTuOhHUqERJckSSfM	FRAT1	frequently rearranged in advanced T-cell lymphomas	-0.673268	0.00830869	0.337982
QWO5KXR6CJ9CKL_4B0	NA	NA	0.673268	0.00830869	0.337982
lkjvurlfe9eijzvaxE	KIAA0196	KIAA0196	-0.673268	0.00830869	0.337982
NuCTr4DycutX.g.TiU	LCOR	ligand dependent nuclear receptor corepressor	0.679868	0.00747081	0.337982
NiIzAFDkXq5rp0Zew0	LOC100128288	uncharacterized LOC100128288	0.673268	0.00830869	0.337982
Zl9JNd9MSyeqAOUg.A	NA	NA	-0.677668	0.00774246	0.337982
cwlrTrjk7ey1ScdKKc	NA	NA	0.675468	0.00802171	0.337982
BbuYjs6eejhfXVIunQ	NA	NA	-0.677668	0.00774246	0.337982
iOpI_eHgUuR6Mk9JdM	NA	NA	-0.673268	0.00830869	0.337982
TSFS_KIUhFOSK24IK4	MRPL21	mitochondrial ribosomal protein L21	-0.673268	0.00830869	0.337982
3dqJa55VRII6pc6ID0	NDUFB6	NADH dehydrogenase (ubiquinone) 1 beta subcomplex, 6, 17kDa	-0.673268	0.00830869	0.337982
9Q1IuuBJXEI6etjlOc	NDUFS5	NADH dehydrogenase (ubiquinone) Fe-S protein 5, 15kDa (NADH-coenzyme Q reductase)	-0.677668	0.00774246	0.337982
o7nvoAugSMh_eiEq_U	NFX1	nuclear transcription factor, X-box binding 1	0.675468	0.00802171	0.337982
ioRaPdcY0JQtSefUCI	PRDX3	peroxiredoxin 3	-0.673268	0.00830869	0.337982
ZXwAJBOgpSka6dOXsM	QRFPR	pyroglutamylated RFamide peptide receptor	0.679868	0.00747081	0.337982
KiQUC6h97dVnM9U_d4	RAB27A	RAB27A, member RAS oncogene family	-0.675468	0.00802171	0.337982
3.igy.oX7l17qKeKHk	RABL2B	RAB, member of RAS oncogene family-like 2B	0.675468	0.00802171	0.337982
9OpMrCaCrElDlYOUiA	RPL19	ribosomal protein L19	-0.673268	0.00830869	0.337982
BnorpYPhAVN_Cnpamw	RPL8	ribosomal protein L8	-0.675468	0.00802171	0.337982
HXyt34Sg3ldISUofq0	SRGN	serglycin	-0.679868	0.00747081	0.337982
Z1J957X3_6IkK4TESI	STAG3L2	stromal antigen 3-like 2 (pseudogene)	0.675468	0.00802171	0.337982
rV6i59t95eNN9pF9FA	TMEM189-UBE2V1	TMEM189-UBE2V1 readthrough	-0.677668	0.00774246	0.337982
cSXdQq.0XyQQ6ie6i4	TOR1A	torsin family 1, member A (torsin A)	-0.677668	0.00774246	0.337982
lXohNenxCiRdC1Ceug	ABCF2	ATP-binding cassette, sub-family F (GCN20), member 2	-0.655666	0.0109007	0.3387
QacSfRRRpYmoDbm4Tw	ACTB	actin, beta	-0.646865	0.0124097	0.3387
xao4d4_19JKji3v_dY	AFG3L1P	AFG3 ATPase family member 3-like 1 (S. cerevisiae), pseudogene	0.660066	0.0102013	0.3387
9kJ9dXSU_OgL0kI0kE	ALDH2	aldehyde dehydrogenase 2 family (mitochondrial)	-0.657866	0.0105465	0.3387
ZirTd9z7F5JGfXqe8Q	ALG13	ALG13, UDP-N-acetylglucosaminyltransferase subunit	-0.653466	0.011264	0.3387
uw5ph2SHf6HQg9f4W0	ANKFY1	ankyrin repeat and FYVE domain containing 1	0.649065	0.0120183	0.3387
BTkXEdSXq4SpSHe4AA	ANKRD30B	ankyrin repeat domain 30B	0.655666	0.0109007	0.3387
QqXiwq15yIB5I6CeJI	AP4E1	adaptor-related protein complex 4, epsilon 1 subunit	-0.653466	0.011264	0.3387
NkgchVZRJJd4L6EkAU	APP	amyloid beta (A4) precursor protein	-0.649065	0.0120183	0.3387
o799LpA7JXk11LvF64	ATF6	activating transcription factor 6	-0.653466	0.011264	0.3387
TX1R1PCKcrimfcr56o	ATP6V1F	ATPase, H+ transporting, lysosomal 14kDa, V1 subunit F	-0.660066	0.0102013	0.3387
i4tFSDVMGgH9zqtN78	GPN2	GPN-loop GTPase 2	0.662267	0.00986478	0.3387
Hei.iFJeJBOuIVTdxA	BLZF1	basic leucine zipper nuclear factor 1	0.660066	0.0102013	0.3387
ci3v57w.f7qpJKJd0k	MPC2	mitochondrial pyruvate carrier 2	-0.651266	0.0116364	0.3387
TUOLgKjbq0qEWIi4rQ	BSDC1	BSD domain containing 1	0.653466	0.011264	0.3387
rVP0hJBOyCO9JuSp_c	KIAA0226L	KIAA0226-like	0.646865	0.0124097	0.3387
3MB8PKUpkuvRl7DVJE	ITPK1-AS1	ITPK1 antisense RNA 1	0.657866	0.0105465	0.3387
fbdR4AyADyepOuuplw	HYPK	huntingtin interacting protein K	0.660066	0.0102013	0.3387
fapTrkeyunkOt3ewoA	CDPF1	cysteine-rich, DPF motif domain containing 1	-0.649065	0.0120183	0.3387
0hDp_BeopIr7LieI6o	C5orf28	chromosome 5 open reading frame 28	0.664467	0.00953692	0.3387
HSVpJeD5d6giq6g4f8	CCDC93	coiled-coil domain containing 93	0.646865	0.0124097	0.3387
HI7XSGoK.iCrSOspqU	CCDC97	coiled-coil domain containing 97	-0.666667	0.00921753	0.3387
oX1QPleHlP83Ll1Kno	CCNH	cyclin H	-0.668867	0.00890646	0.3387
B6kued8DXF9R0HVMQc	CD302	CD302 molecule	-0.653466	0.011264	0.3387
WULO_39Q65fn653Xro	CHIC2	cysteine-rich hydrophobic domain 2	-0.668867	0.00890646	0.3387
xV7sX7V0.57hFeACeE	CHN2	chimerin 2	-0.662267	0.00986478	0.3387
rSWAMATZV959LuApRs	CKLF	chemokine-like factor	-0.646865	0.0124097	0.3387
3_kIS4goe5yDop0Xno	CLEC4A	C-type lectin domain family 4, member A	-0.655666	0.0109007	0.3387
9lWeuR4IlFe6ARxN5A	CLTA	clathrin, light chain A	-0.651266	0.0116364	0.3387
l6gaulae7h.BVC3JCQ	CLTA	clathrin, light chain A	-0.655666	0.0109007	0.3387
iPw2sV51102XU_6SfU	CMTM7	CKLF-like MARVEL transmembrane domain containing 7	-0.649065	0.0120183	0.3387
HaDeenfbSPqSKGMJHk	COX7A2	cytochrome c oxidase subunit VIIa polypeptide 2 (liver)	-0.655666	0.0109007	0.3387
0Je9NYkuakxBriB6IE	CRTAP	cartilage associated protein	-0.660066	0.0102013	0.3387
lheUFL_5Up3Gv0I1NY	CSNK2B	casein kinase 2, beta polypeptide	-0.646865	0.0124097	0.3387
QQL3beT_6FLlPxIEKI	CYB5R4	cytochrome b5 reductase 4	-0.655666	0.0109007	0.3387
iGABMMTp6ua6ROXsNU	EXO5	exonuclease 5	0.646865	0.0124097	0.3387
iFSPriMoR_5JIzlDqU	DNASE1L1	deoxyribonuclease I-like 1	-0.666667	0.00921753	0.3387
ZLhThgPJkun_qHJjXo	DPM3	dolichyl-phosphate mannosyltransferase polypeptide 3	-0.671068	0.00860356	0.3387
E7rpO5ew1Scd6CeKyo	DUXAP3	double homeobox A pseudogene 3	0.666667	0.00921753	0.3387
KpSKPglAnAYuDiuNuo	EIF2B3	eukaryotic translation initiation factor 2B, subunit 3 gamma, 58kDa	0.666667	0.00921753	0.3387
9lyhAJeinWH104Ih1I	ENSA	endosulfine alpha	-0.651266	0.0116364	0.3387
0D_R6gXqAi4eMP.rm4	NA	NA	0.651266	0.0116364	0.3387
3qjh7rr_2cKKQSyrUo	FAM178A	family with sequence similarity 178, member A	0.646865	0.0124097	0.3387
6PlAxH.UD_1QSV7CUk	FAM188A	family with sequence similarity 188, member A	0.653466	0.011264	0.3387
BH7oTTo_3BFNEtXp0o	FANCD2	Fanconi anemia, complementation group D2	0.671068	0.00860356	0.3387
Z16HriPrrKXuA.lcvE	FANCG	Fanconi anemia, complementation group G	0.662267	0.00986478	0.3387
05a52iCJku.5C56Ldc	FRAT1	frequently rearranged in advanced T-cell lymphomas	-0.649065	0.0120183	0.3387
cehKIlA_AlhIx5C4eo	FRG1	FSHD region gene 1	0.666667	0.00921753	0.3387
NmTkX20sYnncIKgVUA	GNAS	GNAS complex locus	-0.653466	0.011264	0.3387
ZoigEiF7I6OPPeV6h0	GON4L	gon-4-like (C. elegans)	0.664467	0.00953692	0.3387
6cZKxJZZ9SFPhNiXhM	GPX1	glutathione peroxidase 1	-0.651266	0.0116364	0.3387
N_IpYp6StH4pSi9CFI	GSTTP2	glutathione S-transferase theta pseudogene 2	0.649065	0.0120183	0.3387
cYvPpC9V5L7_p7Z7p4	GUSBP4	glucuronidase, beta pseudogene 4	0.668867	0.00890646	0.3387
WnSV9cql3lf47X4nHc	HDHD1	haloacid dehalogenase-like hydrolase domain containing 1	-0.657866	0.0105465	0.3387
HHteoiUdSJz9wh.e64	HEATR1	HEAT repeat containing 1	-0.655666	0.0109007	0.3387
up5SEFJVZTE95FBDwk	HEATR5B	HEAT repeat containing 5B	-0.662267	0.00986478	0.3387
onsnvop.hKDoejReHU	HERPUD1	homocysteine-inducible, endoplasmic reticulum stress-inducible, ubiquitin-like domain member 1	-0.651266	0.0116364	0.3387
WHjijSVOWruum5F7LU	HIATL2	hippocampus abundant transcript-like 2	0.671068	0.00860356	0.3387
ohimlquskidoN9d9dQ	HNRNPK	heterogeneous nuclear ribonucleoprotein K	-0.664467	0.00953692	0.3387
WlpdLtTve7bEZ_Aizg	HPS3	Hermansky-Pudlak syndrome 3	-0.646865	0.0124097	0.3387
Kl3sjgQ_JRFeC.3RdU	NA	NA	0.664467	0.00953692	0.3387
cXSzdLnukydQyu57rk	LRRC8B	leucine rich repeat containing 8 family, member B	0.653466	0.011264	0.3387
EpSEi_DkJDUggu8Sek	INTS8	integrator complex subunit 8	0.651266	0.0116364	0.3387
fxTO5_XSwDgVR6upIo	ITGA4	integrin, alpha 4 (antigen CD49D, alpha 4 subunit of VLA-4 receptor)	-0.668867	0.00890646	0.3387
HuhqHTsKHQ.qgiT0uk	ATG14	autophagy related 14	0.651266	0.0116364	0.3387
cktZAXXgupJQS.4iJQ	LCMT1	leucine carboxyl methyltransferase 1	-0.651266	0.0116364	0.3387
fPJ6m64TmXsPUnHaik	NA	NA	0.660066	0.0102013	0.3387
QXuDd_nXpOtIUkuEmg	NA	NA	-0.671068	0.00860356	0.3387
Q.qLfhamS6dGXsN0kc	NA	NA	0.668867	0.00890646	0.3387
T.qKeK6EjTitKL2IUk	NA	NA	0.646865	0.0124097	0.3387
TrPn_Lkqt3f.pO2le8	NA	NA	-0.653466	0.011264	0.3387
3rpw3_Pc7.4116R1IU	NA	NA	0.660066	0.0102013	0.3387
fk8LHrQKQoHp6u66dU	HYKK	hydroxylysine kinase	0.653466	0.011264	0.3387
BuF5XtzRS6s3ifKl3s	ADCY10P1	adenylate cyclase 10 (soluble) pseudogene 1	0.651266	0.0116364	0.3387
ES5e73dcrKXNB1K77A	NA	NA	-0.660066	0.0102013	0.3387
KnodpZaV5WxgSmSqpg	NA	NA	-0.646865	0.0124097	0.3387
3oSe7f56os4IR36he4	NA	NA	-0.668867	0.00890646	0.3387
xEx_ndQZSZZd2dlidQ	NA	NA	-0.668867	0.00890646	0.3387
BR1eSUaCo01_ik1S48	NA	NA	0.660066	0.0102013	0.3387
BRz_692WpJ_iCmQx3U	NA	NA	-0.666667	0.00921753	0.3387
HMZSG66dOXsNUmf6Ck	NA	NA	0.664467	0.00953692	0.3387
KueF3d1RIVSEVPtTJc	LRCH4	leucine-rich repeats and calponin homology (CH) domain containing 4	0.668867	0.00890646	0.3387
KuqxA6dKStBSoA5Qug	NA	NA	-0.671068	0.00860356	0.3387
Zq5NDnizVh19pTzIik	MGAT2	mannosyl (alpha-1,6-)-glycoprotein beta-1,2-N-acetylglucosaminyltransferase	-0.655666	0.0109007	0.3387
ZpPgXpRNUrFuBNV9Eg	MPST	mercaptopyruvate sulfurtransferase	-0.666667	0.00921753	0.3387
fOCJ5e.f1Ll596qS4U	MRPL43	mitochondrial ribosomal protein L43	-0.662267	0.00986478	0.3387
Qnr.AmWqwUvoje5brU	MRPS24	mitochondrial ribosomal protein S24	-0.653466	0.011264	0.3387
raSShE1lJOVCd9eReg	MSL3	male-specific lethal 3 homolog (Drosophila)	-0.651266	0.0116364	0.3387
fj3VaHdbTqbufvj1KE	NDUFA1	NADH dehydrogenase (ubiquinone) 1 alpha subcomplex, 1, 7.5kDa	-0.646865	0.0124097	0.3387
0SUKoATp33nUAB4qrU	NFATC1	nuclear factor of activated T-cells, cytoplasmic, calcineurin-dependent 1	0.664467	0.00953692	0.3387
xi1KL_IUl6kECYhXt8	OCIAD1	OCIA domain containing 1	0.660066	0.0102013	0.3387
BD74JXg6Qorpp0Lgp0	PARK7	parkinson protein 7	-0.653466	0.011264	0.3387
fwp4eRXI4avjq5JAUU	PATE2	prostate and testis expressed 2	0.664467	0.00953692	0.3387
xXpBS6gCATmKeygioI	PCYOX1L	prenylcysteine oxidase 1 like	0.662267	0.00986478	0.3387
KnOHk0eR1JepBEkI14	PDE4C	phosphodiesterase 4C, cAMP-specific	0.653466	0.011264	0.3387
6Qh4OuKUrEumRF7DVI	PILRA	paired immunoglobin-like type 2 receptor alpha	-0.649065	0.0120183	0.3387
xg0fiXqA6K_S4liPmU	PNPT1	polyribonucleotide nucleotidyltransferase 1	0.666667	0.00921753	0.3387
ZS3QTIC1ubXrl1xAaQ	PPHLN1	periphilin 1	-0.657866	0.0105465	0.3387
Wp6WTUjnXm947blThI	PPIE	peptidylprolyl isomerase E (cyclophilin E)	-0.671068	0.00860356	0.3387
Tno.3WVMRLlQQgqhSk	PSMB7	proteasome (prosome, macropain) subunit, beta type, 7	-0.664467	0.00953692	0.3387
xEJ7VZ5GJk3HuR3evQ	PSMB9	proteasome (prosome, macropain) subunit, beta type, 9	-0.657866	0.0105465	0.3387
HDdnj_muzpuebuOiqc	PTGES2	prostaglandin E synthase 2	-0.655666	0.0109007	0.3387
6nhZEkt6fj.SW00_r0	RAB8A	RAB8A, member RAS oncogene family	-0.655666	0.0109007	0.3387
BmIi0nkEoIVDoyMQv4	RABGAP1L	RAB GTPase activating protein 1-like	0.660066	0.0102013	0.3387
E6k3XigOyThPrHB5O4	RALGAPA1	Ral GTPase activating protein, alpha subunit 1 (catalytic)	0.651266	0.0116364	0.3387
EooPipCRUoeOK3wQAU	RDH11	retinol dehydrogenase 11 (all-trans/9-cis/11-cis)	0.662267	0.00986478	0.3387
EUuyelHzUqf.cfTRCg	RNASE4	ribonuclease, RNase A family, 4	-0.660066	0.0102013	0.3387
Te4VV0giY1VcQvr17E	RNASE6	ribonuclease, RNase A family, k6	-0.646865	0.0124097	0.3387
xHxekqiMU40YK6.1So	RNU1-28P	RNA, U1 small nuclear 28, pseudogene	0.649065	0.0120183	0.3387
Qej64pW7px97oJLnss	RPL17	ribosomal protein L17	-0.651266	0.0116364	0.3387
ElCmqFweuEPiXfh6x0	RPL32	ribosomal protein L32	-0.653466	0.011264	0.3387
36U54eVFuSkIBN7Un4	SCNM1	sodium channel modifier 1	-0.646865	0.0124097	0.3387
iV3VSiVSVSLr_Qw0Iw	NA	NA	0.668867	0.00890646	0.3387
onOCeoe5eIKA33lDuo	SETDB2	SET domain, bifurcated 2	0.646865	0.0124097	0.3387
Eo4zsnVFUi5KNMqEmo	NA	NA	0.671068	0.00860356	0.3387
oG6kjnj6FIaWXjSiX4	SIVA1	SIVA1, apoptosis-inducing factor	-0.649065	0.0120183	0.3387
iJL14aJ4Uh.1ILlobY	SRP14	signal recognition particle 14kDa (homologous Alu RNA binding protein)	-0.655666	0.0109007	0.3387
9g9NAMC57aepuunRlw	ZNF394	zinc finger protein 394	0.671068	0.00860356	0.3387
KjupQtR7XX6aQCVPgg	TAGLN	transgelin	0.666667	0.00921753	0.3387
6ezwApA2ClqZrh0Ze0	TDP1	tyrosyl-DNA phosphodiesterase 1	0.655666	0.0109007	0.3387
cVe.FY7OgMClf9deAA	TIAF1	TGFB1-induced anti-apoptotic factor 1	0.649065	0.0120183	0.3387
NoKif0I6yjPhweJ19E	TLK1	tousled-like kinase 1	0.666667	0.00921753	0.3387
cekocNV9vnUUetOeOE	TMEM69	transmembrane protein 69	-0.664467	0.00953692	0.3387
9K1yu4XjFFFf7pJFqc	TOR1B	torsin family 1, member B (torsin B)	-0.651266	0.0116364	0.3387
r55UN9FJ9IDeF.ljnk	UPF2	UPF2 regulator of nonsense transcripts homolog (yeast)	0.664467	0.00953692	0.3387
lq1513QX4LVRs4vRS4	UQCRFS1	ubiquinol-cytochrome c reductase, Rieske iron-sulfur polypeptide 1	-0.660066	0.0102013	0.3387
TFkYRSRo3RorTokj0Q	UTRN	utrophin	-0.653466	0.011264	0.3387
od_OUuSIUi0jlYoS6s	WDR59	WD repeat domain 59	0.646865	0.0124097	0.3387
BJFL1tPdvXqgVUd4Xs	BCKDK	branched chain ketoacid dehydrogenase kinase	-0.644665	0.0128108	0.340032
TSaSaYSX1eIofAJIKA	C19orf43	chromosome 19 open reading frame 43	0.644665	0.0128108	0.340032
iJRBK2dNW0tNfz5Lag	CD163	CD163 molecule	-0.644665	0.0128108	0.340032
oYgCrlUJRirBOJzpLY	NA	NA	0.644665	0.0128108	0.340032
WCX_zu10qpIWH8IqFI	CREB1	cAMP responsive element binding protein 1	0.644665	0.0128108	0.340032
u3V.VN_H3oMlflAxSo	NA	NA	0.644665	0.0128108	0.340032
HeUfnddIvp.4FAuV6E	PIGT	phosphatidylinositol glycan anchor biosynthesis, class T	-0.644665	0.0128108	0.340032
ofOU5I7V5KiSL_lKaA	PSMD4	proteasome (prosome, macropain) 26S subunit, non-ATPase, 4	-0.644665	0.0128108	0.340032
rS95N4xbdf1eC3pEU4	QPCT	glutaminyl-peptide cyclotransferase	-0.644665	0.0128108	0.340032
BodPXl_iAMfQUiSol4	RASGRP2	RAS guanyl releasing protein 2 (calcium and DAG-regulated)	0.644665	0.0128108	0.340032
66tPLp1v__7e.1XX14	SYT15	synaptotagmin XV	0.644665	0.0128108	0.340032
E9Up6BSrd38XXFU66Q	AGTRAP	angiotensin II receptor-associated protein	-0.642465	0.0132218	0.340371
ukpKBLurg_c6brC5Us	ALDH1A1	aldehyde dehydrogenase 1 family, member A1	-0.638064	0.0140739	0.340371
cIt_mP6VhmdZ.ZxJOs	ATP5EP2	ATP synthase, H+ transporting, mitochondrial F1 complex, epsilon subunit pseudogene 2	-0.640264	0.0136428	0.340371
WnnRzFdeTnyDDn_Kok	BTF3L4	basic transcription factor 3-like 4	-0.642465	0.0132218	0.340371
BnCDIe6t10fulS5394	CLIP4	CAP-GLY domain containing linker protein family, member 4	-0.642465	0.0132218	0.340371
Wd2fnd3RTuER6dV9F8	COX15	cytochrome c oxidase assembly homolog 15 (yeast)	-0.640264	0.0136428	0.340371
KLUr0Icl6kE6QhXtXM	DENR	density-regulated protein	0.638064	0.0140739	0.340371
oXp9LXxDtLAEl_epeE	DHRS4	dehydrogenase/reductase (SDR family) member 4	-0.640264	0.0136428	0.340371
WHwXnSmpfZUnkDKjm8	EMILIN2	elastin microfibril interfacer 2	-0.638064	0.0140739	0.340371
xgfcSCUJ1eiV76Sdyc	ENO1	enolase 1, (alpha)	-0.640264	0.0136428	0.340371
QXUq.q2f5v7YJdd4Ok	GMDS	GDP-mannose 4,6-dehydratase	-0.638064	0.0140739	0.340371
0X355Q8Aeyu5KuHtvU	GMPS	guanine monphosphate synthase	-0.638064	0.0140739	0.340371
9SCKiF6IW8YaTr6.S4	HNRNPK	heterogeneous nuclear ribonucleoprotein K	-0.638064	0.0140739	0.340371
0P4XS5XhxB6A5QAdi0	LOC440354	smg-1 homolog, phosphatidylinositol 3-kinase-related kinase (C. elegans) pseudogene	0.640264	0.0136428	0.340371
xnrnj5EYbo1TYnr7fc	NA	NA	-0.640264	0.0136428	0.340371
K7Bx5JlPoXGefineh4	NA	NA	-0.642465	0.0132218	0.340371
NT7rcAMNUkf6ilCkoo	NA	NA	0.640264	0.0136428	0.340371
HnMhLokxKkKR.PKp10	LTV1	LTV1 homolog (S. cerevisiae)	0.640264	0.0136428	0.340371
KVVo6CCiguNYA3qcLk	MBD2	methyl-CpG binding domain protein 2	-0.638064	0.0140739	0.340371
KoCqIDJDr71wrPn5XU	MIS12	MIS12 kinetochore complex component	0.640264	0.0136428	0.340371
rVexXMHsNPRfq_lr_0	MTMR9	myotubularin related protein 9	0.638064	0.0140739	0.340371
c_5.L5y.seIvhd1e5I	MTSS1	metastasis suppressor 1	0.640264	0.0136428	0.340371
KVvUitSKaPSCAojUTg	NDUFA10	NADH dehydrogenase (ubiquinone) 1 alpha subcomplex, 10, 42kDa	-0.640264	0.0136428	0.340371
Bl66mI00Jn2JIKj1l0	NME1-NME2	NME1-NME2 readthrough	-0.642465	0.0132218	0.340371
EF3.vqgq6T3nhRJHUE	NRBP2	nuclear receptor binding protein 2	0.638064	0.0140739	0.340371
cf9X17F.hwZ0n1qXk4	PFDN1	prefoldin subunit 1	-0.642465	0.0132218	0.340371
0SV7u4Nv7hu5A6gKKo	PPP4R1	protein phosphatase 4, regulatory subunit 1	-0.642465	0.0132218	0.340371
cSA9IColJRXqkuC5R4	RGL2	ral guanine nucleotide dissociation stimulator-like 2	0.642465	0.0132218	0.340371
rJBOfrD_k3vCsoi64E	SEPT11	septin 11	0.638064	0.0140739	0.340371
3JN.TOsoFBCgH9fwdU	SEPT7	septin 7	0.638064	0.0140739	0.340371
xhqleFfie5_t_yK_78	SMAD2	SMAD family member 2	0.638064	0.0140739	0.340371
3qKDXp0mov4SmPdV08	SSR2	signal sequence receptor, beta (translocon-associated protein beta)	-0.640264	0.0136428	0.340371
rXUFrp060A31010_30	STX5	syntaxin 5	-0.638064	0.0140739	0.340371
TlIohSKfq.44DWkEkk	STX8	syntaxin 8	-0.640264	0.0136428	0.340371
fuCaSeKIdaZ2U6WGAI	SUMO2	small ubiquitin-like modifier 2	-0.638064	0.0140739	0.340371
o6IBVyg7DS7yjl0l4E	ZNF558	zinc finger protein 558	0.638064	0.0140739	0.340371
6ut9ioyRiut4ShwR8U	TIMM23	translocase of inner mitochondrial membrane 23 homolog (yeast)	-0.642465	0.0132218	0.340371
xk.ykiXSu7yK1SqSIo	TTLL3	tubulin tyrosine ligase-like family, member 3	-0.640264	0.0136428	0.340371
lTa18SWdtIdSSUI64I	TXN	thioredoxin	-0.640264	0.0136428	0.340371
oqjgg.l8f5UvXCHuL4	AIDA	axin interactor, dorsalization associated	0.633664	0.0149674	0.341292
HS7hLlJQ7kiujit_4A	AIMP2	aminoacyl tRNA synthetase complex-interacting multifunctional protein 2	-0.631464	0.01543	0.341292
30dxWiL9Wfr4ET6XSg	ANXA2	annexin A2	-0.631464	0.01543	0.341292
TW5RfpUmdMXVEDdctw	C12orf10	chromosome 12 open reading frame 10	-0.631464	0.01543	0.341292
WVHrohnz3HoWnnsX0o	RRNAD1	ribosomal RNA adenine dimethylase domain containing 1	-0.631464	0.01543	0.341292
HKUvV1KJDhLfz2ifwo	CRYZL1	crystallin, zeta (quinone reductase)-like 1	0.633664	0.0149674	0.341292
rqKWKSujRCtKIyIU08	DDX51	DEAD (Asp-Glu-Ala-Asp) box polypeptide 51	0.633664	0.0149674	0.341292
KhNKQKSdPRG9SlTh0k	DMXL2	Dmx-like 2	-0.633664	0.0149674	0.341292
EOempOpeRxPl9KCuCQ	DNAJC4	DnaJ (Hsp40) homolog, subfamily C, member 4	-0.633664	0.0149674	0.341292
6OjTeJdKK_KeS4nuHk	EIF2AK4	eukaryotic translation initiation factor 2 alpha kinase 4	0.631464	0.01543	0.341292
NcRWUacTf9tn5ae3jg	NA	NA	-0.631464	0.01543	0.341292
xdNBGA0qSEgvJ2vQZU	GIT2	G protein-coupled receptor kinase interacting ArfGAP 2	-0.635864	0.0145154	0.341292
f5O7leJbjjXVNbvuJE	HPCAL1	hippocalcin-like 1	-0.631464	0.01543	0.341292
cXUDd_ftPh35u0P1dI	INTS6	integrator complex subunit 6	0.635864	0.0145154	0.341292
u_fu5O76uTn1q3SeVQ	KLF13	Kruppel-like factor 13	-0.633664	0.0149674	0.341292
lWrkuHRF7D1JH_IpQo	NA	NA	0.631464	0.01543	0.341292
WpS7.Dw07pSm66dGXs	NA	NA	0.631464	0.01543	0.341292
WJeJ56Ac9XOD06TDK4	NA	NA	0.635864	0.0145154	0.341292
lei_kruZKUJLqnoR38	NA	NA	-0.631464	0.01543	0.341292
BPdHTK6g_BDiNE6ESg	NA	NA	0.635864	0.0145154	0.341292
KiRNQuBAEXCOZZaFRI	NA	NA	0.633664	0.0149674	0.341292
WTJl3eN9eTp0rj3oQo	LYPLAL1	lysophospholipase-like 1	-0.631464	0.01543	0.341292
iusi7S.tAxVC5pE58U	MIR223	microRNA 223	-0.631464	0.01543	0.341292
urqCpejScPSIefQ0kg	MTRF1	mitochondrial translational release factor 1	0.635864	0.0145154	0.341292
ToJIPCSKI647Z_kERU	NGLY1	N-glycanase 1	0.633664	0.0149674	0.341292
uGbrNdmu1pCIcUISGc	NHP2L1	NHP2 non-histone chromosome protein 2-like 1 (S. cerevisiae)	-0.635864	0.0145154	0.341292
TPtCTeird3ginNOieA	PGAM1	phosphoglycerate mutase 1 (brain)	-0.635864	0.0145154	0.341292
6kvciRK90twnugCdV8	PGAM4	phosphoglycerate mutase family member 4	-0.633664	0.0149674	0.341292
ofkPP4oHWWXplTxSYU	PKM	pyruvate kinase, muscle	-0.631464	0.01543	0.341292
TSO6z5Xo5Ojv1Hq44I	PLA2G7	phospholipase A2, group VII (platelet-activating factor acetylhydrolase, plasma)	-0.635864	0.0145154	0.341292
cwpXkeAOQnSmWutvuE	PLAC8	placenta-specific 8	-0.631464	0.01543	0.341292
ipQqLUrrpe3i7w45f4	PRDX5	peroxiredoxin 5	-0.635864	0.0145154	0.341292
lkbhEJ4XQidRv_n2JA	RHOT1	ras homolog family member T1	-0.631464	0.01543	0.341292
iKglqSSKLJ_C6Ugq08	RIN1	Ras and Rab interactor 1	0.635864	0.0145154	0.341292
6tA.FelCNZCllageeE	RPS9	ribosomal protein S9	-0.631464	0.01543	0.341292
NiSbvSojRJdd5TdTXQ	SNX29P2	sorting nexin 29 pseudogene 2	0.633664	0.0149674	0.341292
KG7yHnhmrjmB6LeJeU	SNORD104	small nucleolar RNA, C/D box 104	0.631464	0.01543	0.341292
oxhxplegXRNBmSNOSc	SOD2	superoxide dismutase 2, mitochondrial	-0.635864	0.0145154	0.341292
TnJevX.OhODIdEegoI	ZNF700	zinc finger protein 700	0.633664	0.0149674	0.341292
WHcCDB1C36UpkunRF4	TNFSF15	tumor necrosis factor (ligand) superfamily, member 15	0.633664	0.0149674	0.341292
ukUFLVq8jVA5yCUqOU	XKR8	XK, Kell blood group complex subunit-related family, member 8	-0.631464	0.01543	0.341292
9Vc7et37cQdJLaXseg	DYM	dymeclin	-0.629263	0.0159034	0.342488
66mjR_KUovYhS3pcE4	NA	NA	0.629263	0.0159034	0.342488
0H6ylikog2fAVuK6K8	HSCB	HscB iron-sulfur cluster co-chaperone homolog (E. coli)	0.629263	0.0159034	0.342488
u7qWpDUhJKTCkUvFeQ	IL4R	interleukin 4 receptor	0.629263	0.0159034	0.342488
NISQQXuXkfQV2fQZUY	LGALS1	lectin, galactoside-binding, soluble, 1	-0.629263	0.0159034	0.342488
NCHqpQEiS6uA61erhs	NA	NA	0.629263	0.0159034	0.342488
cgXgGuolSLM4jt9Ip0	PCM1	pericentriolar material 1	0.629263	0.0159034	0.342488
B4.dHiKB.3FK_qTOok	PRKAA1	protein kinase, AMP-activated, alpha 1 catalytic subunit	0.629263	0.0159034	0.342488
HkSKPlX3f9InpXY5QM	SNX17	sorting nexin 17	-0.629263	0.0159034	0.342488
Kwgz0QT4FSimifkuJY	ZNF652	zinc finger protein 652	0.629263	0.0159034	0.342488
lfQSwCH6T6epOunRl4	ZNF69	zinc finger protein 69	0.629263	0.0159034	0.342488
itUnHeilyuog2fgVKI	NA	NA	0.629263	0.0159034	0.342488
WgflI5AxRIdQgBWL6o	TCERG1	transcription elongation regulator 1	0.629263	0.0159034	0.342488
KqB6UggRzlOvkeD.uU	AHSA2	AHA1, activator of heat shock 90kDa protein ATPase homolog 2 (yeast)	0.627063	0.0163879	0.343822
B0_h066mu_0yYS4200	APP	amyloid beta (A4) precursor protein	-0.627063	0.0163879	0.343822
QhrqKuI7gjuo4F6DgY	ASB1	ankyrin repeat and SOCS box containing 1	0.622663	0.0173903	0.343822
BLR15Vd1eH650TkXRw	LAMTOR1	late endosomal/lysosomal adaptor, MAPK and MTOR activator 1	-0.624863	0.0168834	0.343822
rV1c4pSH4wyyuCveik	CEP95	centrosomal protein 95kDa	0.624863	0.0168834	0.343822
9Yllno5wtY7RQUn7I8	COMMD6	COMM domain containing 6	-0.622663	0.0173903	0.343822
BUZICdG5eSpSgKgONs	EMC8	ER membrane protein complex subunit 8	-0.624863	0.0168834	0.343822
f64rllP03tdPd5l.ZI	COX7C	cytochrome c oxidase subunit VIIc	-0.624863	0.0168834	0.343822
lqPf8lfhPftVQF7Cys	CRK	v-crk avian sarcoma virus CT10 oncogene homolog	-0.622663	0.0173903	0.343822
ceSX_8flUGIK2UKI2U	CUTA	cutA divalent cation tolerance homolog (E. coli)	-0.624863	0.0168834	0.343822
KEoF6iEBF4SgpeK_Vs	CXorf38	chromosome X open reading frame 38	-0.624863	0.0168834	0.343822
fileHFegskpZOforAs	FAU	Finkel-Biskis-Reilly murine sarcoma virus (FBR-MuSV) ubiquitously expressed	-0.622663	0.0173903	0.343822
upZTAWUjQXoncZdcb8	FTH1P7	ferritin, heavy polypeptide 1 pseudogene 7	-0.622663	0.0173903	0.343822
KgkxUqCCe_WjhVziAk	GSTO1	glutathione S-transferase omega 1	-0.624863	0.0168834	0.343822
HpQsUO_nvIKj3vT0E4	HNRNPDL	heterogeneous nuclear ribonucleoprotein D-like	0.622663	0.0173903	0.343822
6Up7AJAF2zSd6BDF5I	KDM3A	lysine (K)-specific demethylase 3A	0.622663	0.0173903	0.343822
Hh4jq4NH4rSi.iFIek	NA	NA	0.622663	0.0173903	0.343822
xpIjnUnnrgjk4ErUJA	NA	NA	0.622663	0.0173903	0.343822
if4IfqvrLI_oUUXl1E	NA	NA	-0.622663	0.0173903	0.343822
6mROw1ScdqK_K6ijR0	NA	NA	0.627063	0.0163879	0.343822
l_CUovQhSXpQTogFd0	LINC01018	long intergenic non-protein coding RNA 1018	0.622663	0.0173903	0.343822
inaTrrk5_y9ScdKI_I	NA	NA	0.622663	0.0173903	0.343822
EANqUrmOnRk7DVJH_o	LOC728903	uncharacterized LOC728903	0.622663	0.0173903	0.343822
BUEfb8dYNKAVKVBpK4	MNDA	myeloid cell nuclear differentiation antigen	-0.622663	0.0173903	0.343822
32XiiRKCAggmeSvl64	MSL3	male-specific lethal 3 homolog (Drosophila)	0.627063	0.0163879	0.343822
QKIRHlT4rMeU3VLTu4	NHP2	NHP2 ribonucleoprotein	-0.622663	0.0173903	0.343822
QqifUPJMTIRO7S6UIU	NIPA1	non imprinted in Prader-Willi/Angelman syndrome 1	0.627063	0.0163879	0.343822
E0iXuPHULSKSSCULn4	NSMCE4A	non-SMC element 4 homolog A (S. cerevisiae)	0.624863	0.0168834	0.343822
BpEvXh6mgj198TRIXk	DESI1	desumoylating isopeptidase 1	-0.627063	0.0163879	0.343822
0pfE0sntIqAh7ksPtE	PSMA6	proteasome (prosome, macropain) subunit, alpha type, 6	-0.624863	0.0168834	0.343822
Zl5rjUey5KT6md6Rfc	PTPN2	protein tyrosine phosphatase, non-receptor type 2	-0.622663	0.0173903	0.343822
3iuuH.voA_p6jRte.4	RBM10	RNA binding motif protein 10	0.627063	0.0163879	0.343822
0V9epQcFIQeoIlVB1A	SEC13	SEC13 homolog (S. cerevisiae)	-0.624863	0.0168834	0.343822
ljus_d4oUpKKB3EF4s	SEC22A	SEC22 vesicle trafficking protein homolog A (S. cerevisiae)	0.627063	0.0163879	0.343822
uxIyKXRVd6hR6R0q78	SNHG7	small nucleolar RNA host gene 7 (non-protein coding)	-0.624863	0.0168834	0.343822
WqCXobedHojhG5uq74	SNHG7	small nucleolar RNA host gene 7 (non-protein coding)	-0.622663	0.0173903	0.343822
0VYLNK7XdM9eVXtLoE	SPG21	spastic paraplegia 21 (autosomal recessive, Mast syndrome)	-0.627063	0.0163879	0.343822
Q7mVIU1KOCKpX7vlVE	SULT1A3	sulfotransferase family, cytosolic, 1A, phenol-preferring, member 3	-0.624863	0.0168834	0.343822
9pS5h.p1B5I.1RO0iY	ZMAT5	zinc finger, matrin-type 5	-0.627063	0.0163879	0.343822
HgdPV71EBUzs1.XQXU	ZNF318	zinc finger protein 318	0.622663	0.0173903	0.343822
NUrbkugt4JRVMWl3og	TMEM179B	transmembrane protein 179B	-0.627063	0.0163879	0.343822
igd57UpHn6fHNUkCHk	TMEM203	transmembrane protein 203	-0.622663	0.0173903	0.343822
3DBJF6WrkunSl7DZJE	TRIM13	tripartite motif containing 13	0.627063	0.0163879	0.343822
91Z.tRpirdZ6xlpeSA	TSPO	translocator protein (18kDa)	-0.624863	0.0168834	0.343822
uZKKLO0JiV6UEl_XtA	ALDOA	aldolase A, fructose-bisphosphate	-0.620462	0.0179086	0.343826
Zp_0_uae76qSDX_6sk	NA	NA	0.620462	0.0179086	0.343826
6pqinrkBJ5EkLpIowM	C11orf73	chromosome 11 open reading frame 73	-0.620462	0.0179086	0.343826
xXt7d1N7_uqsieNSJE	CTSD	cathepsin D	-0.620462	0.0179086	0.343826
ryQLhlipeLnUslFk3o	CXCR4	chemokine (C-X-C motif) receptor 4	-0.620462	0.0179086	0.343826
06QoKyj94B0pfBQyvo	EAF1	ELL associated factor 1	0.620462	0.0179086	0.343826
clA5KXu7J7u..e6_WQ	ESYT2	extended synaptotagmin-like protein 2	0.620462	0.0179086	0.343826
KoUnEQva6fQrBDCAkU	HCFC2	host cell factor C2	0.620462	0.0179086	0.343826
oqR69EiVEnU6yi0N5Q	NA	NA	-0.620462	0.0179086	0.343826
lF4mVW8X4H4qF73UX0	MAN2B1	mannosidase, alpha, class 2B, member 1	-0.620462	0.0179086	0.343826
ooJDr0pIoJp54jxygk	NOP56	NOP56 ribonucleoprotein	0.620462	0.0179086	0.343826
orrHujizeQhSePv9Ok	RTCA	RNA 3-terminal phosphate cyclase	-0.620462	0.0179086	0.343826
iy6oOgIvlfvkLDgl48	SREK1	splicing regulatory glutamine/lysine-rich protein 1	0.620462	0.0179086	0.343826
roC6BSA65Qp7p71f24	STK19	serine/threonine kinase 19	0.620462	0.0179086	0.343826
QGEV9VCVUScdQVAQQU	TAPBPL	TAP binding protein-like	-0.620462	0.0179086	0.343826
3iCOjAN11rpACi1KTg	THOC2	THO complex 2	0.620462	0.0179086	0.343826
obsJQeIxbjrvj9.Q44	ATP2B1	ATPase, Ca++ transporting, plasma membrane 1	0.618262	0.0184386	0.347438
ukeCh_nro6pH6c549k	C16orf91	chromosome 16 open reading frame 91	-0.616062	0.0189803	0.347438
lVu.XoWYNLu_pNLv94	C20orf24	chromosome 20 open reading frame 24	-0.616062	0.0189803	0.347438
f6UCIHEx5UvQiGoMVI	CENPJ	centromere protein J	0.616062	0.0189803	0.347438
Qnoq7ej.c4nFQcW6Sk	CRYGS	crystallin, gamma S	0.616062	0.0189803	0.347438
TSi.iFJepDOuIdTdTE	DTWD2	DTW domain containing 2	0.616062	0.0189803	0.347438
WVfqghgqOeS9QCIKHc	FCGR2A	Fc fragment of IgG, low affinity IIa, receptor (CD32)	-0.618262	0.0184386	0.347438
QoW6CBJH9AVEHiDjhE	GPBP1	GC-rich promoter binding protein 1	0.618262	0.0184386	0.347438
0yeeXXDfXnLqFF9F6o	HAUS4	HAUS augmin-like complex, subunit 4	-0.616062	0.0189803	0.347438
WXSeYr_hfin6OKg.9U	RBM43	RNA binding motif protein 43	-0.618262	0.0184386	0.347438
xXoS7ou8YVIxIReiYo	KEAP1	kelch-like ECH-associated protein 1	-0.616062	0.0189803	0.347438
iijV_JUivYhyXqQRLQ	LOC440157	uncharacterized LOC440157	0.616062	0.0189803	0.347438
QZChhitSsvYoRxArSQ	RPL26P30	ribosomal protein L26 pseudogene 30	-0.616062	0.0189803	0.347438
EpSxS29JRSSaRVTey8	NA	NA	-0.618262	0.0184386	0.347438
NESQvLL4l4U4t94d70	MAP4K5	mitogen-activated protein kinase kinase kinase kinase 5	0.618262	0.0184386	0.347438
fsnbXR63Eevlg.H7PU	MYH9	myosin, heavy chain 9, non-muscle	-0.616062	0.0189803	0.347438
uo5XRPrn910105Vf5Q	NLRX1	NLR family member X1	-0.618262	0.0184386	0.347438
QdJKQIWPkyg_RDU4Ek	PIK3CA	phosphatidylinositol-4,5-bisphosphate 3-kinase, catalytic subunit alpha	0.618262	0.0184386	0.347438
KtnaFShHEv3c5jdSJ0	PSMB8	proteasome (prosome, macropain) subunit, beta type, 8	-0.616062	0.0189803	0.347438
EXQ55dSJ._gMdI16WU	RSL1D1	ribosomal L1 domain containing 1	-0.616062	0.0189803	0.347438
cJ4k60959WOEEaF2W4	SERPINB8	serpin peptidase inhibitor, clade B (ovalbumin), member 8	-0.616062	0.0189803	0.347438
lgnoTrqOpO61Scd6Cc	SLC25A16	solute carrier family 25 (mitochondrial carrier; Graves disease autoantigen), member 16	0.618262	0.0184386	0.347438
3wlhHXhd3vRXip7fgk	SLC35A4	solute carrier family 35, member A4	-0.616062	0.0189803	0.347438
NF3.BKJeJEK.Dignqk	TOPBP1	topoisomerase (DNA) II binding protein 1	0.616062	0.0189803	0.347438
xpa.LhVOHxJa98XfK4	TST	thiosulfate sulfurtransferase (rhodanese)	-0.616062	0.0189803	0.347438
W2teeilGrlER2tWE44	UBE2L6	ubiquitin-conjugating enzyme E2L 6	-0.616062	0.0189803	0.347438
TZlzWRt9HAoNVDveZY	UQCRQ	ubiquinol-cytochrome c reductase, complex III subunit VII, 9.5kDa	-0.618262	0.0184386	0.347438
fCq164YtWb3dfg1HZQ	ALDOA	aldolase A, fructose-bisphosphate	-0.609461	0.0206781	0.349584
T3OZey1ScVKKeCSjDY	ALPP	alkaline phosphatase, placental	0.609461	0.0206781	0.349584
3XrQuenee1_X1P1XeQ	ANG	angiogenin, ribonuclease, RNase A family, 5	-0.611662	0.0200999	0.349584
Z6qP.S6BX5VQO2FJVQ	ARHGEF2	Rho/Rac guanine nucleotide exchange factor (GEF) 2	0.609461	0.0206781	0.349584
3rFaUE0Lh.MnkIDus4	NA	NA	0.613862	0.019534	0.349584
0ft07bSUkUJfvqRzSo	ATP5A1	ATP synthase, H+ transporting, mitochondrial F1 complex, alpha subunit 1, cardiac muscle	-0.609461	0.0206781	0.349584
WUCkSlC_yf7V_U05UE	C17orf76-AS1	C17orf76 antisense RNA 1	-0.611662	0.0200999	0.349584
HVJXHWNdMxVa6NUQdM	ELP5	elongator acetyltransferase complex subunit 5	-0.609461	0.0206781	0.349584
lklI6yJkjlRR4CLh.g	CASP1	caspase 1, apoptosis-related cysteine peptidase	-0.611662	0.0200999	0.349584
oJJJfn3Oo0BL96LuVI	NA	NA	-0.613862	0.019534	0.349584
WN4cuoB9Or9dN7Ttjg	CNIH1	cornichon family AMPA receptor auxiliary protein 1	-0.611662	0.0200999	0.349584
ff7kki6fEerdDOVd_k	CNIH1	cornichon family AMPA receptor auxiliary protein 1	-0.613862	0.019534	0.349584
rqv7PpkUI3UElLu79U	CSE1L	CSE1 chromosome segregation 1-like (yeast)	0.609461	0.0206781	0.349584
K10s30pP4XXg7n6V6k	DDX55	DEAD (Asp-Glu-Ala-Asp) box polypeptide 55	0.609461	0.0206781	0.349584
lEUI557fz0BF6baUEk	EXOSC1	exosome component 1	-0.609461	0.0206781	0.349584
6RxRPUt.wtZ6qWBJLk	FAM105A	family with sequence similarity 105, member A	-0.611662	0.0200999	0.349584
Qr.Yl55Z3pg4V_H3jc	FBXL5	F-box and leucine-rich repeat protein 5	-0.609461	0.0206781	0.349584
uk_n.7kjEF53ex576E	FOXJ3	forkhead box J3	0.611662	0.0200999	0.349584
0vu3oggnq0qu.Z4Luk	FYN	FYN oncogene related to SRC, FGR, YES	-0.609461	0.0206781	0.349584
EEj8AjuvNELdiqgHHk	GPBP1L1	GC-rich promoter binding protein 1-like 1	0.613862	0.019534	0.349584
fErjfdbhv5P9_RTv4k	GPR89B	G protein-coupled receptor 89B	0.611662	0.0200999	0.349584
EXNKU7KAe737z6yKpU	C10orf12	chromosome 10 open reading frame 12	0.613862	0.019534	0.349584
E_AXjdX20E9VDFAelY	NA	NA	0.611662	0.0200999	0.349584
H10pNT1DQgOOud5NLo	HTATIP2	HIV-1 Tat interactive protein 2, 30kDa	-0.609461	0.0206781	0.349584
KQfC_LEunQl7DXJH8o	NA	NA	0.613862	0.019534	0.349584
lq43TTpfputXVO6.wU	LBR	lamin B receptor	-0.609461	0.0206781	0.349584
um_PC1eV.sRFlbZxxY	RNA18S5	RNA, 18S ribosomal 5	0.611662	0.0200999	0.349584
xpR7l4hXYVJYMQTN3o	NA	NA	-0.613862	0.019534	0.349584
Wg4nS4Ufo5zodQXowU	NA	NA	-0.611662	0.0200999	0.349584
TYhQiS484OkLpCAaro	NA	NA	-0.609461	0.0206781	0.349584
HbYaQlfqWTdTQHv5IQ	NA	NA	-0.611662	0.0200999	0.349584
l6e6nee6tGU8eqf0qg	NA	NA	-0.611662	0.0200999	0.349584
33._93.jKNe.XO7kAw	NA	NA	0.611662	0.0200999	0.349584
61HkE03GHHWnGuUmak	NA	NA	-0.613862	0.019534	0.349584
HJmVhJJyKZ50EIc5k8	LSMD1	LSM domain containing 1	-0.609461	0.0206781	0.349584
HJ6SOsGp7pLPSiantc	MTMR14	myotubularin related protein 14	-0.611662	0.0200999	0.349584
i0CH1eKKGFUUHp5vnE	NCF4	neutrophil cytosolic factor 4, 40kDa	-0.613862	0.019534	0.349584
KUiuiggaygp46QCae4	OSBPL2	oxysterol binding protein-like 2	0.609461	0.0206781	0.349584
3UXYgUKMf2giiSgO9I	PKN2	protein kinase N2	0.611662	0.0200999	0.349584
Wvnn08vrqIKhE1Hfoo	RAB9A	RAB9A, member RAS oncogene family	-0.609461	0.0206781	0.349584
31LIK5Uh9T8.pd9F4o	RDH14	retinol dehydrogenase 14 (all-trans/9-cis/11-cis)	-0.609461	0.0206781	0.349584
9CuQfX2ttWDWr01hFI	RPL12	ribosomal protein L12	-0.611662	0.0200999	0.349584
9s.Lqg6Ai_V__QsOCU	SREK1	splicing regulatory glutamine/lysine-rich protein 1	0.609461	0.0206781	0.349584
QEpXPUlV_fR3FoSGkk	SLC15A3	solute carrier family 15 (oligopeptide transporter), member 3	-0.611662	0.0200999	0.349584
xoPL61ce1VOK_4FXVU	SRRM2	serine/arginine repetitive matrix 2	0.613862	0.019534	0.349584
6Eq9lUtdeXohL47tOQ	STAT3	signal transducer and activator of transcription 3 (acute-phase response factor)	-0.611662	0.0200999	0.349584
WRQ4OLXyV7tL8V2OV8	TRIM5	tripartite motif containing 5	-0.609461	0.0206781	0.349584
u5zuNQFSOFVy5SI_Ro	UBE2D3	ubiquitin-conjugating enzyme E2D 3	-0.609461	0.0206781	0.349584
KqKjqfNQUty86K15yU	HNRNPH2	heterogeneous nuclear ribonucleoprotein H2 (H)	-0.607261	0.0212687	0.351728
rPDSm6_7uXsNUnHYik	NA	NA	0.607261	0.0212687	0.351728
TFHIEt_p6OrzIniae4	KANSL3	KAT8 regulatory NSL complex subunit 3	0.607261	0.0212687	0.351728
ZJTrQVRbvf4RolfqWQ	NA	NA	-0.607261	0.0212687	0.351728
f6AEAKdJ664_RGO6NU	NA	NA	-0.607261	0.0212687	0.351728
xfpRznNNC.WeFHi2lo	NA	NA	-0.607261	0.0212687	0.351728
EqUSvXcE3tHtH0UpKU	LYSMD4	LysM, putative peptidoglycan-binding, domain containing 4	0.607261	0.0212687	0.351728
cDDJSm66ROXs9Unn6g	POFUT1	protein O-fucosyltransferase 1	0.607261	0.0212687	0.351728
fUMXUW6J__OJ6JSIWE	POP7	processing of precursor 7, ribonuclease P/MRP subunit (S. cerevisiae)	-0.607261	0.0212687	0.351728
cNeHntOm5XeiClejuM	S100A4	S100 calcium binding protein A4	-0.607261	0.0212687	0.351728
up0FXf0n3O676K56zY	STK36	serine/threonine kinase 36	0.607261	0.0212687	0.351728
fKaNGK0ojYhRjgFe3c	ZNF682	zinc finger protein 682	0.607261	0.0212687	0.351728
ce6_EpnldjutOCg6TE	ZNRD1	zinc ribbon domain containing 1	-0.607261	0.0212687	0.351728
QFL.xJderq234VAd_4	TMEM167B	transmembrane protein 167B	-0.607261	0.0212687	0.351728
oE2VfefS7gKUbgjnmk	CKLF	chemokine-like factor	-0.605061	0.0218719	0.355068
o114OCvStFJfexHl.o	COG3	component of oligomeric golgi complex 3	-0.605061	0.0218719	0.355068
3qwoqLpfiEfs9QHdeg	DSTYK	dual serine/threonine and tyrosine protein kinase	0.605061	0.0218719	0.355068
Tx_op4ikoo_fiVKK_I	FLJ44124	uncharacterized LOC641737	0.605061	0.0218719	0.355068
rVX_Dit9Tv4qAt_Rz4	G3BP2	GTPase activating protein (SH3 domain) binding protein 2	-0.605061	0.0218719	0.355068
Hp05ew1ST_rrUtPGNE	NA	NA	0.605061	0.0218719	0.355068
uVrWEgIrczSIstjSkA	PNN	pinin, desmosome associated protein	0.605061	0.0218719	0.355068
uAcgyF3WUWJ57tGV0k	POLR1D	polymerase (RNA) I polypeptide D, 16kDa	-0.605061	0.0218719	0.355068
fNCo7UN.6fV4lJg_5E	RECQL	RecQ protein-like (DNA helicase Q1-like)	0.605061	0.0218719	0.355068
09NJWUI6Y5CaUIqYE8	SF3B14	splicing factor 3B, 14 kDa subunit	-0.605061	0.0218719	0.355068
lig3.2E0rT0R6CUFcU	ZNF789	zinc finger protein 789	0.605061	0.0218719	0.355068
WUC0kfter1fu43v4FI	TMED10P1	transmembrane emp24-like trafficking protein 10 (yeast) pseudogene 1	-0.605061	0.0218719	0.355068
fJivnEcEknqAgvOfvo	ATP5C1	ATP synthase, H+ transporting, mitochondrial F1 complex, gamma polypeptide 1	-0.602861	0.022488	0.35582
Elfl315U7j5rksv3vs	CANX	calnexin	-0.602861	0.022488	0.35582
oop4pqiNEK0ojYhSXg	CCBE1	collagen and calcium binding EGF domains 1	0.602861	0.022488	0.35582
3IUB0U1dLXVQSrHKHk	CNPY3	canopy FGF signaling regulator 3	-0.602861	0.022488	0.35582
QW4por7LiUI2RT5EUE	CSF2RA	colony stimulating factor 2 receptor, alpha, low-affinity (granulocyte-macrophage)	0.602861	0.022488	0.35582
xkf6inikhI0YLSiNiE	CYCSP55	cytochrome c, somatic pseudogene 55	0.602861	0.022488	0.35582
9cWoNnkim8dQieKQno	EXOSC5	exosome component 5	-0.602861	0.022488	0.35582
fsnRl7DXJD_opYrA6M	NA	NA	0.602861	0.022488	0.35582
xknTSEJRSuU9ASL6ro	NA	NA	-0.602861	0.022488	0.35582
rtR4C3cKCzXfnnAfrE	IFT74	intraflagellar transport 74 homolog (Chlamydomonas)	0.602861	0.022488	0.35582
E4IJZXp5E57aU4eznc	OSTCP2	oligosaccharyltransferase complex subunit pseudogene 2	-0.602861	0.022488	0.35582
Hv0UU6WJKA25uE0SII	NA	NA	-0.602861	0.022488	0.35582
ie0v5HrazOgET53Fec	PIGA	phosphatidylinositol glycan anchor biosynthesis, class A	0.602861	0.022488	0.35582
6oArujh3Hm6OvE.n9Y	RNGTT	RNA guanylyltransferase and 5-phosphatase	0.602861	0.022488	0.35582
3eYv9q6khke_DeslKs	SAFB2	scaffold attachment factor B2	0.602861	0.022488	0.35582
W36XVB31R1SDUgsJ3k	SRPR	signal recognition particle receptor (docking protein)	-0.602861	0.022488	0.35582
NtzP7AUIhaeruunRl4	TMEM17	transmembrane protein 17	0.602861	0.022488	0.35582
K65bk0UDgL_z8GKK58	FYTTD1	forty-two-three domain containing 1	0.60066	0.023117	0.359873
WUEHhEHXwnuv0t3nL0	GMFB	glia maturation factor, beta	0.60066	0.023117	0.359873
0bECSHlZA2FrrAkVKA	H3F3A	H3 histone, family 3A	-0.60066	0.023117	0.359873
TtaAelIw7IGRC__IJU	NA	NA	0.60066	0.023117	0.359873
3coApeCPVScxS3ouvs	NA	NA	-0.60066	0.023117	0.359873
3qXJ0USRNdSjcl9zcU	NME6	NME/NM23 nucleoside diphosphate kinase 6	-0.60066	0.023117	0.359873
KWIca7nvIK9635HCK0	PRDX3	peroxiredoxin 3	-0.60066	0.023117	0.359873
NIr0Tl7eRPAJ3qCF74	PRSS23	protease, serine, 23	0.60066	0.023117	0.359873
xX1ZSKn7gSFoihLo_8	RBM5	RNA binding motif protein 5	0.60066	0.023117	0.359873
06iniuro0ei.iFFelA	SLC35E1	solute carrier family 35, member E1	0.60066	0.023117	0.359873
ZRKZIlTfT45QfUiRLU	SURF1	surfeit 1	-0.60066	0.023117	0.359873
HIIV4VHir__4g_eCUY	ACAD11	acyl-CoA dehydrogenase family, member 11	0.59186	0.0257663	0.362332
06jt6JSj760.h05fgk	ACAT1	acetyl-CoA acetyltransferase 1	-0.59406	0.0250837	0.362332
ceO2n_o54Le0KDO6FU	AGPS	alkylglycerone phosphate synthase	-0.59626	0.0244147	0.362332
ByFRJV2okVRd7u47J8	ARF1	ADP-ribosylation factor 1	-0.59186	0.0257663	0.362332
rinfSvdd7T2tJbdLU8	ATP5J	ATP synthase, H+ transporting, mitochondrial Fo complex, subunit F6	-0.59626	0.0244147	0.362332
iwLclK5Lp0Zew1SH_o	BMS1P5	BMS1 pseudogene 5	0.59626	0.0244147	0.362332
37Dwjz3pSua6dGXMNU	APOPT1	apoptogenic 1, mitochondrial	0.59406	0.0250837	0.362332
K1U7EnOFSeKB5OKeJI	C6orf1	chromosome 6 open reading frame 1	-0.59626	0.0244147	0.362332
l80inAEgiVEuT1Lgnk	CCDC104	coiled-coil domain containing 104	0.59626	0.0244147	0.362332
lN55c8r33uE7l1SS4E	CCDC59	coiled-coil domain containing 59	0.59406	0.0250837	0.362332
EZTtaWYK6QgglHgElQ	TMA7	translation machinery associated 7 homolog (S. cerevisiae)	-0.59406	0.0250837	0.362332
ZNSinERSQFuCiDqEeo	CNPY4	canopy FGF signaling regulator 4	0.59846	0.0237592	0.362332
ZFPkAtX9aqnX7Lhnko	CTBS	chitobiase, di-N-acetyl-	-0.59406	0.0250837	0.362332
91f4XHpTfXRJXSM0Go	CYB5D2	cytochrome b5 domain containing 2	-0.59846	0.0237592	0.362332
0lKXO_iovAxe5NUkmg	DUSP22	dual specificity phosphatase 22	-0.59186	0.0257663	0.362332
rJfLUqu6d7Wrks5LTs	DYNC1LI2	dynein, cytoplasmic 1, light intermediate chain 2	0.59626	0.0244147	0.362332
K8C6STfuqU1LE1QeJ4	EIF3M	eukaryotic translation initiation factor 3, subunit M	-0.59186	0.0257663	0.362332
iIARBeXpam66biXttU	FCAR	Fc fragment of IgA, receptor for	0.59846	0.0237592	0.362332
ZH57tQtQNeCiGaiVGg	FIS1	fission 1 (mitochondrial outer membrane) homolog (S. cerevisiae)	-0.59406	0.0250837	0.362332
HSX.93nrVTNK66V8yU	FPR1	formyl peptide receptor 1	-0.59406	0.0250837	0.362332
iczYLisrms8C4CoK44	GABARAPL2	GABA(A) receptor-associated protein-like 2	0.59846	0.0237592	0.362332
TeREQDlQpHR6ooJCgk	GMPR2	guanosine monophosphate reductase 2	-0.59846	0.0237592	0.362332
TCLXXSIUo664T127eU	GTF2IRD2B	GTF2I repeat domain containing 2B	-0.59406	0.0250837	0.362332
lE3_l6le5756OUeV4I	IFRD2	interferon-related developmental regulator 2	-0.59406	0.0250837	0.362332
QS6TsXvt0nO6gjR_KU	INADL	InaD-like (Drosophila)	0.59846	0.0237592	0.362332
re7fU8kLC96UpuunRE	NA	NA	0.59626	0.0244147	0.362332
BDRztBIRK79X19M4oI	NA	NA	-0.59406	0.0250837	0.362332
9IUtHV3l9Kfe0P0800	NA	NA	-0.59186	0.0257663	0.362332
B0JuunRl7DUkP6ilCk	NA	NA	0.59406	0.0250837	0.362332
Eor4koo_fiVKL_LUl4	NA	NA	0.59406	0.0250837	0.362332
WBRZ5Zdffe0deueR7s	NA	NA	-0.59406	0.0250837	0.362332
9xBWx.ghRSFed0mlRg	NA	NA	-0.59186	0.0257663	0.362332
WduNVJUWU6WXEB6540	NA	NA	-0.59186	0.0257663	0.362332
u10TVIY6mlKSIR10fU	NA	NA	0.59846	0.0237592	0.362332
H.1u30Vmts_iFtCSmg	MAN2C1	mannosidase, alpha, class 2C, member 1	0.59186	0.0257663	0.362332
o57uHOPXCP1KnwqcH0	MAP3K1	mitogen-activated protein kinase kinase kinase 1, E3 ubiquitin protein ligase	0.59186	0.0257663	0.362332
o5yE66E.iSXhe6oqrc	MCM3AP	minichromosome maintenance complex component 3 associated protein	0.59626	0.0244147	0.362332
NOqruFANLqO6SgnklQ	METTL17	methyltransferase like 17	0.59846	0.0237592	0.362332
6NCCWhxCtlxuSelToQ	MRPL23	mitochondrial ribosomal protein L23	-0.59626	0.0244147	0.362332
0xmuhxiF_GaW93oZac	MRPS34	mitochondrial ribosomal protein S34	-0.59846	0.0237592	0.362332
09tew3v3K4JMdS7.Ko	MST4	serine/threonine protein kinase MST4	0.59406	0.0250837	0.362332
9UTgOHzqo64nuHn_eE	NCOA3	nuclear receptor coactivator 3	0.59186	0.0257663	0.362332
cMHbe1Kv_unpgnipu0	NUP214	nucleoporin 214kDa	-0.59186	0.0257663	0.362332
6ede0V1GPUSFKE9TuU	PGD	phosphogluconate dehydrogenase	-0.59626	0.0244147	0.362332
ZUnD6Crimoo2fgXqKY	PIGX	phosphatidylinositol glycan anchor biosynthesis, class X	0.59186	0.0257663	0.362332
HrtIp0HXU3BSSnVItU	POLD4	polymerase (DNA-directed), delta 4, accessory subunit	-0.59406	0.0250837	0.362332
TA51QrdI4JrgAI9Ivo	PPM1B	protein phosphatase, Mg2+/Mn2+ dependent, 1B	0.59406	0.0250837	0.362332
cSKTWX1TUR5fy6xtbQ	RASGRP4	RAS guanyl releasing protein 4	-0.59186	0.0257663	0.362332
BVFEEdN7QEUJHdJdVk	RBCK1	RanBP-type and C3HC4-type zinc finger containing 1	-0.59626	0.0244147	0.362332
TCf0gztLnjsk5__Q_U	RECK	reversion-inducing-cysteine-rich protein with kazal motifs	0.59846	0.0237592	0.362332
BVxJTneunoPhZxVZAs	RPL27	ribosomal protein L27	-0.59186	0.0257663	0.362332
f_e5oqXnOu55r006Is	RPS3	ribosomal protein S3	-0.59186	0.0257663	0.362332
ivoeqiiInvdy68E6z0	S100PBP	S100P binding protein	0.59626	0.0244147	0.362332
WeB5w7p5.sqDocM0u4	SACM1L	SAC1 suppressor of actin mutations 1-like (yeast)	0.59186	0.0257663	0.362332
ulUaBHPXMIyeAgnnuI	SAR1A	SAR1 homolog A (S. cerevisiae)	0.59186	0.0257663	0.362332
uJ51Sjrbu9P6F7jjl0	SEC13	SEC13 homolog (S. cerevisiae)	-0.59626	0.0244147	0.362332
isN4E.qKeKSgjZ_K1I	SLC5A8	solute carrier family 5 (sodium/monocarboxylate cotransporter), member 8	0.59406	0.0250837	0.362332
3Svt5P767C4E00S814	SMNDC1	survival motor neuron domain containing 1	0.59186	0.0257663	0.362332
QlQR6ud31HEiDXggCo	SUV420H1	suppressor of variegation 4-20 homolog 1 (Drosophila)	0.59846	0.0237592	0.362332
xdUtTK_f.Z3vj7tf44	ZNF548	zinc finger protein 548	0.59626	0.0244147	0.362332
cJSqpSF_9O7q3t9fOU	ZNF641	zinc finger protein 641	0.59186	0.0257663	0.362332
3eOOFH3U_u6nVl6Ot8	TARBP2	TAR (HIV-1) RNA binding protein 2	-0.59186	0.0257663	0.362332
fUfsbuZ5.3biOigoDE	TBC1D22A	TBC1 domain family, member 22A	-0.59626	0.0244147	0.362332
ouEuCE4I4icJJ16_Xo	THOC1	THO complex 1	0.59626	0.0244147	0.362332
WnU11LpeEFYKSCn7.o	TLR8	toll-like receptor 8	-0.59626	0.0244147	0.362332
9pf6lHvSrHhTS7STyo	TMED2	transmembrane emp24 domain trafficking protein 2	-0.59186	0.0257663	0.362332
rrSTqTOwDtf96_Xdzk	TMED7	transmembrane emp24 protein transport domain containing 7	-0.59406	0.0250837	0.362332
rpB1LSBJIDCblvSrUg	TNFSF13B	tumor necrosis factor (ligand) superfamily, member 13b	-0.59626	0.0244147	0.362332
KVNNf73iT2ex.CMVN8	TOP1P2	topoisomerase (DNA) I pseudogene 2	0.59186	0.0257663	0.362332
oMgrqBSve4pPcXRSQk	TTC14	tetratricopeptide repeat domain 14	0.59186	0.0257663	0.362332
0lfiF59xPr5.vB3F40	UQCR10	ubiquinol-cytochrome c reductase, complex III subunit X	-0.59406	0.0250837	0.362332
fIcSejJ5X8JfojqijU	WDR75	WD repeat domain 75	0.59186	0.0257663	0.362332
Nov4vgk4A65U5eGdSY	YTHDF1	YTH domain family, member 1	0.59406	0.0250837	0.362332
ZgknUlTv3gq8WeEKLQ	NRDE2	NRDE-2, necessary for RNA interference, domain containing	0.589659	0.0264627	0.362522
luIMgIUv0p85HxunTk	METTL21D	methyltransferase like 21D	0.589659	0.0264627	0.362522
Eg5j0Rf7ktaN0fppCo	CAT	catalase	-0.589659	0.0264627	0.362522
07yvMP3T_iWpkunRl4	CREB1	cAMP responsive element binding protein 1	0.589659	0.0264627	0.362522
ZQjggXbuhSazdJXo64	EIF3L	eukaryotic translation initiation factor 3, subunit L	-0.589659	0.0264627	0.362522
NeS4lCNmk_R9JepjIk	FKTN	fukutin	0.589659	0.0264627	0.362522
HpJXi5Tjd3ID1kLQTQ	GPN3	GPN-loop GTPase 3	-0.589659	0.0264627	0.362522
xSevrSLi0gpVuMQg0k	GTF2IP1	general transcription factor IIi, pseudogene 1	-0.589659	0.0264627	0.362522
f6iDsNPX1kHnk7V7q4	NA	NA	-0.589659	0.0264627	0.362522
3Hll195Z1655_7nb_s	NA	NA	-0.589659	0.0264627	0.362522
uAtk0iJ4qwh0rteHVI	LZIC	leucine zipper and CTNNBIP1 domain containing	-0.589659	0.0264627	0.362522
KanpUXb.nLgiKYgPng	MED30	mediator complex subunit 30	-0.589659	0.0264627	0.362522
6gvUShST_ikXkhS2Ao	MRPS23	mitochondrial ribosomal protein S23	-0.589659	0.0264627	0.362522
EgHXV_3JXu9nuhnsik	PTBP1	polypyrimidine tract binding protein 1	0.589659	0.0264627	0.362522
lYsnmdV5yBdQEJ3QrU	RN7SK	RNA, 7SK small nuclear	0.589659	0.0264627	0.362522
lmR0q3iknLJaKtFOC8	RPL26L1	ribosomal protein L26-like 1	-0.589659	0.0264627	0.362522
QYBUChumt1xxT9RbOg	SULT1A3	sulfotransferase family, cytosolic, 1A, phenol-preferring, member 3	-0.589659	0.0264627	0.362522
HSV3JIm0uS27zVp.xI	TMCO3	transmembrane and coiled-coil domains 3	-0.589659	0.0264627	0.362522
ZViGR6qWjsg1583uA4	TPRKB	TP53RK binding protein	-0.589659	0.0264627	0.362522
uvSKVb98QwO_LfLwko	UFM1	ubiquitin-fold modifier 1	0.589659	0.0264627	0.362522
3uXkUVR5fX0kX8nk.s	ANXA5	annexin A5	-0.587459	0.0271731	0.365649
TSISafkv10IoiB8tRQ	CD163	CD163 molecule	-0.587459	0.0271731	0.365649
EK2RR5HUt6sEiYh.cg	CDAN1	codanin 1	0.587459	0.0271731	0.365649
To0eg1I2JkvTkQpVvg	DICER1	dicer 1, ribonuclease type III	-0.587459	0.0271731	0.365649
ZnlLlNf1SnjnYSsseA	GNL3	guanine nucleotide binding protein-like 3 (nucleolar)	-0.587459	0.0271731	0.365649
KX16k6DXuk1x7QdTTg	NA	NA	-0.587459	0.0271731	0.365649
iWF6eoduDeiCJ6IOjI	MRFAP1	Morf4 family associated protein 1	-0.587459	0.0271731	0.365649
Hi55AJVM3pQvQrgmO4	PI4KAP1	phosphatidylinositol 4-kinase, catalytic, alpha pseudogene 1	-0.587459	0.0271731	0.365649
cnlfRd6upWKH3KB_.w	RAB28	RAB28, member RAS oncogene family	-0.587459	0.0271731	0.365649
KnJkIUtHV3l9Kfe0P0	RPA1	replication protein A1, 70kDa	-0.587459	0.0271731	0.365649
6kUIH1PcNyJ4Uv4nj0	MSMO1	methylsterol monooxygenase 1	0.587459	0.0271731	0.365649
66oCf5QEQV4.SJKBOs	TAPT1	transmembrane anterior posterior transformation 1	0.587459	0.0271731	0.365649
flpurnxSezSjUKDv6g	NA	NA	-0.587459	0.0271731	0.365649
NR_FUohsr7rieI2ZT4	VPS41	vacuolar protein sorting 41 homolog (S. cerevisiae)	0.587459	0.0271731	0.365649
uShfctJKk7_gDvDGU4	AGFG1	ArfGAP with FG repeats 1	0.583059	0.0286366	0.365867
r0S96KeII24p5N6QqU	ANXA11	annexin A11	0.585259	0.0278977	0.365867
QsUXfXgxooAvbzoeNU	ATP5F1	ATP synthase, H+ transporting, mitochondrial Fo complex, subunit B1	-0.585259	0.0278977	0.365867
Tp4_Q96VB0Fd3_hZD4	ATP6V0E1	ATPase, H+ transporting, lysosomal 9kDa, V0 subunit e1	-0.585259	0.0278977	0.365867
lxkIKI9EiIYlSinh4k	AUP1	ancient ubiquitous protein 1	0.583059	0.0286366	0.365867
x9d6eNUlcCgqyFbt.U	BCL2L13	BCL2-like 13 (apoptosis facilitator)	-0.585259	0.0278977	0.365867
rooyfiVKL2IXl6kMyY	BCYRN1	brain cytoplasmic RNA 1	0.585259	0.0278977	0.365867
WXl3v.V2IUlB3RP0tY	BRE	brain and reproductive organ-expressed (TNFRSF1A modulator)	-0.585259	0.0278977	0.365867
up7nZVehL4n_jzfXfQ	FAM198B	family with sequence similarity 198, member B	-0.583059	0.0286366	0.365867
ige7pCIl0RdHK5IiVI	CALU	calumenin	-0.585259	0.0278977	0.365867
fSXqQTrgFU3MQAdpCk	CCDC125	coiled-coil domain containing 125	0.583059	0.0286366	0.365867
BXi6rrkpay3lbR.o0w	CRYL1	crystallin, lambda 1	-0.585259	0.0278977	0.365867
NUongoVQ4o4lATWLnU	DEF8	differentially expressed in FDCP 8 homolog (mouse)	-0.583059	0.0286366	0.365867
HAkXgN6WjmunTl7DVE	METTL21A	methyltransferase like 21A	0.583059	0.0286366	0.365867
xeAipIz6tfuH0Hh31g	GOLGA8B	golgin A8 family, member B	0.583059	0.0286366	0.365867
xvXInORFXlUvxb11dI	HECTD3	HECT domain containing E3 ubiquitin protein ligase 3	0.585259	0.0278977	0.365867
0p534Nte.3_XLPJFEo	HNRNPU	heterogeneous nuclear ribonucleoprotein U (scaffold attachment factor A)	0.583059	0.0286366	0.365867
Wivj4OlfbjC0nuHtKk	HSPA6	heat shock 70kDa protein 6 (HSP70B)	0.583059	0.0286366	0.365867
r7J67r56D73z6X5PHk	ITGB1	integrin, beta 1 (fibronectin receptor, beta polypeptide, antigen CD29 includes MDF2, MSK12)	-0.585259	0.0278977	0.365867
3tepy7A2K5Tz39yXXU	KIAA0020	KIAA0020	0.585259	0.0278977	0.365867
9K5eeNRXBVi3kdBiik	NA	NA	-0.583059	0.0286366	0.365867
EgC4boo0drkXn.95A0	NA	NA	-0.583059	0.0286366	0.365867
BpQpq6Pl4nSi9CNLeg	NA	NA	0.583059	0.0286366	0.365867
KokaNxRFPkz_EVfVSU	MGST1	microsomal glutathione S-transferase 1	-0.583059	0.0286366	0.365867
iUT3X95RN2V96F5HqI	MRPS27	mitochondrial ribosomal protein S27	-0.583059	0.0286366	0.365867
WCCZ5K_Xruh3t8ApdU	MSL3	male-specific lethal 3 homolog (Drosophila)	0.585259	0.0278977	0.365867
ZylTut6lfUuf6XxlfU	ORAI1	ORAI calcium release-activated calcium modulator 1	-0.583059	0.0286366	0.365867
3gqTquScgS7K9XQwVc	PCBP1	poly(rC) binding protein 1	-0.583059	0.0286366	0.365867
Nt.kfERHfXveX0XOWo	POLE4	polymerase (DNA-directed), epsilon 4, accessory subunit	-0.583059	0.0286366	0.365867
lFqlGELeEqNiJunOEI	PQBP1	polyglutamine binding protein 1	-0.583059	0.0286366	0.365867
lVNSvgOoigfsdJPSTQ	PRMT10	protein arginine methyltransferase 10 (putative)	0.585259	0.0278977	0.365867
TtwU8I81AtKepkunRk	PRRG4	proline rich Gla (G-carboxyglutamic acid) 4 (transmembrane)	0.583059	0.0286366	0.365867
EhehkilbTemjinCDfs	VIMP	VCP-interacting membrane protein	-0.583059	0.0286366	0.365867
rJJ77XwA4PhelqZrp0	SEMA3E	sema domain, immunoglobulin domain (Ig), short basic domain, secreted, (semaphorin) 3E	0.585259	0.0278977	0.365867
fX6U4r_.RCvfIWL7ko	SLTM	SAFB-like, transcription modulator	0.583059	0.0286366	0.365867
TKSKlqEn9d0tPvRVH4	SMAP2	small ArfGAP2	-0.583059	0.0286366	0.365867
i_BWopIr4LieI2ZT5E	ZNF430	zinc finger protein 430	0.583059	0.0286366	0.365867
lV0v1UeoT7ueQJT6_o	TBC1D2	TBC1 domain family, member 2	-0.583059	0.0286366	0.365867
upUqtKVJ.4kgxBk_p8	THRAP3	thyroid hormone receptor associated protein 3	-0.583059	0.0286366	0.365867
WkEvu3I7SKTp6l1N3k	TRIM38	tripartite motif containing 38	0.585259	0.0278977	0.365867
ZOoheueEudPlelux9c	TYROBP	TYRO protein tyrosine kinase binding protein	-0.583059	0.0286366	0.365867
WeB6vK5Z755274NyBY	UQCRH	ubiquinol-cytochrome c reductase hinge protein	-0.583059	0.0286366	0.365867
K60gHUIfJIkS41YLiI	ARMCX5	armadillo repeat containing, X-linked 5	0.580858	0.0293901	0.366668
350EhU0LRnvoSl26ZA	LINC00324	long intergenic non-protein coding RNA 324	-0.580858	0.0293901	0.366668
ulJfXrVj71PCfzXRcU	PLGRKT	plasminogen receptor, C-terminal lysine transmembrane protein	-0.580858	0.0293901	0.366668
KJ6kIIV0kF6II1qKHE	CCDC22	coiled-coil domain containing 22	-0.580858	0.0293901	0.366668
fU61rr_y9fQLSkeonI	DENND4B	DENN/MADD domain containing 4B	0.580858	0.0293901	0.366668
E5k7rIK7mduXVUSAp8	DTD1	D-tyrosyl-tRNA deacylase 1	-0.580858	0.0293901	0.366668
Z97dNAB4LyeruunTl4	FKBP14	FK506 binding protein 14, 22 kDa	0.580858	0.0293901	0.366668
fJoiBH.p94qU_epyuQ	GABARAPL2	GABA(A) receptor-associated protein-like 2	-0.580858	0.0293901	0.366668
QXaXd7TnqC5cd3qUec	ICMT	isoprenylcysteine carboxyl methyltransferase	-0.580858	0.0293901	0.366668
TkruZKUJLqnoRCtrpU	NA	NA	-0.580858	0.0293901	0.366668
0lLf.0_GVSPVSUbyXE	NUBP1	nucleotide binding protein 1	-0.580858	0.0293901	0.366668
QT9BWop4r5Li6I_xR4	NUBPL	nucleotide binding protein-like	0.580858	0.0293901	0.366668
KeeRO8i1Vi3dZ1Cujg	PABPC4	poly(A) binding protein, cytoplasmic 4 (inducible form)	-0.580858	0.0293901	0.366668
oE_LVdXl_vD4dEUnuY	PDLIM1	PDZ and LIM domain 1	0.580858	0.0293901	0.366668
96T_eqCoel6x_e8qSg	PREB	prolactin regulatory element binding	0.580858	0.0293901	0.366668
EoR_koqAKCKECirr6U	RAD54L2	RAD54-like 2 (S. cerevisiae)	0.580858	0.0293901	0.366668
Q5FmV6Lfc2dU203_TU	RUVBL1	RuvB-like 1 (E. coli)	-0.580858	0.0293901	0.366668
iX4yf1AOAvH4pJ37q4	SBDS	Shwachman-Bodian-Diamond syndrome	0.580858	0.0293901	0.366668
KShxEs6ueXeNNt5d.k	SLC44A1	solute carrier family 44 (choline transporter), member 1	-0.580858	0.0293901	0.366668
TofSgA0FSRSScUFFPU	ZFP36L2	ZFP36 ring finger protein-like 2	-0.580858	0.0293901	0.366668
uOJOwwxCB79VdAF4F4	ATMIN	ATM interactor	0.578658	0.0301581	0.369733
odTqq0Wl75x5B1EU98	ATP5G1	ATP synthase, H+ transporting, mitochondrial Fo complex, subunit C1 (subunit 9)	-0.578658	0.0301581	0.369733
05J7B50ZQDp46op558	RTCB	RNA 2,3-cyclic phosphate and 5-OH ligase	-0.578658	0.0301581	0.369733
HzqJNpx567t9VBpGis	CD74	CD74 molecule, major histocompatibility complex, class II invariant chain	-0.578658	0.0301581	0.369733
3vtSvc_UIO77UA5e.I	CLEC2D	C-type lectin domain family 2, member D	0.578658	0.0301581	0.369733
9eDwAN766WpkunTl7o	DUSP19	dual specificity phosphatase 19	0.578658	0.0301581	0.369733
uSloSj0xlN.3u3XidU	HDDC3	HD domain containing 3	-0.578658	0.0301581	0.369733
iMeiqS6uUsu15619eA	LACTB	lactamase, beta	-0.578658	0.0301581	0.369733
oA36e7sunRl7DVJ3yo	NA	NA	0.578658	0.0301581	0.369733
rz.5KieqJKBl2heLnc	MRPL34	mitochondrial ribosomal protein L34	-0.578658	0.0301581	0.369733
ZvTTvpC47pDzd64QCI	NNT	nicotinamide nucleotide transhydrogenase	0.578658	0.0301581	0.369733
9oAjV6DOCoRLGstAVU	ZNF493	zinc finger protein 493	0.578658	0.0301581	0.369733
TiHquTdSJR0RXQXb9c	ZSWIM4	zinc finger, SWIM-type containing 4	0.578658	0.0301581	0.369733
N1ycfqKeK6iD50JUos	USP49	ubiquitin specific peptidase 49	0.578658	0.0301581	0.369733
lVFdRXSspVLO89f7tQ	CHMP3	charged multivesicular body protein 3	-0.578658	0.0301581	0.369733
NJJr1NkuBlh32uS__k	ATP5D	ATP synthase, H+ transporting, mitochondrial F1 complex, delta subunit	-0.576458	0.0309411	0.372451
ZVOtO4dSMfeqevg5Ls	ATP5S	ATP synthase, H+ transporting, mitochondrial Fo complex, subunit s (factor B)	-0.576458	0.0309411	0.372451
KUoHei9NIvOuWD7f64	BIRC2	baculoviral IAP repeat containing 2	0.576458	0.0309411	0.372451
uUgIgm4VoJoBq7W1Sc	CHMP2A	charged multivesicular body protein 2A	-0.576458	0.0309411	0.372451
B7e01J1zt7zUnULEn4	CWF19L1	CWF19-like 1, cell cycle control (S. pombe)	0.576458	0.0309411	0.372451
H5uE6lHcoStNdVi1ec	FARSA	phenylalanyl-tRNA synthetase, alpha subunit	-0.576458	0.0309411	0.372451
HSqDURJWdUonDrIm18	IL17RA	interleukin 17 receptor A	-0.576458	0.0309411	0.372451
6FqKSKkjTlHs9SXqQQ	NA	NA	0.576458	0.0309411	0.372451
lkEqKFI0Ep88gg4HCs	NA	NA	0.576458	0.0309411	0.372451
WlNSHighWgHyqUbiUU	RPL27AP6	ribosomal protein L27a pseudogene 6	-0.576458	0.0309411	0.372451
KH0Q.Mcaw4mWslSELE	NAAA	N-acylethanolamine acid amidase	-0.576458	0.0309411	0.372451
W4IIzKAvgt_3R6fX0o	NAE1	NEDD8 activating enzyme E1 subunit 1	0.576458	0.0309411	0.372451
BeUnv8UqNSITIoLKq4	NSUN6	NOP2/Sun domain family, member 6	0.576458	0.0309411	0.372451
TkFOQCA8P6UpEunTl4	PPM1K	protein phosphatase, Mg2+/Mn2+ dependent, 1K	0.576458	0.0309411	0.372451
lKUJ__nTlzLVJH_opQ	ZNF14	zinc finger protein 14	0.576458	0.0309411	0.372451
r3t6ekqCgIH5O_uCgg	TMSB4XP8	thymosin beta 4, X-linked pseudogene 8	0.576458	0.0309411	0.372451
HALNpamR6fGXsNUkf4	EID2B	EP300 interacting inhibitor of differentiation 2B	0.574258	0.031739	0.375249
TS.jUDASFW3pCA5Pkk	EXOSC10	exosome component 10	0.574258	0.031739	0.375249
0bRTzA98vSp6ma6dOU	GRIPAP1	GRIP1 associated protein 1	0.574258	0.031739	0.375249
fW.n38HUlmg4Ty6Bak	INPP5E	inositol polyphosphate-5-phosphatase, 72 kDa	0.574258	0.031739	0.375249
ZSoSN441SineihDcoU	LILRA2	leukocyte immunoglobulin-like receptor, subfamily A (with TM domain), member 2	-0.574258	0.031739	0.375249
WuGGKCeL6cSkJqSeCM	NA	NA	0.574258	0.031739	0.375249
oRWPjKIu05LSWB1h94	NA	NA	0.574258	0.031739	0.375249
H4Cl6pShn7eU5Gh404	MRPS11	mitochondrial ribosomal protein S11	-0.574258	0.031739	0.375249
fSh7jrEoKgboCZMShU	MRPS21	mitochondrial ribosomal protein S21	-0.574258	0.031739	0.375249
oZ79tAkYqWXul8PXBo	NBEAL2	neurobeachin-like 2	0.574258	0.031739	0.375249
NVFNF0BUNFV13s57RE	P2RY13	purinergic receptor P2Y, G-protein coupled, 13	-0.574258	0.031739	0.375249
rX31EblYN57hejt_lI	PCCB	propionyl CoA carboxylase, beta polypeptide	-0.574258	0.031739	0.375249
ff4iggPhRehzoHubBI	RNPC3	RNA-binding region (RNP1, RRM) containing 3	0.574258	0.031739	0.375249
lpOLyoh4Is_yHsTuX0	TP53INP1	tumor protein p53 inducible nuclear protein 1	0.574258	0.031739	0.375249
3EpUoLEYgnWKOngtQY	TPI1	triosephosphate isomerase 1	-0.574258	0.031739	0.375249
Kev706Oz3CJ4gSpehE	VPS36	vacuolar protein sorting 36 homolog (S. cerevisiae)	0.574258	0.031739	0.375249
xJ3qp4rqKPn4lSi8gk	C21orf58	chromosome 21 open reading frame 58	0.572058	0.0325522	0.377712
oKnieZ_bp79OFn7.3U	ITPR3	inositol 1,4,5-trisphosphate receptor, type 3	0.572058	0.0325522	0.377712
EdKtJYOXiKWhKVApKs	NA	NA	0.572058	0.0325522	0.377712
BhLh94gFJKfgpxC4Yo	NA	NA	0.572058	0.0325522	0.377712
u9BHheK.SJkttrmeSg	H3F3C	H3 histone, family 3C	-0.572058	0.0325522	0.377712
oOqdPXRBpf1KVL.1fU	NA	NA	0.572058	0.0325522	0.377712
rS4lENEUNHkdSXqQwI	MCM8	minichromosome maintenance complex component 8	0.572058	0.0325522	0.377712
inr.jHg7gQp0XCgHhU	NOL8	nucleolar protein 8	0.572058	0.0325522	0.377712
fitTqeg3jivs46eepI	PLEKHA8P1	pleckstrin homology domain containing, family A member 8 pseudogene 1	0.572058	0.0325522	0.377712
ZfEgo719KKCSRwCR3g	RPS27	ribosomal protein S27	0.572058	0.0325522	0.377712
o1UcwS_eWWgsSFIJV4	SCNM1	sodium channel modifier 1	-0.572058	0.0325522	0.377712
3VUgl8uFSN0FIh0IyU	SLC30A7	solute carrier family 30 (zinc transporter), member 7	0.572058	0.0325522	0.377712
Zt5JOmxWqTXplppqxw	SRI	sorcin	-0.572058	0.0325522	0.377712
cH7riqK03sh16F7.5c	ZNF69	zinc finger protein 69	0.572058	0.0325522	0.377712
xiiK0qcKWqOIeSiIiQ	TMEM80	transmembrane protein 80	-0.572058	0.0325522	0.377712
0RcpneulfkglcLGvHw	NA	NA	0.572058	0.0325522	0.377712
QQ4tXoGUjm4DoIgf5Y	VIM	vimentin	-0.572058	0.0325522	0.377712
uVpKyvI7q65O8P1fII	AHCYL1	adenosylhomocysteinase-like 1	-0.563257	0.03596	0.380353
EDeKenySidSVuezSew	AP3S1	adaptor-related protein complex 3, sigma 1 subunit	-0.561056	0.0368516	0.380353
HcE_0X3oiIvDqqT4o4	ARMC1	armadillo repeat containing 1	0.558856	0.0377594	0.380353
WtJMCj9XfiE9R5X3VA	ATG4C	autophagy related 4C, cysteine peptidase	-0.565457	0.0350844	0.380353
6pS72m_dqPQjFFL0ic	ATG7	autophagy related 7	-0.567657	0.0342247	0.380353
KOeNdWen1ISF6h_ktM	ATOX1	antioxidant 1 copper chaperone	-0.563257	0.03596	0.380353
rzbivnn.lS9r3hdjnk	ATP5A1	ATP synthase, H+ transporting, mitochondrial F1 complex, alpha subunit 1, cardiac muscle	-0.558856	0.0377594	0.380353
NuT5oXAnnpAgp0JElI	ATP5F1	ATP synthase, H+ transporting, mitochondrial Fo complex, subunit B1	-0.563257	0.03596	0.380353
NRfUEpXehAxCPSmNhk	ATP5S	ATP synthase, H+ transporting, mitochondrial Fo complex, subunit s (factor B)	-0.569857	0.0333807	0.380353
Zv0i1ZKxVJ3n5YB6C8	ATXN2	ataxin 2	0.561056	0.0368516	0.380353
N1X_r0.nv_X4oJhjlU	BRI3	brain protein I3	-0.558856	0.0377594	0.380353
Z1USglULSWVnEx0esA	SCIMP	SLP adaptor and CSK interacting membrane protein	-0.569857	0.0333807	0.380353
Bp_tySwRS7eoI5e_QI	C8orf33	chromosome 8 open reading frame 33	-0.569857	0.0333807	0.380353
K4f7A3lRFSelM1FXYY	CABIN1	calcineurin binding protein 1	0.561056	0.0368516	0.380353
6MUoffJ0s03V9OwkkY	CCDC14	coiled-coil domain containing 14	0.563257	0.03596	0.380353
oioTn1X7UX_SXv3tOw	CCNI	cyclin I	-0.567657	0.0342247	0.380353
HVQLQkIhy_CoveqUp0	CD53	CD53 molecule	-0.567657	0.0342247	0.380353
HvhnQiSj1Un9b5EBLg	CDC123	cell division cycle 123	-0.567657	0.0342247	0.380353
ooUd4qHfeTPnheIo6U	CDK5RAP1	CDK5 regulatory subunit associated protein 1	0.561056	0.0368516	0.380353
TSJV65DmtEr.Oof64k	CHST13	carbohydrate (chondroitin 4) sulfotransferase 13	-0.569857	0.0333807	0.380353
HVJeHnnE3DVcUOXXtU	CIDEB	cell death-inducing DFFA-like effector b	-0.558856	0.0377594	0.380353
EQEXxAueLKwy4VB_.k	COG3	component of oligomeric golgi complex 3	0.565457	0.0350844	0.380353
W6kJVeK4QFjF7VJ4KM	COPE	coatomer protein complex, subunit epsilon	-0.561056	0.0368516	0.380353
o4O7F4LZFGiJGIhWL0	COX6A1	cytochrome c oxidase subunit VIa polypeptide 1	-0.569857	0.0333807	0.380353
WSev16s5eh75Uuwje4	CRBN	cereblon	-0.569857	0.0333807	0.380353
HtXEooEul_ffIa30e4	CRKL	v-crk avian sarcoma virus CT10 oncogene homolog-like	-0.567657	0.0342247	0.380353
Nr1NDriRSXg5IJnUs0	CSE1L	CSE1 chromosome segregation 1-like (yeast)	0.567657	0.0342247	0.380353
TooVDcyiS6Hn562fE0	CSNK2A1	casein kinase 2, alpha 1 polypeptide	-0.558856	0.0377594	0.380353
Kku.Vl_p_SSABeEEy4	CTNNA1	catenin (cadherin-associated protein), alpha 1, 102kDa	-0.563257	0.03596	0.380353
rrgiHkXH97oqErz4BA	CYP20A1	cytochrome P450, family 20, subfamily A, polypeptide 1	0.558856	0.0377594	0.380353
ckhlexDQjRUQgUjlTk	DGKA	diacylglycerol kinase, alpha 80kDa	0.565457	0.0350844	0.380353
i0q31Trr0gyOJMkK.4	NA	NA	-0.558856	0.0377594	0.380353
inuu5Me7LxMlfUPerU	DNM1L	dynamin 1-like	-0.563257	0.03596	0.380353
9UUtp.otGonLl50RP8	EIF4E3	eukaryotic translation initiation factor 4E family member 3	-0.565457	0.0350844	0.380353
6qL.lcHTo_5CDgee_o	FAM120A	family with sequence similarity 120A	0.561056	0.0368516	0.380353
EfUP4gVOzq_S4liNuU	STRIP2	striatin interacting protein 2	0.565457	0.0350844	0.380353
BUnS0JZROVEF0Uiog8	FCN1	ficolin (collagen/fibrinogen domain containing) 1	-0.563257	0.03596	0.380353
iX3qB7qexxL0p66.jk	FGL2	fibrinogen-like 2	-0.565457	0.0350844	0.380353
EZ36jee93UqdSBeMXs	FOXO3	forkhead box O3	-0.561056	0.0368516	0.380353
uIc_jE.pPqeLuunTl4	GDPD1	glycerophosphodiester phosphodiesterase domain containing 1	0.563257	0.03596	0.380353
i7k.0Xiv1eTV5LlAlU	GLB1	galactosidase, beta 1	-0.558856	0.0377594	0.380353
9xS3tdHlNlHFNe0Uuo	GSDMB	gasdermin B	0.563257	0.03596	0.380353
uqeFdeSfoX_H3hXdNc	HCST	hematopoietic cell signal transducer	-0.558856	0.0377594	0.380353
QRoEUuTkoPToQgnlKQ	HNMT	histamine N-methyltransferase	-0.569857	0.0333807	0.380353
Q5J1KC1WQ7dG_3_FLo	HPS4	Hermansky-Pudlak syndrome 4	0.561056	0.0368516	0.380353
HFB0Cnt3AgATKWpmuk	NA	NA	0.569857	0.0333807	0.380353
WspVQLlt.VyT.HQ7_U	SLC9A1	solute carrier family 9, subfamily A (NHE1, cation proton antiporter 1), member 1	0.558856	0.0377594	0.380353
uOeuy3MTSP7_cRCNdI	HSD17B11	hydroxysteroid (17-beta) dehydrogenase 11	-0.569857	0.0333807	0.380353
uVLfujoDsudi0T3nwI	HSP90AA1	heat shock protein 90kDa alpha (cytosolic), class A member 1	0.561056	0.0368516	0.380353
x6CNIVJ18V_3lL7FKk	IFI30	interferon, gamma-inducible protein 30	-0.567657	0.0342247	0.380353
ESV1bWXjwq33.H.mqo	IRX1	iroquois homeobox 1	-0.565457	0.0350844	0.380353
T8VSWtQXjXu1T7CiCg	ITGB1	integrin, beta 1 (fibronectin receptor, beta polypeptide, antigen CD29 includes MDF2, MSK12)	-0.563257	0.03596	0.380353
9NKdKlIikEIiQhUqDo	KIAA0100	KIAA0100	0.561056	0.0368516	0.380353
BffgXrpVb6BzS6bdU4	KIAA0513	KIAA0513	-0.561056	0.0368516	0.380353
iXghICHESncKRQKrcI	KIAA1731	KIAA1731	0.567657	0.0342247	0.380353
EsTX7P7P7.QTZQrnOo	LARP4	La ribonucleoprotein domain family, member 4	0.569857	0.0333807	0.380353
HciCy4UgSpIsrVdTpU	NA	NA	0.558856	0.0377594	0.380353
34F6yuivmuJYjTlHuc	NA	NA	0.561056	0.0368516	0.380353
Qbr5IlcteOlVrpMT4M	NA	NA	-0.567657	0.0342247	0.380353
caq_64lONOU_R2JepA	NA	NA	0.561056	0.0368516	0.380353
3.f0gig0PehaKO3V5c	NA	NA	-0.558856	0.0377594	0.380353
6kK7jT4d.Xqpd3Qo4o	NA	NA	-0.563257	0.03596	0.380353
6i5k17W7Q7LksVInS4	LOC285074	anaphase promoting complex subunit 1 pseudogene	-0.565457	0.0350844	0.380353
3SR.qKeOSmjRgtKI2I	NA	NA	0.558856	0.0377594	0.380353
Z1SZ.pKUKakjZ_J0Es	NA	NA	0.569857	0.0333807	0.380353
o6LuVIFOuE0J3uKv0M	NA	NA	-0.569857	0.0333807	0.380353
ZIHjsJd.l3n7TlPCdE	NA	NA	-0.565457	0.0350844	0.380353
6QBE55cuX1oL161Ee0	NA	NA	0.558856	0.0377594	0.380353
H6pI.iel9.GPoq75OE	NA	NA	-0.561056	0.0368516	0.380353
TSxSF6ii9JZnliCfxc	NA	NA	-0.561056	0.0368516	0.380353
E5IYJ10TT7qxV6U7v4	NA	NA	-0.567657	0.0342247	0.380353
BKeAyqjR.ilKL_IXl4	NA	NA	0.561056	0.0368516	0.380353
ZRpwHoItxDvFSTnvhE	NA	NA	0.563257	0.03596	0.380353
0itKL0AUl6UE6YDXt4	AOC4P	amine oxidase, copper containing 4, pseudogene	0.563257	0.03596	0.380353
ENi1xDnFd1tTS_siBE	NA	NA	-0.561056	0.0368516	0.380353
0LVKFITVSHUSOw4LVY	LY86	lymphocyte antigen 86	-0.558856	0.0377594	0.380353
3X1A_6une6mTQwCW18	MDH2	malate dehydrogenase 2, NAD (mitochondrial)	-0.565457	0.0350844	0.380353
cyu5cWTvlnnv3nqG3g	NOL12	nucleolar protein 12	-0.561056	0.0368516	0.380353
uCqYznniq4uTOLuleI	MMS19	MMS19 nucleotide excision repair homolog (S. cerevisiae)	0.567657	0.0342247	0.380353
rQjpJpnmbm__Lvahlo	MRPL20	mitochondrial ribosomal protein L20	-0.558856	0.0377594	0.380353
BCoi.5dfES6X_fkXUk	MRPS11	mitochondrial ribosomal protein S11	-0.561056	0.0368516	0.380353
l315953qWurp3SAMfk	MRRF	mitochondrial ribosome recycling factor	-0.565457	0.0350844	0.380353
HqHNSN_7pOOs_J_qNM	MS4A6A	membrane-spanning 4-domains, subfamily A, member 6A	-0.563257	0.03596	0.380353
ThZEkf7t2f4kflHeno	N4BP1	NEDD4 binding protein 1	0.565457	0.0350844	0.380353
3J4UjVK71ImL30mh04	NDUFB2	NADH dehydrogenase (ubiquinone) 1 beta subcomplex, 2, 8kDa	-0.561056	0.0368516	0.380353
BinUhTrEgRQJYHRkdU	NIN	ninein (GSK3B interacting protein)	-0.567657	0.0342247	0.380353
0J.eRVS6TddNG97ltc	NUDT18	nudix (nucleoside diphosphate linked moiety X)-type motif 18	-0.558856	0.0377594	0.380353
WqOfoK7txh9iMOh96U	OAT	ornithine aminotransferase	-0.558856	0.0377594	0.380353
ZrV6iUnohK617AJ.PU	OAT	ornithine aminotransferase	-0.567657	0.0342247	0.380353
93RPVQ6c6CtzXRLleo	OSBPL9	oxysterol binding protein-like 9	-0.558856	0.0377594	0.380353
3nDVLa5ZNVJWWU6WXE	PGAM1	phosphoglycerate mutase 1 (brain)	-0.558856	0.0377594	0.380353
BXqTJ.rjiLo657ides	PIGO	phosphatidylinositol glycan anchor biosynthesis, class O	-0.565457	0.0350844	0.380353
QoeCdXp4IxOWLSROrI	PLCL2	phospholipase C-like 2	0.563257	0.03596	0.380353
QpCljp0o46pElZf4EM	PLEKHB2	pleckstrin homology domain containing, family B (evectins) member 2	-0.569857	0.0333807	0.380353
0SXIpJz.FN6z863D_w	PMAIP1	phorbol-12-myristate-13-acetate-induced protein 1	0.558856	0.0377594	0.380353
fggefiVKKSK_S4kiPs	PPA2	pyrophosphatase (inorganic) 2	0.565457	0.0350844	0.380353
l9azPj6iAfgZAiNSVU	PRKCB	protein kinase C, beta	-0.567657	0.0342247	0.380353
TrknS6COOEFIITicKs	PRPF4B	PRP4 pre-mRNA processing factor 4 homolog B (yeast)	0.563257	0.03596	0.380353
xjDwAHrqk765EXutUk	NA	NA	0.565457	0.0350844	0.380353
ln4VehP5Hh.NSFAieU	RAB34	RAB34, member RAS oncogene family	-0.561056	0.0368516	0.380353
QrjxXuzCLO7dHkX0Ok	RAP1A	RAP1A, member of RAS oncogene family	0.558856	0.0377594	0.380353
0kA4eSdIKf6cC_EIug	RNASEH2B	ribonuclease H2, subunit B	0.567657	0.0342247	0.380353
0Lijs3kvvkSR1_FQSI	RNF146	ring finger protein 146	-0.567657	0.0342247	0.380353
QfF6SqIxTjRgrr.VKk	RNU1-1	RNA, U1 small nuclear 1	0.567657	0.0342247	0.380353
3IgjyTpV5kKOEZA9uA	RNU6-15P	RNA, U6 small nuclear 15, pseudogene	0.561056	0.0368516	0.380353
H03E2Jq5JuIKUGkQe0	RPL26L1	ribosomal protein L26-like 1	-0.558856	0.0377594	0.380353
QPfSeXzyi5zirBF73k	RPS6KB1	ribosomal protein S6 kinase, 70kDa, polypeptide 1	0.567657	0.0342247	0.380353
QrqXuuOv5NfXV_1QwI	RUSC1	RUN and SH3 domain containing 1	0.563257	0.03596	0.380353
ZUVT2vfeXhfQOVO_l8	SAP130	Sin3A-associated protein, 130kDa	-0.558856	0.0377594	0.380353
6nfeL366cMEtI8q3eU	SCO1	SCO1 cytochrome c oxidase assembly protein	-0.567657	0.0342247	0.380353
0meR92tN6oxH12HgSI	SESTD1	SEC14 and spectrin domains 1	-0.563257	0.03596	0.380353
uf5.f5EO3_vkLTCXik	SMARCA2	SWI/SNF related, matrix associated, actin dependent regulator of chromatin, subfamily a, member 2	0.563257	0.03596	0.380353
TnoszXhUhcYT4I.klo	SMPDL3A	sphingomyelin phosphodiesterase, acid-like 3A	-0.565457	0.0350844	0.380353
TrAIgrqh.v57ld3Vbo	SMU1	smu-1 suppressor of mec-8 and unc-52 homolog (C. elegans)	-0.567657	0.0342247	0.380353
leP_0q.9xuym4MqpFU	SS18L1	synovial sarcoma translocation gene on chromosome 18-like 1	0.561056	0.0368516	0.380353
B.qiIyrqKSpDko1A10	SSRP1	structure specific recognition protein 1	0.569857	0.0333807	0.380353
QFxhZChNiiReSburT8	STUB1	STIP1 homology and U-box containing protein 1, E3 ubiquitin protein ligase	0.563257	0.03596	0.380353
3UVCs0lkvuWU0yXF04	STYXL1	serine/threonine/tyrosine interacting-like 1	-0.558856	0.0377594	0.380353
ijXlFqK7oIlqyPenE8	SVIL	supervillin	0.563257	0.03596	0.380353
u_iyXD0oMVCT5Cm5Lk	ZBED5	zinc finger, BED-type containing 5	0.565457	0.0350844	0.380353
NSAdeXgtARfsTSIvRE	ZNF12	zinc finger protein 12	0.561056	0.0368516	0.380353
op.x0idEn20E0iD0Z4	ZNF383	zinc finger protein 383	0.563257	0.03596	0.380353
QT5HUl6kMIuAd7dSgA	NA	NA	0.558856	0.0377594	0.380353
foAokg4p4ICCdyuPqo	ZNF638	zinc finger protein 638	0.561056	0.0368516	0.380353
xkuLp7.eUTogE63kuI	ZNF84	zinc finger protein 84	0.563257	0.03596	0.380353
NkxwtXoiWTQoonD5Uo	TADA3	transcriptional adaptor 3	-0.565457	0.0350844	0.380353
u2qF1AhwHhCX0KJUqs	TARDBP	TAR DNA binding protein	0.563257	0.03596	0.380353
xt5JSXnYB.LaXjp8ig	TAX1BP1	Tax1 (human T-cell leukemia virus type I) binding protein 1	-0.563257	0.03596	0.380353
9ZqT99R5W3ioGcLLu0	EMC6	ER membrane protein complex subunit 6	-0.569857	0.0333807	0.380353
B8p.nM1UpQMk7hEoSU	TNFRSF10B	tumor necrosis factor receptor superfamily, member 10b	-0.563257	0.03596	0.380353
0nfooGJAEgmuTF0iXo	TOMM40L	translocase of outer mitochondrial membrane 40 homolog (yeast)-like	0.558856	0.0377594	0.380353
9TNQvR3t9eJLoI0z54	TRAF5	TNF receptor-associated factor 5	0.569857	0.0333807	0.380353
uWhno74XoYLseXwYf4	TRAK1	trafficking protein, kinesin binding 1	0.563257	0.03596	0.380353
NuKEUkCJUl.cVIbxe4	TTLL4	tubulin tyrosine ligase-like family, member 4	-0.565457	0.0350844	0.380353
obSHUklCOuCSNiJCHk	TXN	thioredoxin	-0.558856	0.0377594	0.380353
irXnd2eLE1lEGE5U3E	UBR4	ubiquitin protein ligase E3 component n-recognin 4	-0.558856	0.0377594	0.380353
WuX49HyC7dIAXoS9n0	USP1	ubiquitin specific peptidase 1	0.561056	0.0368516	0.380353
ul7rfdbFZButN7lbhs	WDR45B	WD repeat domain 45B	-0.567657	0.0342247	0.380353
TPXO9LJuvjnPvyX1XU	YTHDC1	YTH domain containing 1	0.561056	0.0368516	0.380353
TA.PgXqKaK_y4lCtmU	C8orf37	chromosome 8 open reading frame 37	0.556656	0.0386836	0.381695
ig44vX0UokChqjbugU	NA	NA	-0.556656	0.0386836	0.381695
N1Ti0nj9LnngcP3u3A	CD163	CD163 molecule	-0.556656	0.0386836	0.381695
okVJoO58s.rRSW016k	EIF4H	eukaryotic translation initiation factor 4H	-0.556656	0.0386836	0.381695
ZSwiNE7e7LuDl_2e14	FAM156B	family with sequence similarity 156, member B	0.556656	0.0386836	0.381695
E9el1XixuBdVNDpBqA	GSTP1	glutathione S-transferase pi 1	-0.556656	0.0386836	0.381695
BnXRNUhTqaUpIhHXR8	NA	NA	0.556656	0.0386836	0.381695
cgJKHRIF4LRUh1SU0o	NA	NA	-0.556656	0.0386836	0.381695
f41OLHEliKVUFU1F0c	NA	NA	-0.556656	0.0386836	0.381695
lFnwF6iuivkuFYjYjQ	N4BP2	NEDD4 binding protein 2	0.556656	0.0386836	0.381695
lNFaERNOfCPQeokxSo	NOP58	NOP58 ribonucleoprotein	0.556656	0.0386836	0.381695
W_BUopor5rhXUn6kE4	PIP4K2B	phosphatidylinositol-5-phosphate 4-kinase, type II, beta	0.556656	0.0386836	0.381695
0uw0VAFVaXuXv9X3mc	JMJD7-PLA2G4B	JMJD7-PLA2G4B readthrough	0.556656	0.0386836	0.381695
93b3M3TRJlJXv.JaAo	PPP2R5E	protein phosphatase 2, regulatory subunit B, epsilon isoform	0.556656	0.0386836	0.381695
ZTqf63.4cBd.zBO9DA	RPLP1	ribosomal protein, large, P1	0.556656	0.0386836	0.381695
QmWUQ65k4O16SOd0Is	RPS15A	ribosomal protein S15a	-0.556656	0.0386836	0.381695
oN6iUS4VJRenSnL1A8	SIRPA	signal-regulatory protein alpha	-0.556656	0.0386836	0.381695
Zc6tesUkbkIuuoniWQ	SULT1A2	sulfotransferase family, cytosolic, 1A, phenol-preferring, member 2	-0.556656	0.0386836	0.381695
xkFFEWNPSSU0EuKQh4	ZNF621	zinc finger protein 621	0.556656	0.0386836	0.381695
rbkkQyxY0vB0meCp_8	UBR7	ubiquitin protein ligase E3 component n-recognin 7 (putative)	0.556656	0.0386836	0.381695
r4mlOXXq54G_T3teOE	WDR61	WD repeat domain 61	-0.556656	0.0386836	0.381695
W.c.1dnqkuV1xVSr4o	NELFA	negative elongation factor complex member A	0.556656	0.0386836	0.381695
HKiFXn1wHxE.uuxf7Y	BEX2	brain expressed X-linked 2	0.554456	0.0396244	0.384194
o10FHdcd_l_BcXer6M	BTF3L4	basic transcription factor 3-like 4	-0.554456	0.0396244	0.384194
Bo1HMkpFLt_0XodRMo	CHPT1	choline phosphotransferase 1	-0.554456	0.0396244	0.384194
9nqi7tXi07qeDXh.R0	CRADD	CASP2 and RIPK1 domain containing adaptor with death domain	-0.554456	0.0396244	0.384194
96l6ugNeV6KC_6ojUc	CTSH	cathepsin H	-0.554456	0.0396244	0.384194
fWKhqtv.d5vS6P1t.4	DNAJB6	DnaJ (Hsp40) homolog, subfamily B, member 6	-0.554456	0.0396244	0.384194
Ze7ST_dQ.kFex3tXqk	ESD	esterase D	-0.554456	0.0396244	0.384194
cnYeiPgUg6nxoCAoSU	FKBP3	FK506 binding protein 3, 25kDa	0.554456	0.0396244	0.384194
WqFR3oF4oLrASnjk6g	HSD17B11	hydroxysteroid (17-beta) dehydrogenase 11	-0.554456	0.0396244	0.384194
3enFUiovtGcS4unpf8	IMPA2	inositol(myo)-1(or 4)-monophosphatase 2	-0.554456	0.0396244	0.384194
HgeOwl3_Xef7TlPCdE	NA	NA	-0.554456	0.0396244	0.384194
c.nYJfS1vkiiYvoZR4	NA	NA	-0.554456	0.0396244	0.384194
6juJe4jiUNFL7zvYN4	NUP43	nucleoporin 43kDa	0.554456	0.0396244	0.384194
utBKruOuCki7gAbiIo	P2RY10	purinergic receptor P2Y, G-protein coupled, 10	0.554456	0.0396244	0.384194
Tefp3cROk.SrMI7JP0	SNX4	sorting nexin 4	0.554456	0.0396244	0.384194
TN9VNamUSCRtF9xShc	THOC6	THO complex 6 homolog (Drosophila)	-0.554456	0.0396244	0.384194
KTqv.epSX8gR7yrExk	UBE3A	ubiquitin protein ligase E3A	0.554456	0.0396244	0.384194
cn0YiBJ9ANdXOEeDrI	UHRF1BP1	UHRF1 binding protein 1	0.554456	0.0396244	0.384194
3J1BISCSJ0oK6OKU2U	VARS	valyl-tRNA synthetase	0.554456	0.0396244	0.384194
Hnff5d56LWqLpvp5yI	ASAH1	N-acylsphingosine amidohydrolase (acid ceramidase) 1	-0.552256	0.0405819	0.387462
lXyXe.lHerNt1zpAlM	FAM129A	family with sequence similarity 129, member A	-0.552256	0.0405819	0.387462
Z9FUigqApxZgit_FuA	CSF2RA	colony stimulating factor 2 receptor, alpha, low-affinity (granulocyte-macrophage)	-0.552256	0.0405819	0.387462
fSVd01eiR3lnQiev7w	DGUOK	deoxyguanosine kinase	-0.552256	0.0405819	0.387462
ulSiEhR_UZ77ABULV4	ENG	endoglin	-0.552256	0.0405819	0.387462
6pEunRF7DVJHyoIQtI	FAM175A	family with sequence similarity 175, member A	0.552256	0.0405819	0.387462
Hq6nu7y94kDV0UIV9U	IFFO2	intermediate filament family orphan 2	0.552256	0.0405819	0.387462
QXeUALqp7Hqh52jjf0	CERS2	ceramide synthase 2	-0.552256	0.0405819	0.387462
Qtf0ush_qsH66Vf4jM	NA	NA	-0.552256	0.0405819	0.387462
fCW6JFCK66W6GCWN4w	NA	NA	-0.552256	0.0405819	0.387462
iAo6EDG6hLt10gENpU	NA	NA	0.552256	0.0405819	0.387462
fSIK50pQSER1.LYv4o	MCCC1	methylcrotonoyl-CoA carboxylase 1 (alpha)	0.552256	0.0405819	0.387462
ivtSU0U01N1IL.U31Q	OGFOD1	2-oxoglutarate and iron-dependent oxygenase domain containing 1	-0.552256	0.0405819	0.387462
fXjLe7Ek_.7eoJKj54	RBM45	RNA binding motif protein 45	0.552256	0.0405819	0.387462
EmsFJuJ2VlIIM4AJIk	SERF2	small EDRK-rich factor 2	-0.552256	0.0405819	0.387462
9ioTS59d9RUPVUZr1M	TNK2	tyrosine kinase, non-receptor, 2	0.552256	0.0405819	0.387462
obghXh6whTR3YLoli4	UBC	ubiquitin C	-0.552256	0.0405819	0.387462
6e6ETXdRXepdLt_OzQ	APOBR	apolipoprotein B receptor	-0.547855	0.0425476	0.389421
rk9NuKrf7Xex7d3X5U	ATP5B	ATP synthase, H+ transporting, mitochondrial F1 complex, beta polypeptide	-0.550055	0.0415562	0.389421
6fmSuYulJIrRgwHk3c	BCKDHA	branched chain keto acid dehydrogenase E1, alpha polypeptide	-0.550055	0.0415562	0.389421
iXWjLVYifvWCQkV5JU	BOLA2	bolA family member 2	-0.547855	0.0425476	0.389421
Q154l9Rd4XdHvTloXs	C17orf49	chromosome 17 open reading frame 49	0.547855	0.0425476	0.389421
rqEqc_MK1X675ffk3U	C1orf85	chromosome 1 open reading frame 85	-0.547855	0.0425476	0.389421
HtcNPoieeASmjdxP3g	CCT6A	chaperonin containing TCP1, subunit 6A (zeta 1)	-0.547855	0.0425476	0.389421
oSQqt.uS_iOeW_6SJs	CEP164	centrosomal protein 164kDa	0.550055	0.0415562	0.389421
xud4v2r3nXECBua55o	D2HGDH	D-2-hydroxyglutarate dehydrogenase	0.547855	0.0425476	0.389421
rh_Ah_yO7jvSkSjngI	DDX17	DEAD (Asp-Glu-Ala-Asp) box helicase 17	0.547855	0.0425476	0.389421
Z5J7creaUTfqhEeh70	EIF4H	eukaryotic translation initiation factor 4H	-0.547855	0.0425476	0.389421
cruommbTsRTRQqlSQk	FAM195A	family with sequence similarity 195, member A	-0.550055	0.0415562	0.389421
ESqKR7eKIcSSuBLcQo	GNL3	guanine nucleotide binding protein-like 3 (nucleolar)	0.550055	0.0415562	0.389421
BeU4JL957H6OLUOV6o	GTF2H5	general transcription factor IIH, polypeptide 5	-0.547855	0.0425476	0.389421
EPhVJhNJADq6HKCeQk	NA	NA	0.550055	0.0415562	0.389421
EKJCOKI6kr.rCJVS94	INO80D	INO80 complex subunit D	0.550055	0.0415562	0.389421
Nch7fc415X0iOCp_qo	HSPA7	heat shock 70kDa protein 7 (HSP70B)	0.547855	0.0425476	0.389421
uYsrqHEpTa52gfnQNw	IFT20	intraflagellar transport 20 homolog (Chlamydomonas)	-0.550055	0.0415562	0.389421
T5MrCNdjeu93m6e8qE	KLHL3	kelch-like family member 3	0.550055	0.0415562	0.389421
lUECOC9XNxoCk4eopU	LAP3	leucine aminopeptidase 3	-0.547855	0.0425476	0.389421
63pFdeDoFUixde7oKs	LARP1	La ribonucleoprotein domain family, member 1	-0.547855	0.0425476	0.389421
rV6Kpd69AX2bpP9E88	NA	NA	0.547855	0.0425476	0.389421
xEeALYpQKDqdSEl11o	ILF3-AS1	ILF3 antisense RNA 1 (head to head)	0.547855	0.0425476	0.389421
fueTBSx34QRaiIb3ug	NA	NA	-0.547855	0.0425476	0.389421
HuB6Fe_cJ1pCQ01yso	NA	NA	0.550055	0.0415562	0.389421
ENKtuH0RlMOkeukLU0	NA	NA	-0.547855	0.0425476	0.389421
lMl1Ciwhd6lFJVmIk4	NA	NA	-0.550055	0.0415562	0.389421
cHwOtDIALKepmunRl4	ERAP2	endoplasmic reticulum aminopeptidase 2	0.547855	0.0425476	0.389421
cQrX0DvX_lAJ4Ki8eI	LRIG1	leucine-rich repeats and immunoglobulin-like domains 1	0.547855	0.0425476	0.389421
KLqCO6xICV1CVpKTVc	MEA1	male-enhanced antigen 1	-0.547855	0.0425476	0.389421
Tld5ZCAS7iceUZ4AcU	MRPS7	mitochondrial ribosomal protein S7	-0.550055	0.0415562	0.389421
KpRe1Fu6lue7XztPsM	MXD4	MAX dimerization protein 4	0.547855	0.0425476	0.389421
3qEJeXaxd3UD16OVLM	NA	NA	-0.547855	0.0425476	0.389421
loOghU3N391AVCACA0	NOP56	NOP56 ribonucleoprotein	0.550055	0.0415562	0.389421
3ks7LyDX5d.1L5fc_0	NUDT7	nudix (nucleoside diphosphate linked moiety X)-type motif 7	-0.547855	0.0425476	0.389421
WlFOUtFO_PasAFJijk	NUP50	nucleoporin 50kDa	-0.550055	0.0415562	0.389421
fvtJ91V9Je.eSSUq90	PHC2	polyhomeotic homolog 2 (Drosophila)	-0.550055	0.0415562	0.389421
Eog14AIa59BSfkyRIg	PNPLA8	patatin-like phospholipase domain containing 8	0.547855	0.0425476	0.389421
EoIKJ8OUoEj.kvrqt0	RPL3	ribosomal protein L3	0.550055	0.0415562	0.389421
6F69Qy_7_VCX92k034	RRAGB	Ras-related GTP binding B	0.547855	0.0425476	0.389421
xJ7uFqLLR8Fzt1X10U	SARM1	sterile alpha and TIR motif containing 1	0.547855	0.0425476	0.389421
WmeX99JBIV0BQignI4	SEC31A	SEC31 homolog A (S. cerevisiae)	-0.547855	0.0425476	0.389421
KnCnrtX8UUBcCXkXUU	SON	SON DNA binding protein	-0.550055	0.0415562	0.389421
K0rlfOAKfjIqL_17pU	ZNF337	zinc finger protein 337	0.547855	0.0425476	0.389421
6n5.13qRFP_NPBSLF0	TMEM167A	transmembrane protein 167A	-0.547855	0.0425476	0.389421
i4hf56K7U15z53ios0	TROVE2	TROVE domain family, member 2	0.550055	0.0415562	0.389421
9KO_S6XCiSX.ogqvU8	UBA3	ubiquitin-like modifier activating enzyme 3	-0.550055	0.0415562	0.389421
6KSl0.TRkk7kpegiQI	WARS	tryptophanyl-tRNA synthetase	0.550055	0.0415562	0.389421
lG2.H1KUh3FMV6oIVI	ANAPC5	anaphase promoting complex subunit 5	0.545655	0.0435563	0.391233
6V6oD46u6S6F7giog0	ANO6	anoctamin 6	-0.545655	0.0435563	0.391233
Wbvo6oe6sjKoEOItB0	ASNS	asparagine synthetase (glutamine-hydrolyzing)	0.545655	0.0435563	0.391233
0lmiszqEr500HVBcLU	C12orf45	chromosome 12 open reading frame 45	-0.545655	0.0435563	0.391233
TuFxp19hxF2eexd1Bw	OGFOD3	2-oxoglutarate and iron-dependent oxygenase domain containing 3	-0.545655	0.0435563	0.391233
uN5fwonxDTlq5rp0Zc	CEP19	centrosomal protein 19kDa	0.545655	0.0435563	0.391233
fVLvpfGTraSiLS_7nc	CDK5RAP3	CDK5 regulatory subunit associated protein 3	0.545655	0.0435563	0.391233
ueUo6HZ50_SlIwEfHk	EIF3H	eukaryotic translation initiation factor 3, subunit H	-0.545655	0.0435563	0.391233
ijKPXwjvFFSqlEJSXk	ERMP1	endoplasmic reticulum metallopeptidase 1	0.545655	0.0435563	0.391233
QTd7pJpJz8TpdEpNJ4	GTF2B	general transcription factor IIB	-0.545655	0.0435563	0.391233
06J9OuCsssegCUeqOI	NA	NA	0.545655	0.0435563	0.391233
BWad1C9xSVxLgjEQSQ	NA	NA	-0.545655	0.0435563	0.391233
6HMAXMIn9W7ot6IYbk	NA	NA	0.545655	0.0435563	0.391233
HDO6yMs5CAJaua6dKU	MYO3B	myosin IIIB	0.545655	0.0435563	0.391233
oEnPVM9yi6XCA5u.S4	NOC3L	nucleolar complex associated 3 homolog (S. cerevisiae)	0.545655	0.0435563	0.391233
Trg5RNfpqvOhd_TtMk	PHKB	phosphorylase kinase, beta	-0.545655	0.0435563	0.391233
NdFQumk3waT66Ceq0g	LAMTOR2	late endosomal/lysosomal adaptor, MAPK and MTOR activator 2	-0.545655	0.0435563	0.391233
fmy.roAGpfm2l0VUu8	RPL9	ribosomal protein L9	-0.545655	0.0435563	0.391233
o7A8tqbrtG5ew1yedo	SSTR2	somatostatin receptor 2	0.545655	0.0435563	0.391233
Nv15JPKzh_94sefWuc	SVIL	supervillin	0.545655	0.0435563	0.391233
6hOi5K6Ee7ge._tLz4	TROVE2	TROVE domain family, member 2	0.545655	0.0435563	0.391233
r3yCdGXy.gEj3Ua61U	TTC3	tetratricopeptide repeat domain 3	0.545655	0.0435563	0.391233
lKLk0G595LGnlWGLuw	AGAP8	ArfGAP with GTPase domain, ankyrin repeat and PH domain 8	0.543455	0.0445823	0.392479
cVVwoA7kvDicQrnW6o	SMG8	SMG8 nonsense mediated mRNA decay factor	-0.543455	0.0445823	0.392479
rufi3fU3VEcH7k_HDo	CD58	CD58 molecule	-0.543455	0.0445823	0.392479
l354SDK9b3qa692JeU	CHST15	carbohydrate (N-acetylgalactosamine 4-sulfate 6-O) sulfotransferase 15	-0.543455	0.0445823	0.392479
rCOmieZudsntCKtNhw	ETFB	electron-transfer-flavoprotein, beta polypeptide	-0.543455	0.0445823	0.392479
TvcQfkSrBIoLp4pci0	KANSL3	KAT8 regulatory NSL complex subunit 3	0.543455	0.0445823	0.392479
unqt_sgmbkAlPeh9eg	GSDMB	gasdermin B	0.543455	0.0445823	0.392479
0hLjntvRWEBHh9xNro	H2AFY	H2A histone family, member Y	-0.543455	0.0445823	0.392479
fihegZuipMGqASOi18	KIF22	kinesin family member 22	0.543455	0.0445823	0.392479
TjqCqK7QTl09xfXV3o	LOC100190986	uncharacterized LOC100190986	0.543455	0.0445823	0.392479
Te4igCIKsom5XknoBU	NA	NA	0.543455	0.0445823	0.392479
Kcwro4g6QDy2X22IuU	NA	NA	0.543455	0.0445823	0.392479
rNOaOOieCVCSsuFuXo	NA	NA	-0.543455	0.0445823	0.392479
ukrjIIkBRtUYNUMOEk	MAPKAPK5	mitogen-activated protein kinase-activated protein kinase 5	0.543455	0.0445823	0.392479
ZTm7jaB0r8RAeKqVSU	PARP6	poly (ADP-ribose) polymerase family, member 6	0.543455	0.0445823	0.392479
BXxyHuOnRF7DVLn_oo	BLOC1S6	biogenesis of lysosomal organelles complex-1, subunit 6, pallidin	0.543455	0.0445823	0.392479
WiuuqFKnOoukrPOEtg	RBM3	RNA binding motif (RNP1, RRM) protein 3	-0.543455	0.0445823	0.392479
Hp4rv_K5Ngu9QnuHxc	RBPJ	recombination signal binding protein for immunoglobulin kappa J region	0.543455	0.0445823	0.392479
6II3pT_sTDUkSMJ6us	RSRC2	arginine/serine-rich coiled-coil 2	0.543455	0.0445823	0.392479
f19hdR5lUXV5e7u8.Q	SLC25A23	solute carrier family 25 (mitochondrial carrier; phosphate carrier), member 23	0.543455	0.0445823	0.392479
osGi.IlKnjn_u6Ukd4	TAP1	transporter 1, ATP-binding cassette, sub-family B (MDR/TAP)	-0.543455	0.0445823	0.392479
3sNJ__y456UDrnSSuI	TOMM20	translocase of outer mitochondrial membrane 20 homolog (yeast)	-0.543455	0.0445823	0.392479
ZgrERNSq70Sn9EkKsU	DCAF11	DDB1 and CUL4 associated factor 11	-0.543455	0.0445823	0.392479
NrjYut7vXPnrquMq6k	DCAF8	DDB1 and CUL4 associated factor 8	0.543455	0.0445823	0.392479
9uus7l7LVKeKQiDx_I	BIRC3	baculoviral IAP repeat containing 3	0.541254	0.0456259	0.392871
fp3_eev4PoRHnmnXXk	BRF2	BRF2, RNA polymerase III transcription initiation factor 50 kDa subunit	-0.541254	0.0456259	0.392871
iUKEXUWDHSK0oVLigU	CD33	CD33 molecule	-0.541254	0.0456259	0.392871
N93o5RixQv.ILIlNbc	CDC14A	cell division cycle 14A	0.541254	0.0456259	0.392871
xafXuefu0DoF5XcCR8	CYBRD1	cytochrome b reductase 1	-0.541254	0.0456259	0.392871
ogNB0uoTJST.5MUr6k	DUT	deoxyuridine triphosphatase	0.541254	0.0456259	0.392871
feo5VXqC98zuQQIkh4	LAMP2	lysosomal-associated membrane protein 2	-0.541254	0.0456259	0.392871
KfCCV6UD.jXBfgs5fg	LAMP2	lysosomal-associated membrane protein 2	-0.541254	0.0456259	0.392871
lCd16F_h0SeFVLqS9Q	LILRA5	leukocyte immunoglobulin-like receptor, subfamily A (with TM domain), member 5	-0.541254	0.0456259	0.392871
xzdJH_op4JKSNH4r6g	NA	NA	0.541254	0.0456259	0.392871
cn6iivkuJ4jrlHkfyU	NA	NA	0.541254	0.0456259	0.392871
laineHN2rtJ8M9TI6o	NA	NA	0.541254	0.0456259	0.392871
oX8UYx616.qqPeAXQE	MEMO1	mediator of cell motility 1	-0.541254	0.0456259	0.392871
xfe6UjfjT0FLDrF4oE	PAG1	phosphoprotein associated with glycosphingolipid microdomains 1	0.541254	0.0456259	0.392871
Qa6_OmX0CK4J7aHECo	PRDX2	peroxiredoxin 2	-0.541254	0.0456259	0.392871
TFeicuigHuSnOiuiwk	PSMB10	proteasome (prosome, macropain) subunit, beta type, 10	-0.541254	0.0456259	0.392871
xPvRLS8SNgdfvcd.VU	RNY1	RNA, Ro-associated Y1	0.541254	0.0456259	0.392871
KH4VogVRgNOQNCK9Q0	RPL17	ribosomal protein L17	-0.541254	0.0456259	0.392871
0TlE1O9_rTf.5X9Oi0	SH2D1B	SH2 domain containing 1B	0.541254	0.0456259	0.392871
018jRX7Du8atT.16DY	SMEK2	SMEK homolog 2, suppressor of mek1 (Dictyostelium)	0.541254	0.0456259	0.392871
lpfPUeeqPju6iRnxxc	SOD2	superoxide dismutase 2, mitochondrial	-0.541254	0.0456259	0.392871
xUrHKin.gVKKSK_SYk	SYAP1	synapse associated protein 1	0.541254	0.0456259	0.392871
9op4popKPn4zioj4p4	ZNF526	zinc finger protein 526	0.541254	0.0456259	0.392871
o6iFdShPVFdVTnlC_w	ZYX	zyxin	-0.541254	0.0456259	0.392871
oe6IJ3eGo1kL_WeOS4	TALDO1	transaldolase 1	-0.541254	0.0456259	0.392871
QopS7BvE4dviAvig.U	WSB2	WD repeat and SOCS box containing 2	0.541254	0.0456259	0.392871
95JQ5IA6tJ1.iBV1UU	YIPF3	Yip1 domain family, member 3	0.541254	0.0456259	0.392871
ig66z0utSj3sOfxEpI	ADAM10	ADAM metallopeptidase domain 10	-0.536854	0.0477664	0.39651
Z1eixqCnieiPSAhleg	APRT	adenine phosphoribosyltransferase	-0.536854	0.0477664	0.39651
xKf56fuaTXnW3kr7n0	ATP5I	ATP synthase, H+ transporting, mitochondrial Fo complex, subunit E	-0.539054	0.0466872	0.39651
HS7aZF083uT_.9epLU	FAM178A	family with sequence similarity 178, member A	0.539054	0.0466872	0.39651
NjWn5UgIghJToLoJV8	C11orf48	chromosome 11 open reading frame 48	-0.539054	0.0466872	0.39651
Bqf9QCQECMr10rhQB4	CAST	calpastatin	0.536854	0.0477664	0.39651
0UW.0SogkrcodV5F.k	CD300C	CD300c molecule	-0.536854	0.0477664	0.39651
KUNUgROioNoSuOUkvU	COMMD9	COMM domain containing 9	-0.536854	0.0477664	0.39651
3Gm9endeVEo4E.2n18	CRISPLD2	cysteine-rich secretory protein LCCL domain containing 2	-0.539054	0.0466872	0.39651
uQu4KCu44Oe6IpN6BI	DDX52	DEAD (Asp-Glu-Ala-Asp) box polypeptide 52	0.536854	0.0477664	0.39651
0g5fdUu53VQTXKRJ.Q	DOCK2	dedicator of cytokinesis 2	-0.536854	0.0477664	0.39651
T1ccXlFUe8NLroIOt0	EEF1A1P9	eukaryotic translation elongation factor 1 alpha 1 pseudogene 9	0.536854	0.0477664	0.39651
0VIE_Rjl14U5SLDdJ8	ERICH1	glutamate-rich 1	-0.539054	0.0466872	0.39651
9fQt0pXwNx1J9SuvR8	SUPT20H	suppressor of Ty 20 homolog (S. cerevisiae)	-0.536854	0.0477664	0.39651
WVQHCU.gEI93U_S.sk	GNA13	guanine nucleotide binding protein (G protein), alpha 13	0.536854	0.0477664	0.39651
WSZ_siSdC_inpuiKNA	GNG10	guanine nucleotide binding protein (G protein), gamma 10	-0.539054	0.0466872	0.39651
ip0d0fgiqN_u_yx_h4	GRPEL2	GrpE-like 2, mitochondrial (E. coli)	0.536854	0.0477664	0.39651
QeYyFIANekn.dSk3q0	HEBP1	heme binding protein 1	-0.539054	0.0466872	0.39651
oo0S4XMOJb7nUl6mEg	ICA1	islet cell autoantigen 1, 69kDa	0.536854	0.0477664	0.39651
iSOGEH1_5Uya6ieX6Q	LAMP2	lysosomal-associated membrane protein 2	-0.536854	0.0477664	0.39651
oqejuuHRF7DdJH_ot4	LOC100130276	uncharacterized LOC100130276	0.539054	0.0466872	0.39651
EWhqR6mHuXZ4oAMHAQ	NA	NA	-0.536854	0.0477664	0.39651
oIldKerusH5l7DVJHc	NA	NA	0.536854	0.0477664	0.39651
W7iBQagkl4nnoFz9c4	NA	NA	0.536854	0.0477664	0.39651
EOWzKdugerjehXek3c	NA	NA	-0.536854	0.0477664	0.39651
Zd6KeqSIPn4FSymivk	NA	NA	0.539054	0.0466872	0.39651
lVNDNKJeJOLwJO6Ol4	LRRC37B	leucine rich repeat containing 37B	0.536854	0.0477664	0.39651
u6F6IKhcaGXoJ5hleQ	LTBP4	latent transforming growth factor beta binding protein 4	0.539054	0.0466872	0.39651
316HcV13gIJ6p_d4a0	MZB1	marginal zone B and B1 cell-specific protein	0.536854	0.0477664	0.39651
6eJUJKRPd9hV1dPS3k	MIAT	myocardial infarction associated transcript (non-protein coding)	0.536854	0.0477664	0.39651
Be1Z5u.1342oHXn3X4	MT1X	metallothionein 1X	-0.536854	0.0477664	0.39651
0sNckf_2XqYRFCne3Q	PPM1B	protein phosphatase, Mg2+/Mn2+ dependent, 1B	0.536854	0.0477664	0.39651
cuQcHh3vPjV915X9Uo	PRKAR1A	protein kinase, cAMP-dependent, regulatory, type I, alpha	-0.536854	0.0477664	0.39651
BkmjR6E0CPT5HzgQoE	R3HDM1	R3H domain containing 1	0.536854	0.0477664	0.39651
cEkoW3w_7k.4IjmHeo	DSTYK	dual serine/threonine and tyrosine protein kinase	0.536854	0.0477664	0.39651
lpS4SL8V_XX9_t5Sf4	RNF144B	ring finger protein 144B	-0.539054	0.0466872	0.39651
Z_qltWdcKSgjrpZAgg	RPL30	ribosomal protein L30	-0.539054	0.0466872	0.39651
T6VFBWVF_HlVILu34g	SLC43A2	solute carrier family 43 (amino acid system L transporter), member 2	-0.539054	0.0466872	0.39651
91NNWXe.EtJuhTapH4	SSR4	signal sequence receptor, delta	-0.536854	0.0477664	0.39651
BTd5QAURFd7ozozg9U	STAG1	stromal antigen 1	0.536854	0.0477664	0.39651
ZQorqdUo6xT539cnBU	STK39	serine threonine kinase 39	0.539054	0.0466872	0.39651
HLaF6P3vSPmna15d5U	ZNRD1	zinc ribbon domain containing 1	-0.539054	0.0466872	0.39651
on6w91L9yisXP3Fv0I	TADA1	transcriptional adaptor 1	0.539054	0.0466872	0.39651
fllCHnhJ6Ia96.Qcaw	TBC1D2B	TBC1 domain family, member 2B	0.536854	0.0477664	0.39651
B7JXoXl19XapTH3v1M	TCTA	T-cell leukemia translocation altered	-0.536854	0.0477664	0.39651
u5I6fdAdqTToImXXIY	TOR2A	torsin family 2, member A	-0.536854	0.0477664	0.39651
NqLqAJOwidf_461NxU	ASB8	ankyrin repeat and SOCS box containing 8	0.532454	0.0499792	0.397177
fLW.IiQFM_5d9N_FSk	ASXL2	additional sex combs like 2 (Drosophila)	-0.532454	0.0499792	0.397177
6i24_xR5PXniQSLiFU	ATG12	autophagy related 12	0.532454	0.0499792	0.397177
ceR7eS_Tf6SeTpRLxE	BAZ1A	bromodomain adjacent to zinc finger domain, 1A	-0.534654	0.0488637	0.397177
9r59Il6IpAgjoIQoAo	BIN2	bridging integrator 2	0.534654	0.0488637	0.397177
Tl1edcsOzv_54HpJzU	C17orf58	chromosome 17 open reading frame 58	0.534654	0.0488637	0.397177
95xBzezKOAnejlPbF0	C1orf43	chromosome 1 open reading frame 43	-0.534654	0.0488637	0.397177
BPSA_tQw5G5.lerElI	TMEM248	transmembrane protein 248	-0.532454	0.0499792	0.397177
Qepfnuoeledex5zWUg	C9orf89	chromosome 9 open reading frame 89	-0.532454	0.0499792	0.397177
oTptYXmtAHRi3qognQ	CALML4	calmodulin-like 4	-0.534654	0.0488637	0.397177
3lS.rqV9.Xof7oopFA	CD2BP2	CD2 (cytoplasmic tail) binding protein 2	-0.532454	0.0499792	0.397177
T1exN70bn7tSu4fsB4	CD99L2	CD99 molecule-like 2	0.532454	0.0499792	0.397177
o7pi0qRfkag5EPinEk	CNBP	CCHC-type zinc finger, nucleic acid binding protein	-0.534654	0.0488637	0.397177
iinpMj_nt1nTJ5.6Zg	COX17	COX17 cytochrome c oxidase copper chaperone	-0.534654	0.0488637	0.397177
B00U16MLF4LSmGqKkY	CYFIP1	cytoplasmic FMR1 interacting protein 1	-0.532454	0.0499792	0.397177
lToEVSQkXVJeX9okkU	DAP	death-associated protein	-0.534654	0.0488637	0.397177
Ntq5IeJhZJVIRxJ6P0	DCTN6	dynactin 6	-0.532454	0.0499792	0.397177
THcpENrtDZ3SnUue_0	DDX60	DEAD (Asp-Glu-Ala-Asp) box polypeptide 60	-0.532454	0.0499792	0.397177
fIAk8VP_aUL1YYinoU	DENND1A	DENN/MADD domain containing 1A	-0.534654	0.0488637	0.397177
WJJIh4quSLuJ6gK.uk	LPAR2	lysophosphatidic acid receptor 2	0.534654	0.0488637	0.397177
oE75npwekgUZNXGvvg	EIF2B4	eukaryotic translation initiation factor 2B, subunit 4 delta, 67kDa	0.532454	0.0499792	0.397177
KoV75wlUkJDXKyr8NU	EIF4A2	eukaryotic translation initiation factor 4A2	0.532454	0.0499792	0.397177
QK3XOrl6gtfgLoe90o	FHL3	four and a half LIM domains 3	-0.532454	0.0499792	0.397177
oSxE1zlMLrVEsQrpdU	PLBD1	phospholipase B domain containing 1	-0.534654	0.0488637	0.397177
lf_ruqSkiKjrtSIxNE	FRYL	FRY-like	0.534654	0.0488637	0.397177
rDrnu1ntRIAZXwslcU	NA	NA	0.532454	0.0499792	0.397177
fSCcSeUrTkYKiRbogg	IGLL1	immunoglobulin lambda-like polypeptide 1	0.534654	0.0488637	0.397177
0lzjRfk6EkNewE0SLo	KLHDC2	kelch domain containing 2	0.532454	0.0499792	0.397177
3YCvaZCiVCJSjNxeKc	NA	NA	-0.534654	0.0488637	0.397177
Bun_X6_4jqxPcCiSVo	NA	NA	-0.532454	0.0499792	0.397177
lrEiM.fRIr36uiQ4RA	NA	NA	0.532454	0.0499792	0.397177
TA0Acc4pakS6dGfut0	NA	NA	0.534654	0.0488637	0.397177
Q2fAXqKSK4niNm0_R0	NA	NA	0.534654	0.0488637	0.397177
rEojduvfmV.UXdLpe0	NA	NA	-0.534654	0.0488637	0.397177
9TYNFpOVRTtIZJ7ISg	NA	NA	-0.534654	0.0488637	0.397177
u1Nq5gH_ukKlClrqD8	LSM10	LSM10, U7 small nuclear RNA associated	-0.532454	0.0499792	0.397177
Bp59ChC4jIKpQUnHok	MDP1	magnesium-dependent phosphatase 1	-0.534654	0.0488637	0.397177
lpNJFBJEvfTNRlHdIQ	TBCK	TBC1 domain containing kinase	-0.534654	0.0488637	0.397177
riklHTo9C16dZd9TSg	MRPS12	mitochondrial ribosomal protein S12	-0.532454	0.0499792	0.397177
B7ZbXtVJefu1bivtDA	NDUFS7	NADH dehydrogenase (ubiquinone) Fe-S protein 7, 20kDa (NADH-coenzyme Q reductase)	-0.532454	0.0499792	0.397177
KhPp54Otc3np3VeI3o	NLRP12	NLR family, pyrin domain containing 12	-0.532454	0.0499792	0.397177
ZOnoHHbMKHIez.4TnU	NXT2	nuclear transport factor 2-like export factor 2	0.532454	0.0499792	0.397177
3VKK6C_f4liPkU_x1I	PCDHB9	protocadherin beta 9	0.534654	0.0488637	0.397177
WogDUFJ30ogkZTgEpY	PFDN5	prefoldin subunit 5	0.534654	0.0488637	0.397177
Ec6ESrhrhAjp0iqh54	PTK2B	protein tyrosine kinase 2 beta	-0.532454	0.0499792	0.397177
WYA7zwgBL1pak66dGU	SHROOM4	shroom family member 4	0.532454	0.0499792	0.397177
Z2vQnW6lEeee5QgrsQ	SLC41A3	solute carrier family 41, member 3	-0.534654	0.0488637	0.397177
rWIci0TXhEHfteu5yI	SNORA45	small nucleolar RNA, H/ACA box 45	0.534654	0.0488637	0.397177
xXvV9PnuL6i5PiI47U	SNX30	sorting nexin family member 30	-0.534654	0.0488637	0.397177
B4rSS.s4hMn11PlVHU	STK4	serine/threonine kinase 4	0.532454	0.0499792	0.397177
iv17X__dOe.C5KeIVI	SYPL1	synaptophysin-like 1	-0.534654	0.0488637	0.397177
Z6ijZeJUqK0KeS4kOM	ZNF786	zinc finger protein 786	0.532454	0.0499792	0.397177
iZLD3TtVMJIntEu5HE	TBPL1	TBP-like 1	0.532454	0.0499792	0.397177
xjhF.ile5NiW.1JWUg	TCEB2	transcription elongation factor B (SIII), polypeptide 2 (18kDa, elongin B)	-0.532454	0.0499792	0.397177
orkLgrlL5z_M0R3EAk	UBE4A	ubiquitination factor E4A	0.532454	0.0499792	0.397177
KnovrnqAVqnDvhBKdg	UPF2	UPF2 regulator of nonsense transcripts homolog (yeast)	0.532454	0.0499792	0.397177
ciiQyV6lEJurKX9Gz0	WDR7	WD repeat domain 7	-0.534654	0.0488637	0.397177
0ilKeA7TN4KCAkknoQ	ANKRD27	ankyrin repeat domain 27 (VPS9 domain)	0.530253	0.051113	0.400492
HdUm8EQDU6ks46Std4	ATF3	activating transcription factor 3	0.530253	0.051113	0.400492
930r3Xe09rSW3S1P5o	ATP5J	ATP synthase, H+ transporting, mitochondrial Fo complex, subunit F6	-0.530253	0.051113	0.400492
9eXWjLVYifvWCQkV5I	BOLA2	bolA family member 2	-0.530253	0.051113	0.400492
ZSUd4kjeB87S0dUMSo	C12orf5	chromosome 12 open reading frame 5	-0.530253	0.051113	0.400492
fVfRfUqGS_8YryG6Sc	COA3	cytochrome c oxidase assembly factor 3	-0.530253	0.051113	0.400492
WFCNmmeR3JerhItIdY	DAPP1	dual adaptor of phosphotyrosine and 3-phosphoinositides	0.530253	0.051113	0.400492
lrdPglBEgfnnu..fS4	EIF3A	eukaryotic translation initiation factor 3, subunit A	0.530253	0.051113	0.400492
EJF7X6oWN5buFKoIC8	HIVEP3	human immunodeficiency virus type I enhancer binding protein 3	0.530253	0.051113	0.400492
rnrrh5EYTo1T4nh7.U	NA	NA	0.530253	0.051113	0.400492
loDOI8aJJkI_NICe6E	NA	NA	0.530253	0.051113	0.400492
ZlEo0nhiHvl_6jeIDc	NA	NA	-0.530253	0.051113	0.400492
oJ3g10qOUXkT3THe1o	NA	NA	-0.530253	0.051113	0.400492
cu10WLdO_A7CVXrqKY	LSG1	large 60S subunit nuclear export GTPase 1	0.530253	0.051113	0.400492
KrSBbx7g4uCNeihXqU	MKNK2	MAP kinase interacting serine/threonine kinase 2	0.530253	0.051113	0.400492
3NHP_7nWbnMn.qmleU	RFX1	regulatory factor X, 1 (influences HLA class II expression)	0.530253	0.051113	0.400492
Th97_OnxJBSx0EJJ4c	SNX14	sorting nexin 14	0.530253	0.051113	0.400492
Kf.7Gye8TsqQ3t.Cyo	SUMO2	small ubiquitin-like modifier 2	0.530253	0.051113	0.400492
ffS4gHlfEBLV93ntDU	NELFCD	negative elongation factor complex member C/D	0.530253	0.051113	0.400492
0Lnh6tJfWoHot7d.S4	AKIP1	A kinase (PRKA) interacting protein 1	-0.528053	0.0522655	0.402687
3e78KW7T0IlK62aoQE	CSTB	cystatin B (stefin B)	-0.528053	0.0522655	0.402687
idA58qBv0.dPTqgKSU	KDSR	3-ketodihydrosphingosine reductase	0.528053	0.0522655	0.402687
HSgmtOAuU6OBHorpLk	HDDC2	HD domain containing 2	0.528053	0.0522655	0.402687
6JcSigCQp8Qgo719I4	NA	NA	0.528053	0.0522655	0.402687
BGiPJam66TmXutcnPc	LOC399900	uncharacterized LOC399900	0.528053	0.0522655	0.402687
3f0e63fg0so56ma6dU	NA	NA	0.528053	0.0522655	0.402687
TX_192mqn163ufx_n8	MAP4K4	mitogen-activated protein kinase kinase kinase kinase 4	-0.528053	0.0522655	0.402687
0Sjik.leSjsVe23vtY	MRPL11	mitochondrial ribosomal protein L11	-0.528053	0.0522655	0.402687
x9JfL65dfL_p1.uMKo	PABPC5	poly(A) binding protein, cytoplasmic 5	-0.528053	0.0522655	0.402687
36fK845l197mFDiGH0	PELI2	pellino E3 ubiquitin protein ligase family member 2	-0.528053	0.0522655	0.402687
WhTpus.PuSSNSISKSU	PPFIA1	protein tyrosine phosphatase, receptor type, f polypeptide (PTPRF), interacting protein (liprin), alpha 1	0.528053	0.0522655	0.402687
BMeN7vk.QDAeu7neXo	PTPLB	protein tyrosine phosphatase-like (proline instead of catalytic arginine), member b	0.528053	0.0522655	0.402687
WnXRqY6e3.fh.s30eU	RNASEL	ribonuclease L (2,5-oligoisoadenylate synthetase-dependent)	-0.528053	0.0522655	0.402687
Z_jCSSxSf0.sEt7pPo	PTBP3	polypyrimidine tract binding protein 3	0.528053	0.0522655	0.402687
Klpg2693.XX6e3gjI0	RPS24	ribosomal protein S24	-0.528053	0.0522655	0.402687
i0KuGYneV.BaAbdXnQ	SCAND1	SCAN domain containing 1	-0.528053	0.0522655	0.402687
H_3yAzu7Mp6ua6dOXs	ZNF549	zinc finger protein 549	0.528053	0.0522655	0.402687
orH6IeItEXtjxfeouk	TSNAX	translin-associated factor X	-0.528053	0.0522655	0.402687
QXfWv_e89ALqA7F6Rs	USP48	ubiquitin specific peptidase 48	0.528053	0.0522655	0.402687
EJJIm5SWS7_ol4KCHg	XAB2	XPA binding protein 2	0.528053	0.0522655	0.402687
odbdZwAxgDyUpuumJE	XAF1	XIAP associated factor 1	0.528053	0.0522655	0.402687
NUEJJ6vKAFOrChodH0	XRCC5	X-ray repair complementing defective repair in Chinese hamster cells 5 (double-strand-break rejoining)	-0.528053	0.0522655	0.402687
Qt_Bx7ty6kDtPvF3u4	AGL	amylo-alpha-1, 6-glucosidase, 4-alpha-glucanotransferase	0.525853	0.0534366	0.403224
ZnvrkKiOt0LSKgkiGY	ARHGAP10	Rho GTPase activating protein 10	0.525853	0.0534366	0.403224
WhKIH.9TObkx3ew9S4	ATXN1	ataxin 1	0.525853	0.0534366	0.403224
EEsXsXka0VnW7tlcz4	AXIN2	axin 2	0.525853	0.0534366	0.403224
r5ent1_FZdcjT7X47U	CANT1	calcium activated nucleotidase 1	-0.525853	0.0534366	0.403224
fCSeNeiqChXheilCZA	DDX49	DEAD (Asp-Glu-Ala-Asp) box polypeptide 49	-0.525853	0.0534366	0.403224
ouQ97oe0DlAToJQ7l4	DISP1	dispatched homolog 1 (Drosophila)	0.525853	0.0534366	0.403224
i5Ozsrl6ou7urX6d_k	IL11RA	interleukin 11 receptor, alpha	0.525853	0.0534366	0.403224
xQl1XNSVT3IHk9IoRE	LCMT1	leucine carboxyl methyltransferase 1	-0.525853	0.0534366	0.403224
Ty5Xhyqij_jueT9CW4	VMA21	VMA21 vacuolar H+-ATPase homolog (S. cerevisiae)	0.525853	0.0534366	0.403224
9xR9alVJVN96eHuYLM	NA	NA	-0.525853	0.0534366	0.403224
KQgaaxWrrwH2QDlyMs	NA	NA	-0.525853	0.0534366	0.403224
ilKbjruRey1_cdICeI	NA	NA	0.525853	0.0534366	0.403224
u4rV4sNRVJwKQFfQ0o	NA	NA	-0.525853	0.0534366	0.403224
xtiLhfeODuueK786Qk	NA	NA	0.525853	0.0534366	0.403224
fJJ_3ptB6f0i54VdNE	MED10	mediator complex subunit 10	-0.525853	0.0534366	0.403224
NoVejX5T1XScOGi518	MARC1	mitochondrial amidoxime reducing component 1	-0.525853	0.0534366	0.403224
u3KcRAHL6LvURIsaJE	NIPSNAP3A	nipsnap homolog 3A (C. elegans)	-0.525853	0.0534366	0.403224
9LSxaCJeO4qSrqt6B8	PLEKHO1	pleckstrin homology domain containing, family O member 1	0.525853	0.0534366	0.403224
TWu_TX6IieInosSBec	PMS2P5	postmeiotic segregation increased 2 pseudogene 5	-0.525853	0.0534366	0.403224
Hi50r3v96C_eiCp7So	POMT2	protein-O-mannosyltransferase 2	0.525853	0.0534366	0.403224
xUyEP5SjcoFFw6yuhI	PUS3	pseudouridylate synthase 3	0.525853	0.0534366	0.403224
9d4ktJp1L_pWMKC91s	RAB37	RAB37, member RAS oncogene family	0.525853	0.0534366	0.403224
urk.B5.fTU4YT1RTqo	S100PBP	S100P binding protein	0.525853	0.0534366	0.403224
uWeCeygmU99Xs3B6p4	SCPEP1	serine carboxypeptidase 1	-0.525853	0.0534366	0.403224
HpR_L_11CrK7dP73pU	SNRNP70	small nuclear ribonucleoprotein 70kDa (U1)	0.525853	0.0534366	0.403224
rnE3rF_npPOoOK9xR0	TMEM14C	transmembrane protein 14C	-0.525853	0.0534366	0.403224
9nnoojO4Wjgos6oEj4	CNPY2	canopy FGF signaling regulator 2	-0.525853	0.0534366	0.403224
Wknr9.ArvqAr8somsk	VPS13A	vacuolar protein sorting 13 homolog A (S. cerevisiae)	0.525853	0.0534366	0.403224
91r.DPno.nF.rx_5Ls	AKAP11	A kinase (PRKA) anchor protein 11	0.523653	0.0546266	0.405574
l4rXoubiXronhdnwqQ	APRT	adenine phosphoribosyltransferase	-0.523653	0.0546266	0.405574
BSRVF9VBI7Eu97dT2A	GSKIP	GSK3B interacting protein	-0.523653	0.0546266	0.405574
3lHUoQr0A68QSXcXtk	CD44	CD44 molecule (Indian blood group)	-0.523653	0.0546266	0.405574
3uSf6IHRd6d_5.zvqE	CDRT4	CMT1A duplicated region transcript 4	0.523653	0.0546266	0.405574
94tHob6Sovp7iPsrnQ	DNAJC30	DnaJ (Hsp40) homolog, subfamily C, member 30	0.523653	0.0546266	0.405574
cszNSROa1CgTiaWZac	FLII	flightless I homolog (Drosophila)	-0.523653	0.0546266	0.405574
9ELgpTQIPq4UbhQTkY	FTH1P3	ferritin, heavy polypeptide 1 pseudogene 3	0.523653	0.0546266	0.405574
NNetJKu0RegF4s4yeE	NA	NA	0.523653	0.0546266	0.405574
07riWI_RT5ncl6kEEk	IL18	interleukin 18 (interferon-gamma-inducing factor)	0.523653	0.0546266	0.405574
96inimoA_filKL_KEU	BTNL10	butyrophilin-like 10	0.523653	0.0546266	0.405574
cT9fdUeeeI6SA8tg9s	NA	NA	-0.523653	0.0546266	0.405574
KOO33_D6gp06J9OuCk	NA	NA	0.523653	0.0546266	0.405574
rV5VQHpwhJ.S9eHVQc	MRPL49	mitochondrial ribosomal protein L49	-0.523653	0.0546266	0.405574
fs05Kte43JSiSU8Fy4	MTHFD2	methylenetetrahydrofolate dehydrogenase (NADP+ dependent) 2, methenyltetrahydrofolate cyclohydrolase	-0.523653	0.0546266	0.405574
9_KiCrW55KUJwCRKX4	MVP	major vault protein	-0.523653	0.0546266	0.405574
rqQE._6idX2e_5JIBI	NIPBL	Nipped-B homolog (Drosophila)	0.523653	0.0546266	0.405574
KXojSHvn9k47Oy7dOE	PAPOLA	poly(A) polymerase alpha	0.523653	0.0546266	0.405574
fo7KCKVRPoHCEr_0Kk	POLG2	polymerase (DNA directed), gamma 2, accessory subunit	0.523653	0.0546266	0.405574
liEl6uEi4h3N0AiCFc	PTPLAD2	protein tyrosine phosphatase-like A domain containing 2	0.523653	0.0546266	0.405574
uQeudSlgFiu6F1KIEE	RAB5C	RAB5C, member RAS oncogene family	-0.523653	0.0546266	0.405574
6qXRCEASiUgsKHgogo	ZBTB2	zinc finger and BTB domain containing 2	0.523653	0.0546266	0.405574
rMDue4oOgDOuSu3604	ZNF644	zinc finger protein 644	0.523653	0.0546266	0.405574
07rojh4JWEaXibUgOs	ANXA2	annexin A2	-0.521452	0.0558357	0.406869
9SSRHeoUUnP9Xd.eA0	CALML4	calmodulin-like 4	-0.521452	0.0558357	0.406869
3AuiSKCeegC7lOFneI	CCT7	chaperonin containing TCP1, subunit 7 (eta)	-0.521452	0.0558357	0.406869
TvI.5C3EDid_QSB0SU	CD164	CD164 molecule, sialomucin	0.521452	0.0558357	0.406869
QZiV67oe63s4Nu7B7o	DGKQ	diacylglycerol kinase, theta 110kDa	0.521452	0.0558357	0.406869
uiErHoj4iS_n3orp1U	DHX16	DEAH (Asp-Glu-Ala-His) box polypeptide 16	0.521452	0.0558357	0.406869
QLHwCbrVS4pQgL9a8I	DYRK2	dual-specificity tyrosine-(Y)-phosphorylation regulated kinase 2	0.521452	0.0558357	0.406869
cXFjQji9JyC0xRXSg0	ENOSF1	enolase superfamily member 1	0.521452	0.0558357	0.406869
r366ojx6gV9blbeDlQ	F5	coagulation factor V (proaccelerin, labile factor)	-0.521452	0.0558357	0.406869
EainiEog2fAXqKaIsQ	LEP	leptin	0.521452	0.0558357	0.406869
BX8NUpN76heFXLT68U	NA	NA	-0.521452	0.0558357	0.406869
K63_Crp_WnNI4v_ESU	NA	NA	-0.521452	0.0558357	0.406869
Hl6fr4pJh5l99OkxLo	NA	NA	-0.521452	0.0558357	0.406869
WOhFJRuSXNCelKtFis	NA	NA	-0.521452	0.0558357	0.406869
x3hC6ehYDWWoJeLddw	NA	NA	-0.521452	0.0558357	0.406869
K6IlaZV5RdXhW3DMwM	MAPK3	mitogen-activated protein kinase 3	-0.521452	0.0558357	0.406869
QeeYeOUoQX91SOwEiI	MT1F	metallothionein 1F	-0.521452	0.0558357	0.406869
3Vjs6AwKV.116eZSwA	MYO18A	myosin XVIIIA	0.521452	0.0558357	0.406869
ceeyeUeIIKa4dSddUw	NDUFA7	NADH dehydrogenase (ubiquinone) 1 alpha subcomplex, 7, 14.5kDa	-0.521452	0.0558357	0.406869
93cSRpe6XvQpIFGFfg	P4HB	prolyl 4-hydroxylase, beta polypeptide	-0.521452	0.0558357	0.406869
xqioggoCKQsilQSSBU	SNRNP35	small nuclear ribonucleoprotein 35kDa (U11/U12)	0.521452	0.0558357	0.406869
c5aG_pJtzNF_CCzjrY	SRP14P1	signal recognition particle 14kDa (homologous Alu RNA binding protein) pseudogene 1	-0.521452	0.0558357	0.406869
rd9ZhD0zfsbTSI.Tlo	ZNF83	zinc finger protein 83	0.521452	0.0558357	0.406869
cq56XVSr_X3xo.IYr0	TAX1BP3	Tax1 (human T-cell leukemia virus type I) binding protein 3	-0.521452	0.0558357	0.406869
Zpx2op4pJINH4BaCkg	TMEM106A	transmembrane protein 106A	0.521452	0.0558357	0.406869
xk6Coy.p1fopzsp_1Y	TXNRD1	thioredoxin reductase 1	-0.521452	0.0558357	0.406869
xr0iKoLj6XAtKBykLo	ULK2	unc-51 like autophagy activating kinase 2	0.521452	0.0558357	0.406869
T_opYpL6PH4pSi9OFY	ANKRD44	ankyrin repeat domain 44	0.519252	0.057064	0.407979
ui8QkUqjncTQqORfS0	AQP9	aquaporin 9	-0.519252	0.057064	0.407979
6.iKWKauzReK2ovYhw	ARL16	ADP-ribosylation factor-like 16	0.519252	0.057064	0.407979
Wke_XNILQ9AoXlVIiE	ARPC3	actin related protein 2/3 complex, subunit 3, 21kDa	-0.519252	0.057064	0.407979
0SXhieViujBeEehqDU	CD14	CD14 molecule	-0.519252	0.057064	0.407979
fUnl3Tsft76qfu_NKI	SMIM11	small integral membrane protein 11	-0.519252	0.057064	0.407979
ZdI45Se3VG7s869FKo	FKBP5	FK506 binding protein 5	-0.519252	0.057064	0.407979
Nk_t6ULcQ7VDNChBRU	GBP1	guanylate binding protein 1, interferon-inducible	-0.519252	0.057064	0.407979
6cFAVSEyotP6ICXs7o	GDI2	GDP dissociation inhibitor 2	0.519252	0.057064	0.407979
fX_a1S1Csp67TLfdHU	WLS	wntless homolog (Drosophila)	-0.519252	0.057064	0.407979
H1Ip2IkpT9UII4IOuE	HABP4	hyaluronan binding protein 4	0.519252	0.057064	0.407979
N0_ivqCguKIC7378u8	HECA	headcase homolog (Drosophila)	0.519252	0.057064	0.407979
Ke6lOk4u.3LLI_ioCc	HN1	hematological and neurological expressed 1	-0.519252	0.057064	0.407979
Kvcv3oKwl6iETCQ9Hk	IBTK	inhibitor of Bruton agammaglobulinemia tyrosine kinase	0.519252	0.057064	0.407979
3UUaROzF5E95E7FUgc	LOC100128274	putative p150	0.519252	0.057064	0.407979
0QAron5LieI2ZR53Uk	NA	NA	0.519252	0.057064	0.407979
0Ev0FSimgvkuJYhZRM	LOC100134868	uncharacterized LOC100134868	0.519252	0.057064	0.407979
uACCNZE0VF9aa1CFeY	NA	NA	-0.519252	0.057064	0.407979
lSkl8uIOFR9v8JdNUk	NGDN	neuroguidin, EIF4E binding protein	-0.519252	0.057064	0.407979
fpizEUNKIqyeXkyiXY	PTDSS1	phosphatidylserine synthase 1	-0.519252	0.057064	0.407979
lJ5KaUZFKl5H8yFJFo	PYCARD	PYD and CARD domain containing	-0.519252	0.057064	0.407979
6u6A.5eC11FwAXjlPo	PYHIN1	pyrin and HIN domain family, member 1	0.519252	0.057064	0.407979
KHk7h.XCaSeAh2JW54	RBM17	RNA binding motif protein 17	0.519252	0.057064	0.407979
iV1NbfroRe7p3Reb.g	RGS12	regulator of G-protein signaling 12	0.519252	0.057064	0.407979
uUErWUDWggjjoDThWI	RPS3A	ribosomal protein S3A	0.519252	0.057064	0.407979
6oiX7gf8n_uRJ4xSio	ZNF75D	zinc finger protein 75D	0.519252	0.057064	0.407979
on98qA4SpAkP.e_n_o	USP8	ubiquitin specific peptidase 8	0.519252	0.057064	0.407979
EXip4AaIqDqIfjPwkk	YWHAG	tyrosine 3-monooxygenase/tryptophan 5-monooxygenase activation protein, gamma polypeptide	-0.519252	0.057064	0.407979
BgSEayCHZU.6DuFt7U	DDX39B	DEAD (Asp-Glu-Ala-Asp) box polypeptide 39B	0.517052	0.0583116	0.410268
fpe7eXX6h7ourldLAk	C21orf2	chromosome 21 open reading frame 2	0.517052	0.0583116	0.410268
QlF3hK7l5VTd94_e8E	CYSTM1	cysteine-rich transmembrane module containing 1	-0.517052	0.0583116	0.410268
ESR4IecZUIgoropJQg	C6orf136	chromosome 6 open reading frame 136	0.517052	0.0583116	0.410268
iFNbcfF1falCRFSiB4	CCT3	chaperonin containing TCP1, subunit 3 (gamma)	-0.517052	0.0583116	0.410268
fio9xXgTF0SNdXtOUQ	GLB1	galactosidase, beta 1	-0.517052	0.0583116	0.410268
uqmXXquRj1dJ3q.Ds8	GRAMD1A	GRAM domain containing 1A	-0.517052	0.0583116	0.410268
HDyWpuukp12op4pIAM	NA	NA	0.517052	0.0583116	0.410268
KeO7d0SfgCXiEnt_4o	HLA-B	major histocompatibility complex, class I, B	-0.517052	0.0583116	0.410268
rADalK5jp0ZOw1SR.o	NA	NA	0.517052	0.0583116	0.410268
Zx0qinikqIPn4F_img	NA	NA	0.517052	0.0583116	0.410268
0uB0lCRLrpKlwecQKI	NA	NA	-0.517052	0.0583116	0.410268
rIBUJ112gWdFyJSFBs	MEN1	multiple endocrine neoplasia I	-0.517052	0.0583116	0.410268
lkiO76v665OXuNcnno	MFSD11	major facilitator superfamily domain containing 11	0.517052	0.0583116	0.410268
cqX56cervL_S17ufV0	NEDD8	neural precursor cell expressed, developmentally down-regulated 8	-0.517052	0.0583116	0.410268
QResT94Iqn8wkp6kpU	ORMDL1	ORM1-like 1 (S. cerevisiae)	0.517052	0.0583116	0.410268
rSVnok4ne7sWIHquO8	PRNP	prion protein	-0.517052	0.0583116	0.410268
HV7LUuueV77kB51.90	RAB31	RAB31, member RAS oncogene family	-0.517052	0.0583116	0.410268
cuu9Th9IsTU5otTz_I	SEPT2	septin 2	0.517052	0.0583116	0.410268
fnW76AAqsuT.A_F9MY	SRSF11	serine/arginine-rich splicing factor 11	0.517052	0.0583116	0.410268
H5OvxXeLzv33LiTl54	SPCS3	signal peptidase complex subunit 3 homolog (S. cerevisiae)	-0.517052	0.0583116	0.410268
QOo8nstHnzqCBdI0lU	ZNF18	zinc finger protein 18	0.517052	0.0583116	0.410268
NovrfJZ5KJX3.e6PTQ	TMBIM4	transmembrane BAX inhibitor motif containing 4	-0.517052	0.0583116	0.410268
3IHYIKUgKLKI6RLyeo	TMEM189-UBE2V1	TMEM189-UBE2V1 readthrough	-0.517052	0.0583116	0.410268
HUiQrR5QMhW7EOKJ6o	ASS1	argininosuccinate synthase 1	-0.514852	0.0595788	0.412352
xcrRyBtPu..vr5RJ_o	BBS7	Bardet-Biedl syndrome 7	0.514852	0.0595788	0.412352
TCE4JRq5SCceY5VqLw	BID	BH3 interacting domain death agonist	-0.514852	0.0595788	0.412352
6JRerWovqhJIGH4RO8	C19orf52	chromosome 19 open reading frame 52	-0.514852	0.0595788	0.412352
opT1IU52EnhQpTjmAo	ECI1	enoyl-CoA delta isomerase 1	-0.514852	0.0595788	0.412352
WfrLtJqRf8RfcsnQnI	FAM104A	family with sequence similarity 104, member A	0.514852	0.0595788	0.412352
ZdAgvESX6eCQHlwCiU	GIMAP2	GTPase, IMAP family member 2	-0.514852	0.0595788	0.412352
irV5fKXF46CwJdBRAA	GSTM2	glutathione S-transferase mu 2 (muscle)	0.514852	0.0595788	0.412352
lBLUXe7cU4VX10R4Xs	HLA-E	major histocompatibility complex, class I, E	-0.514852	0.0595788	0.412352
r15IF8h27PCxjxUkfk	POU2F1	POU class 2 homeobox 1	0.514852	0.0595788	0.412352
TV8AtQN9_M_4FsVfUs	KPNA3	karyopherin alpha 3 (importin alpha 4)	0.514852	0.0595788	0.412352
ueUBIkurgOtUq4TvI0	NA	NA	0.514852	0.0595788	0.412352
6AdggpSAosojpEvJ6g	NA	NA	-0.514852	0.0595788	0.412352
f7pnW4DyG80gtR4H3o	NA	NA	-0.514852	0.0595788	0.412352
onXnTXd5f1b3sXoXJE	MFSD3	major facilitator superfamily domain containing 3	-0.514852	0.0595788	0.412352
HpVLOeA136dFeOdQ7U	MORF4L2	mortality factor 4 like 2	-0.514852	0.0595788	0.412352
xXpGALJZ3r4J.nz7BI	OGT	O-linked N-acetylglucosamine (GlcNAc) transferase	0.514852	0.0595788	0.412352
fxGkk.YOLkne7e0gKI	PRKAB2	protein kinase, AMP-activated, beta 2 non-catalytic subunit	0.514852	0.0595788	0.412352
HxIgjyTpV5kKOEZA9s	RNU6-1	RNA, U6 small nuclear 1	0.514852	0.0595788	0.412352
N7v5121NRa1UQviIu0	RPS4X	ribosomal protein S4, X-linked	-0.514852	0.0595788	0.412352
uV7ued.rpMIKh6e7z0	SFT2D1	SFT2 domain containing 1	-0.514852	0.0595788	0.412352
xkhAF34BX1VOkQHZU4	SKAP2	src kinase associated phosphoprotein 2	-0.514852	0.0595788	0.412352
uiSIp.y6_Hx4uOXgso	ZNF721	zinc finger protein 721	0.514852	0.0595788	0.412352
NgPXQSpPNZ1eDtTuLo	TARBP1	TAR (HIV-1) RNA binding protein 1	0.514852	0.0595788	0.412352
rRCCEJN7rmikJKcHKI	TMEM41B	transmembrane protein 41B	0.514852	0.0595788	0.412352
iKLp5J4c7PXgeiVSFY	CAPNS1	calpain, small subunit 1	-0.512652	0.0608656	0.415569
xqAt4uAo6XT3f3Dfno	CERK	ceramide kinase	0.512652	0.0608656	0.415569
xXJUTj_HSI93.tRIS0	CLEC7A	C-type lectin domain family 7, member A	-0.512652	0.0608656	0.415569
x7R527rdSQqPamCEBo	CXXC5	CXXC finger protein 5	0.512652	0.0608656	0.415569
QTlqO7TblAxRP176RI	DENND5A	DENN/MADD domain containing 5A	-0.512652	0.0608656	0.415569
BlfR1ReeUC1e5w6jxA	FAM53C	family with sequence similarity 53, member C	-0.512652	0.0608656	0.415569
96ltV3Vfr3ke_UMAJ0	FOSB	FBJ murine osteosarcoma viral oncogene homolog B	0.512652	0.0608656	0.415569
3XA73lxXvrMCM.4kh4	HIF1A	hypoxia inducible factor 1, alpha subunit (basic helix-loop-helix transcription factor)	0.512652	0.0608656	0.415569
HeLKWh27p0Zew1SOe8	NA	NA	0.512652	0.0608656	0.415569
Nu0_SCHeImkJINeuEk	IL10RB	interleukin 10 receptor, beta	-0.512652	0.0608656	0.415569
0I24JUOmIJaGL2LWlM	NA	NA	-0.512652	0.0608656	0.415569
HuhOnn1Z8VUmGcG8CQ	LYRM2	LYR motif containing 2	-0.512652	0.0608656	0.415569
EiECOnmItpl9dCDl6g	NDUFA3	NADH dehydrogenase (ubiquinone) 1 alpha subcomplex, 3, 9kDa	-0.512652	0.0608656	0.415569
TnQp6QDVAFKlCi6Gfc	NDUFV2	NADH dehydrogenase (ubiquinone) flavoprotein 2, 24kDa	0.512652	0.0608656	0.415569
NLlkleCBLl6O64VHo0	PLAUR	plasminogen activator, urokinase receptor	-0.512652	0.0608656	0.415569
ceSfbLHV9axcfEX1OQ	PSMG2	proteasome (prosome, macropain) assembly chaperone 2	-0.512652	0.0608656	0.415569
QnimrgNF4rTi9CFJeE	RHBDL2	rhomboid, veinlet-like 2 (Drosophila)	0.512652	0.0608656	0.415569
NIB6CiWvYnSVeJsHu4	SCAND1	SCAN domain containing 1	-0.512652	0.0608656	0.415569
r..t6KDqhFAHT_kkis	SEPT2	septin 2	0.512652	0.0608656	0.415569
Hql0xBX03kdBPw27X4	SLC41A3	solute carrier family 41, member 3	-0.512652	0.0608656	0.415569
BLyXKCXVLTXgoX.h.k	UGGT1	UDP-glucose glycoprotein glucosyltransferase 1	0.512652	0.0608656	0.415569
xm60reewT9UUHd_e1E	CBLB	Cbl proto-oncogene B, E3 ubiquitin protein ligase	0.510451	0.0621723	0.417774
oB.usjxziFJJd51SUk	CCL4L2	chemokine (C-C motif) ligand 4-like 2	-0.510451	0.0621723	0.417774
uKiEKAakSYDXrgiQJI	CIR1	corepressor interacting with RBPJ, 1	0.510451	0.0621723	0.417774
Wqden_XeTh9d5Sd14w	CLN3	ceroid-lipofuscinosis, neuronal 3	-0.510451	0.0621723	0.417774
3qind8Fj1TvsSyOvIU	ELAVL1	ELAV (embryonic lethal, abnormal vision, Drosophila)-like 1 (Hu antigen R)	0.510451	0.0621723	0.417774
x7UUsw6T57t6R9PsSE	FAM13B	family with sequence similarity 13, member B	0.510451	0.0621723	0.417774
HLP.VUpSNPbi7mLu7k	GSPT1	G1 to S phase transition 1	0.510451	0.0621723	0.417774
3o7gOVKOcwLRRrfy04	NA	NA	0.510451	0.0621723	0.417774
uFd5haKHOVcdWgldoQ	NA	NA	-0.510451	0.0621723	0.417774
rGoJJeJ56Bc.XOD06Q	NA	NA	0.510451	0.0621723	0.417774
Ho4OiKECkn3hEUlUoU	MAP3K6	mitogen-activated protein kinase kinase kinase 6	0.510451	0.0621723	0.417774
uXnlI7s4OlIN5NCV14	ME2	malic enzyme 2, NAD(+)-dependent, mitochondrial	-0.510451	0.0621723	0.417774
r5yCVJKCd6KB5B6DVY	MRPL40	mitochondrial ribosomal protein L40	-0.510451	0.0621723	0.417774
B5GYufeAbSeZ1XKLng	NHP2L1	NHP2 non-histone chromosome protein 2-like 1 (S. cerevisiae)	-0.510451	0.0621723	0.417774
igXzsWJA5StyQEw5y0	PABPC1	poly(A) binding protein, cytoplasmic 1	0.510451	0.0621723	0.417774
opD.CjABwT6UpGunRk	PHAX	phosphorylated adaptor for RNA export	0.510451	0.0621723	0.417774
cFEqJKizuLdfT7njoc	RELL2	RELT-like 2	-0.510451	0.0621723	0.417774
QZcruSjd.BLJCnje3o	SERPINB1	serpin peptidase inhibitor, clade B (ovalbumin), member 1	-0.510451	0.0621723	0.417774
Qsl4LqI_fi1KIUl6kE	SYNJ2BP	synaptojanin 2 binding protein	0.510451	0.0621723	0.417774
Qkj0tRIXfnlXS4Qs54	ZBTB34	zinc finger and BTB domain containing 34	-0.510451	0.0621723	0.417774
xpEPRgkiggMqFkkqFk	ZRSR2	zinc finger (CCCH type), RNA-binding motif and serine/arginine rich 2	0.510451	0.0621723	0.417774
NjgSOEBN4BVdZHvFS4	TBC1D4	TBC1 domain family, member 4	0.510451	0.0621723	0.417774
Q.bTl.iHi3x1tVSbro	TBCC	tubulin folding cofactor C	-0.510451	0.0621723	0.417774
cO6p_PRX01Pp6BOj6o	TMEM106C	transmembrane protein 106C	0.510451	0.0621723	0.417774
rm_BUqCBeeAFjhVST4	TMEM187	transmembrane protein 187	-0.510451	0.0621723	0.417774
WrkH_LX6fhzEpfgfTo	AZIN1	antizyme inhibitor 1	-0.508251	0.063499	0.421092
Q3_LT7x4pL4uwonp5I	ATP2C1	ATPase, Ca++ transporting, type 2C, member 1	0.508251	0.063499	0.421092
rdCiv3iMrILfiGinpQ	KXD1	KxDL motif containing 1	0.508251	0.063499	0.421092
KSM9_nSper4qJ8qChs	CDIPT	CDP-diacylglycerol--inositol 3-phosphatidyltransferase	-0.508251	0.063499	0.421092
iToSCCkkrpIOq5OCv0	CTLA4	cytotoxic T-lymphocyte-associated protein 4	0.508251	0.063499	0.421092
NLnrgCsqeLjxfJRKuk	EDEM1	ER degradation enhancer, mannosidase alpha-like 1	-0.508251	0.063499	0.421092
Qj_97rsrORPUys5EaU	TVP23B	trans-golgi network vesicle protein 23 homolog B (S. cerevisiae)	-0.508251	0.063499	0.421092
xSiegqyg1QPe_XCklI	TAPT1-AS1	TAPT1 antisense RNA 1 (head to head)	-0.508251	0.063499	0.421092
6D7o3VXlT5efiqRRx0	HDAC6	histone deacetylase 6	0.508251	0.063499	0.421092
ZpKCu355KwcOCC60FE	HNRNPA2B1	heterogeneous nuclear ribonucleoprotein A2/B1	0.508251	0.063499	0.421092
BlUDuld_kQt.uN0nuo	NA	NA	-0.508251	0.063499	0.421092
3UHR.TXqSK_XL6zIN4	NA	NA	0.508251	0.063499	0.421092
9469_epJ_iCm4x3UnU	RPL15P11	ribosomal protein L15 pseudogene 11	-0.508251	0.063499	0.421092
rURSUXUU5bgv4VSIjQ	NA	NA	-0.508251	0.063499	0.421092
W1.N7nd5WUuXxD_QG4	MSRA	methionine sulfoxide reductase A	-0.508251	0.063499	0.421092
xR5R1LXlFFe313kLnQ	PCSK7	proprotein convertase subtilisin/kexin type 7	0.508251	0.063499	0.421092
uh7748vPPkCR7RaXSo	PFAS	phosphoribosylformylglycinamidine synthase	0.508251	0.063499	0.421092
63kISnSUx3xzTklKpY	PIGO	phosphatidylinositol glycan anchor biosynthesis, class O	-0.508251	0.063499	0.421092
WiJV9C7jXjnlIlPujk	PPA1	pyrophosphatase (inorganic) 1	-0.508251	0.063499	0.421092
6ooIhor4r.197MJFx4	PRKCA	protein kinase C, alpha	0.508251	0.063499	0.421092
fAXF_XatNIJT5US1eo	TCP11L1	t-complex 11, testis-specific-like 1	-0.508251	0.063499	0.421092
KpwvUtCyg0uSXsL3UQ	ATMIN	ATM interactor	-0.506051	0.0648458	0.422373
cIKU4d.K7s7sX9JNco	BCLAF1	BCL2-associated transcription factor 1	0.506051	0.0648458	0.422373
0SKi9EQosCXh6FPkaM	C2orf47	chromosome 2 open reading frame 47	-0.506051	0.0648458	0.422373
HXl0t5.dx7ejw8pJec	DCK	deoxycytidine kinase	-0.506051	0.0648458	0.422373
Elf03ih.Te5M0aVVKk	DHX38	DEAH (Asp-Glu-Ala-His) box polypeptide 38	0.506051	0.0648458	0.422373
KXXaHaHavzNmXR9NUs	EIF5	eukaryotic translation initiation factor 5	-0.506051	0.0648458	0.422373
Hug7QeoTWkrpTYv44E	FERMT3	fermitin family member 3	-0.506051	0.0648458	0.422373
ER1CPOl2pC5764iHeg	HEXB	hexosaminidase B (beta polypeptide)	-0.506051	0.0648458	0.422373
0VUoQQHlfCLT9fvNEo	C2CD5	C2 calcium-dependent domain containing 5	0.506051	0.0648458	0.422373
o4U1KRLp05ew1SB.qI	KIAA1751	KIAA1751	0.506051	0.0648458	0.422373
rdd9atbqYt9NwqFCMc	KRT10	keratin 10	-0.506051	0.0648458	0.422373
91Ci3jjhOpfrf.hwF0	NA	NA	0.506051	0.0648458	0.422373
QpPFWhSSKdN.ktCSug	NA	NA	-0.506051	0.0648458	0.422373
HxK5Lp9zv_r454PKi4	NA	NA	-0.506051	0.0648458	0.422373
K1ePnv9SCznoCjrxBY	NA	NA	-0.506051	0.0648458	0.422373
HHlSu60U713Wa33_UI	MRPL33	mitochondrial ribosomal protein L33	-0.506051	0.0648458	0.422373
9RWaqFcekorQj1.9QM	NDUFAF1	NADH dehydrogenase (ubiquinone) complex I, assembly factor 1	-0.506051	0.0648458	0.422373
uvgRJSRL9hK0KCJ79I	RAB40B	RAB40B, member RAS oncogene family	0.506051	0.0648458	0.422373
fdpVJc.Vl1P479Sv9A	RER1	RER1 retention in endoplasmic reticulum 1 homolog (S. cerevisiae)	-0.506051	0.0648458	0.422373
9FV_FXc.e_nClJXoT4	RNF5	ring finger protein 5, E3 ubiquitin protein ligase	-0.506051	0.0648458	0.422373
rJ4oJcid0gktf4nrso	RPL34	ribosomal protein L34	-0.506051	0.0648458	0.422373
3J6t5defxt6FfunUfs	SERINC3	serine incorporator 3	-0.506051	0.0648458	0.422373
oqKeSejSKADUu4SLkI	SMUG1	single-strand-selective monofunctional uracil-DNA glycosylase 1	-0.506051	0.0648458	0.422373
NwPBcXpSkS6dEXsN0k	ZNF577	zinc finger protein 577	0.506051	0.0648458	0.422373
xiaOf05Ffx5H94UonE	TAX1BP1	Tax1 (human T-cell leukemia virus type I) binding protein 1	-0.506051	0.0648458	0.422373
cl9PiVXiIOi9Lrooec	EMC4	ER membrane protein complex subunit 4	-0.506051	0.0648458	0.422373
HVJx_IjhioI0fiVKLw	TNFAIP8L1	tumor necrosis factor, alpha-induced protein 8-like 1	0.506051	0.0648458	0.422373
EdPEnqRz8TAUieJSko	UQCC	ubiquinol-cytochrome c reductase complex chaperone	0.506051	0.0648458	0.422373
9_BWopor4kHEeZ5Noc	WDR74	WD repeat domain 74	0.506051	0.0648458	0.422373
rVaF0DV6mFLG4CGD8o	ACN9	ACN9 homolog (S. cerevisiae)	-0.503851	0.066213	0.423484
Tl9F63uh8xe7n6.ErU	AHCY	adenosylhomocysteinase	-0.503851	0.066213	0.423484
HeuVd67ksd56Xi54fw	AKAP13	A kinase (PRKA) anchor protein 13	-0.503851	0.066213	0.423484
BO8oDoisyIiSvUydJE	AKTIP	AKT interacting protein	0.503851	0.066213	0.423484
utPRKppa3UA5AOZ9JU	ANO8	anoctamin 8	0.503851	0.066213	0.423484
iDVKdd_HepJ.DSvqSU	ATHL1	ATH1, acid trehalase-like 1 (yeast)	0.503851	0.066213	0.423484
ZhcUqEJKwieO4u7uOo	CD1D	CD1d molecule	-0.503851	0.066213	0.423484
6iT.9O5SJex6KVU_5E	CLEC4A	C-type lectin domain family 4, member A	-0.503851	0.066213	0.423484
6jnqVddN1dCjpxsVUA	CORO1A	coronin, actin binding protein, 1A	-0.503851	0.066213	0.423484
0UJD25LqOJx.lJyKWU	DCTN3	dynactin 3 (p22)	-0.503851	0.066213	0.423484
6poPqoe.XhNehCoJUc	ELOF1	elongation factor 1 homolog (S. cerevisiae)	-0.503851	0.066213	0.423484
o6jIqtI5I3cewDqdXo	PGAP2	post-GPI attachment to proteins 2	0.503851	0.066213	0.423484
Hg2fgVKKSI_S4lCHuU	RAB42P1	RAB42, member RAS oncogene family, pseudogene 1	0.503851	0.066213	0.423484
0O6DVDlpSUoUDUzVVE	NA	NA	-0.503851	0.066213	0.423484
Nfqh3KOn296Vp0feic	NA	NA	0.503851	0.066213	0.423484
fHsiiVejfNKdJcjiYM	LSM3	LSM3 homolog, U6 small nuclear RNA associated (S. cerevisiae)	-0.503851	0.066213	0.423484
i.wATazaiea6daWvtc	MARCH6	membrane-associated ring finger (C3HC4) 6, E3 ubiquitin protein ligase	0.503851	0.066213	0.423484
lgVm5Be1YdyWXfSRlM	MT2A	metallothionein 2A	-0.503851	0.066213	0.423484
c5SBEIRQPgdHn.ik3o	NR2C1	nuclear receptor subfamily 2, group C, member 1	0.503851	0.066213	0.423484
lkqhK3QtfVJMREqBAQ	PDE6D	phosphodiesterase 6D, cGMP-specific, rod, delta	-0.503851	0.066213	0.423484
9gQLd6tG.5dOBHp5C4	PRKAG2	protein kinase, AMP-activated, gamma 2 non-catalytic subunit	-0.503851	0.066213	0.423484
Q1fhLL_X03Rf0.tUD0	SKP1	S-phase kinase-associated protein 1	0.503851	0.066213	0.423484
rh.nvccCnpOFvCSntc	SLC39A6	solute carrier family 39 (zinc transporter), member 6	-0.503851	0.066213	0.423484
WJ7QqSSPNJkDUgAV7k	STX7	syntaxin 7	-0.503851	0.066213	0.423484
l6p14BF2.4K4N.r.dU	ZBTB24	zinc finger and BTB domain containing 24	0.503851	0.066213	0.423484
fUleogerJK6eH38JF8	ZHX2	zinc fingers and homeoboxes 2	-0.503851	0.066213	0.423484
NiuqL2IUl40E6IAXt0	ZNF557	zinc finger protein 557	0.503851	0.066213	0.423484
okS8kB.s7T9fQpNOSI	TIA1	TIA1 cytotoxic granule-associated RNA binding protein	0.503851	0.066213	0.423484
NZYJ6FaKI4BoI5mKO4	TOMM5	translocase of outer mitochondrial membrane 5 homolog (yeast)	-0.503851	0.066213	0.423484
loI5Vh9.pS46oNLi50	XPNPEP1	X-prolyl aminopeptidase (aminopeptidase P) 1, soluble	0.503851	0.066213	0.423484
utLUKKzvfUQSX3SXec	ALKBH1	alkB, alkylation repair homolog 1 (E. coli)	-0.50165	0.0676006	0.424935
Niq0l_574oB.U6goUY	SCIMP	SLP adaptor and CSK interacting membrane protein	-0.50165	0.0676006	0.424935
ExRdX.1CkTYF4vJKCo	CCZ1	CCZ1 vacuolar protein trafficking and biogenesis associated homolog (S. cerevisiae)	-0.50165	0.0676006	0.424935
Nk43v6UTkLuJIDIkkY	DNAJB14	DnaJ (Hsp40) homolog, subfamily B, member 14	0.50165	0.0676006	0.424935
up.RecgEx__UH_U3FE	EIF5A2	eukaryotic translation initiation factor 5A2	0.50165	0.0676006	0.424935
iIM_jhP14TuoqIB1cE	FOXP1	forkhead box P1	0.50165	0.0676006	0.424935
cjqO7E76s1xx.u.03U	GFPT1	glutamine--fructose-6-phosphate transaminase 1	0.50165	0.0676006	0.424935
ruGnrh46OrLqeIIqhw	KIFC2	kinesin family member C2	0.50165	0.0676006	0.424935
o6nNEiT4U_n1dN4puo	KTI12	KTI12 homolog, chromatin associated (S. cerevisiae)	-0.50165	0.0676006	0.424935
6R7cpxBKPcror7k77U	LDHA	lactate dehydrogenase A	-0.50165	0.0676006	0.424935
xbWpjUufL1tM1d1GF0	SMIM4	small integral membrane protein 4	-0.50165	0.0676006	0.424935
o5TbtxN7qdIEcbST38	NA	NA	-0.50165	0.0676006	0.424935
3Onu69aueue6C6Q6SA	NA	NA	-0.50165	0.0676006	0.424935
KA.52CX0tb5oomJ6GU	NA	NA	-0.50165	0.0676006	0.424935
60ozBJH0WAz39JTFHo	MBNL2	muscleblind-like splicing regulator 2	0.50165	0.0676006	0.424935
f57_qnV6Vg30fU9KAU	MPDU1	mannose-P-dolichol utilization defect 1	-0.50165	0.0676006	0.424935
iukTtSku4o.nszC_Xk	PANK2	pantothenate kinase 2	0.50165	0.0676006	0.424935
ol.PSqlzAV9S9_VSp4	POLR2C	polymerase (RNA) II (DNA directed) polypeptide C, 33kDa	-0.50165	0.0676006	0.424935
WAipC14FwUOF46PnYU	PSME4	proteasome (prosome, macropain) activator subunit 4	0.50165	0.0676006	0.424935
TijTxIhId1YhOpRHjI	RHOT1	ras homolog family member T1	-0.50165	0.0676006	0.424935
ZTfp17opeeoGofcAoE	RPL35A	ribosomal protein L35a	-0.50165	0.0676006	0.424935
0h575QxdIdSoCIopTQ	SLC37A4	solute carrier family 37 (glucose-6-phosphate transporter), member 4	-0.50165	0.0676006	0.424935
0rVTuXvvSV3d_9X94k	SORT1	sortilin 1	-0.50165	0.0676006	0.424935
lTulCXJNOiUgLMl_e0	ZFAND1	zinc finger, AN1-type domain 1	-0.50165	0.0676006	0.424935
6vSOEmFl.09VWUXsdE	TBL1X	transducin (beta)-like 1X-linked	0.50165	0.0676006	0.424935
EToZPUgC6QiOLf111I	TCHP	trichoplein, keratin filament binding	-0.50165	0.0676006	0.424935
T1aLrJnt164KLP7RHo	TIMM10	translocase of inner mitochondrial membrane 10 homolog (yeast)	-0.50165	0.0676006	0.424935
le5TV4X6FZeKrhLosg	UQCR10	ubiquinol-cytochrome c reductase, complex III subunit X	-0.50165	0.0676006	0.424935
le_n.WiSL6IN_4FKeQ	YME1L1	YME1-like 1 ATPase	-0.50165	0.0676006	0.424935
0106ep0.a1f3X61SF8	APH1A	APH1A gamma secretase subunit	-0.49945	0.0690088	0.426962
ZJI19sWoqF30l6HaKE	PAGR1	PAXIP1 associated glutamate-rich protein 1	-0.49945	0.0690088	0.426962
6AguibteCi9RSlqCVM	C21orf33	chromosome 21 open reading frame 33	-0.49945	0.0690088	0.426962
Wz9KehaYdR7hSKvi54	ELP6	elongator acetyltransferase complex subunit 6	-0.49945	0.0690088	0.426962
rrKHQUHgF4f1V7F9JU	NA	NA	0.49945	0.0690088	0.426962
xV3Ts6bUkl_.eHfe5c	CLEC12A	C-type lectin domain family 12, member A	-0.49945	0.0690088	0.426962
xHHCIKrki78XrndBKE	DIABLO	diablo, IAP-binding mitochondrial protein	0.49945	0.0690088	0.426962
l3Xk0LebpTXVVFNQhw	DNAJC13	DnaJ (Hsp40) homolog, subfamily C, member 13	-0.49945	0.0690088	0.426962
QFOGA8mS6f6ocmNep0	DPM3	dolichyl-phosphate mannosyltransferase polypeptide 3	-0.49945	0.0690088	0.426962
6B6hRUz9LKF6sqPoLE	ST13P7	suppression of tumorigenicity 13 (colon carcinoma) (Hsp70 interacting protein) pseudogene 7	-0.49945	0.0690088	0.426962
TtL5_55XtzvOd4Mrdo	CEP44	centrosomal protein 44kDa	0.49945	0.0690088	0.426962
r15KzrSBUuF16I9a3Q	LILRA5	leukocyte immunoglobulin-like receptor, subfamily A (with TM domain), member 5	-0.49945	0.0690088	0.426962
Hqi3RRpw.jogr2KXEg	LIN52	lin-52 homolog (C. elegans)	0.49945	0.0690088	0.426962
xJ4jblHkdCXrhImAdY	NA	NA	0.49945	0.0690088	0.426962
6di441O.0mGmwQHqko	MCL1	myeloid cell leukemia sequence 1 (BCL2-related)	-0.49945	0.0690088	0.426962
Ez7e5ThfTjFLiCUpyI	ORC2	origin recognition complex, subunit 2	0.49945	0.0690088	0.426962
HHel6uMiYhXtV5VlAA	NA	NA	0.49945	0.0690088	0.426962
le9Y.l3iBjdUg6CiYo	RANBP1	RAN binding protein 1	-0.49945	0.0690088	0.426962
BvIpQQ9yzp__kCLnEU	SLC38A2	solute carrier family 38, member 2	0.49945	0.0690088	0.426962
HFwXl7tTpgV3E1wXlo	SMARCC2	SWI/SNF related, matrix associated, actin dependent regulator of chromatin, subfamily c, member 2	-0.49945	0.0690088	0.426962
ueEgke2dzggSeqZez4	SMS	spermine synthase	-0.49945	0.0690088	0.426962
NwOS_7UvopSrFE7RKY	SPTY2D1	SPT2, Suppressor of Ty, domain containing 1 (S. cerevisiae)	-0.49945	0.0690088	0.426962
NOZsFtdX_tKnMVBehc	TFG	TRK-fused gene	-0.49945	0.0690088	0.426962
QqPe4egCuEL64f4R5I	TRAPPC10	trafficking protein particle complex 10	0.49945	0.0690088	0.426962
xR_LqSUJUp2SzQwJL0	TMEM115	transmembrane protein 115	-0.49945	0.0690088	0.426962
KR6i5xSBxRKOAuuJUU	UBXN2B	UBX domain protein 2B	-0.49945	0.0690088	0.426962
KoNAKkuv0TSYRE7kJ4	USP16	ubiquitin specific peptidase 16	0.49945	0.0690088	0.426962
Hkie59ehuPV.6Ceheg	APOBEC3G	apolipoprotein B mRNA editing enzyme, catalytic polypeptide-like 3G	-0.49725	0.0704378	0.428806
cVpQTQuH8yeQgO6zug	NA	NA	0.49725	0.0704378	0.428806
BTrREwL5LygKjqSoAE	ZBTB44	zinc finger and BTB domain containing 44	0.49725	0.0704378	0.428806
cG5154X3mnWp7tcDkA	COMT	catechol-O-methyltransferase	-0.49725	0.0704378	0.428806
oVrnyK8H66XKIqIJSg	CELF2	CUGBP, Elav-like family member 2	-0.49725	0.0704378	0.428806
cVeeL6A9S5JHj4US_U	CYBRD1	cytochrome b reductase 1	-0.49725	0.0704378	0.428806
Kn7e.HJ5ul_hq6eE3s	ETS2	v-ets avian erythroblastosis virus E26 oncogene homolog 2	-0.49725	0.0704378	0.428806
K7j1JRZeFNZT1h5wCY	FCGRT	Fc fragment of IgG, receptor, transporter, alpha	-0.49725	0.0704378	0.428806
rgOgStynV2v15FUC4k	GBGT1	globoside alpha-1,3-N-acetylgalactosaminyltransferase 1	-0.49725	0.0704378	0.428806
WV5XUSD6vUKnvUhB5Q	GNAI2	guanine nucleotide binding protein (G protein), alpha inhibiting activity polypeptide 2	-0.49725	0.0704378	0.428806
NUJXohU8UW8FdDEnec	GNL3L	guanine nucleotide binding protein-like 3 (nucleolar)-like	0.49725	0.0704378	0.428806
0jUFQqQqTXqA5TQugc	GPX4	glutathione peroxidase 4	-0.49725	0.0704378	0.428806
QEkv0RSDJLlf3.7Ex4	PHIP	pleckstrin homology domain interacting protein	0.49725	0.0704378	0.428806
BkTt5Qouv7Hnu.rE3I	KLHL12	kelch-like family member 12	-0.49725	0.0704378	0.428806
KSnTJJx7sgD1Vx9w.k	LMO4	LIM domain only 4	0.49725	0.0704378	0.428806
xQnhT9gn5166kbqG.c	NA	NA	-0.49725	0.0704378	0.428806
Qzr.iCV3lNSSQlPcX4	NA	NA	-0.49725	0.0704378	0.428806
6xSHWEQ6lFFLuEkoTU	LRMP	lymphoid-restricted membrane protein	0.49725	0.0704378	0.428806
0peSmU6310WZJ3p5oM	MRPL20	mitochondrial ribosomal protein L20	-0.49725	0.0704378	0.428806
i9X5RV9G5FdD9RD0fg	MSRB2	methionine sulfoxide reductase B2	-0.49725	0.0704378	0.428806
NOUhME7JJTH5OgHhxE	MYBL1	v-myb avian myeloblastosis viral oncogene homolog-like 1	0.49725	0.0704378	0.428806
o5RKSV6hMoJ6iQoCrc	RPL13A	ribosomal protein L13a	-0.49725	0.0704378	0.428806
iuaorBCAxbleK_huqA	RPS8	ribosomal protein S8	-0.49725	0.0704378	0.428806
ohIepX1CtCU7t44T14	STK40	serine/threonine kinase 40	0.49725	0.0704378	0.428806
ElfgfrbygE1EeCKBeE	ZNF559	zinc finger protein 559	0.49725	0.0704378	0.428806
xeSt1TgpRVOt46k4JM	TCN2	transcobalamin II	-0.49725	0.0704378	0.428806
9eAUiN7DTdz6XquXuc	TMEM43	transmembrane protein 43	-0.49725	0.0704378	0.428806
cR9RTs8Qt_FTV7bB1I	XPR1	xenotropic and polytropic retrovirus receptor 1	-0.49725	0.0704378	0.428806
HX6eS6pfzUuUqKBBMs	AP1S1	adaptor-related protein complex 1, sigma 1 subunit	-0.49505	0.0718877	0.430475
HZdfbr376_595d6GWQ	ATP5SL	ATP5S-like	-0.49505	0.0718877	0.430475
0inwpk7pEUdfUkstn8	ATP6V1E1	ATPase, H+ transporting, lysosomal 31kDa, V1 subunit E1	-0.49505	0.0718877	0.430475
Td6KP6rlXdpKgSgsoM	MFSD12	major facilitator superfamily domain containing 12	0.49505	0.0718877	0.430475
uSd9SohSM68beRKokM	CAPRIN2	caprin family member 2	0.49505	0.0718877	0.430475
lXIpI6niMAh76pReFI	CLP1	cleavage and polyadenylation factor I subunit 1	-0.49505	0.0718877	0.430475
ZWfXtYe67f54q0T4nk	COX6B1	cytochrome c oxidase subunit VIb polypeptide 1 (ubiquitous)	-0.49505	0.0718877	0.430475
9XusJBepN8oJLV6IKQ	CTNNA1	catenin (cadherin-associated protein), alpha 1, 102kDa	-0.49505	0.0718877	0.430475
idf6hg16cB1U_Jdv_k	DHX9	DEAH (Asp-Glu-Ala-His) box helicase 9	-0.49505	0.0718877	0.430475
NQDqiAHn5e6yEXk5Mo	NA	NA	0.49505	0.0718877	0.430475
io4r.gjzlLkgkhW56U	NA	NA	-0.49505	0.0718877	0.430475
0VxRQHTYShYtXAWdTI	LSP1	lymphocyte-specific protein 1	-0.49505	0.0718877	0.430475
x4oS9Ioo9IYu2ebi6U	LTBP3	latent transforming growth factor beta binding protein 3	0.49505	0.0718877	0.430475
rMA_.NdRB5eiBdohSQ	MRPL22	mitochondrial ribosomal protein L22	-0.49505	0.0718877	0.430475
HtEne3vlUg.YZfr_nk	NAA20	N(alpha)-acetyltransferase 20, NatB catalytic subunit	-0.49505	0.0718877	0.430475
ccklKrX8YSF.FRBXdc	OXA1L	oxidase (cytochrome c) assembly 1-like	-0.49505	0.0718877	0.430475
rmX0CK4J7aHECoLG60	PRDX2	peroxiredoxin 2	-0.49505	0.0718877	0.430475
x1XT6BAF8B6iBfLVd0	RAB6A	RAB6A, member RAS oncogene family	0.49505	0.0718877	0.430475
xD9_VrR6T1IISbloFo	RUFY1	RUN and FYVE domain containing 1	-0.49505	0.0718877	0.430475
EriIgoBfqKKE8evvek	SKAP1	src kinase associated phosphoprotein 1	0.49505	0.0718877	0.430475
NateJLikjswwyld_gQ	SNRPA1	small nuclear ribonucleoprotein polypeptide A	0.49505	0.0718877	0.430475
irowrh0CgIYdBegdIo	SP110	SP110 nuclear body protein	0.49505	0.0718877	0.430475
0IKDp61Ip.7UdXdHoI	ZNF589	zinc finger protein 589	0.49505	0.0718877	0.430475
3E_dFxLhtupmjuehis	TBCD	tubulin folding cofactor D	0.49505	0.0718877	0.430475
ZM9TXlQV9d1TXQAKlM	VMP1	vacuole membrane protein 1	-0.49505	0.0718877	0.430475
0F8Fl88lI_7XU0efV4	TUBA1C	tubulin, alpha 1c	-0.49505	0.0718877	0.430475
uRdAB6yDeLt9KUF66A	TXNDC17	thioredoxin domain containing 17	-0.49505	0.0718877	0.430475
KxNyKUIiSiInFB8R7o	USP47	ubiquitin specific peptidase 47	0.49505	0.0718877	0.430475
0S44hriOv4tdrl6sko	DCAF4	DDB1 and CUL4 associated factor 4	0.49505	0.0718877	0.430475
Bhvjh7RHo110gHFofs	ALG6	ALG6, alpha-1,3-glucosyltransferase	0.49285	0.0733587	0.430542
u2qAe7ueCLG6id3uc0	ANKDD1A	ankyrin repeat and death domain containing 1A	0.49285	0.0733587	0.430542
BVKs8ehc7rs_8BS7X4	ARGLU1	arginine and glutamate rich 1	0.49285	0.0733587	0.430542
N1LeCoMnZSSv_OUu4k	ARID4B	AT rich interactive domain 4B (RBP1-like)	0.49285	0.0733587	0.430542
9g9CEuEk8bRV6oSK0k	ARRDC2	arrestin domain containing 2	0.49285	0.0733587	0.430542
NBi.0t3ezl.nPyq1FU	DENND1B	DENN/MADD domain containing 1B	0.49285	0.0733587	0.430542
WSXeo6PHo_8AEnqkWk	CTSC	cathepsin C	-0.49285	0.0733587	0.430542
xXVB3jQjfDg1eUXUXk	EVI2B	ecotropic viral integration site 2B	-0.49285	0.0733587	0.430542
WnurCgttU.zo7oB4p4	KRI1	KRI1 homolog (S. cerevisiae)	0.49285	0.0733587	0.430542
6li9utHkdSXpxIuI9Q	LINC00957	long intergenic non-protein coding RNA 957	0.49285	0.0733587	0.430542
QldEjlSXTJ4L5eDjXU	FLOT1	flotillin 1	-0.49285	0.0733587	0.430542
iaIIYoIookvr3roPNI	GTF3C6	general transcription factor IIIC, polypeptide 6, alpha 35kDa	-0.49285	0.0733587	0.430542
9tx3h2HnMH_iQnkkVA	NA	NA	0.49285	0.0733587	0.430542
ESKS8FeyR8ch64Qeno	KLHL8	kelch-like family member 8	-0.49285	0.0733587	0.430542
xaRtfpt3Dt5J0KnpH8	LAMP1	lysosomal-associated membrane protein 1	-0.49285	0.0733587	0.430542
cAAl.6d4UkU6S_kIEI	NA	NA	-0.49285	0.0733587	0.430542
TQkA_6kIg1m4ByOklo	NA	NA	0.49285	0.0733587	0.430542
fDRRWBUIpoqWeK6DRQ	NA	NA	0.49285	0.0733587	0.430542
96rSgfgqOfouLI.irU	MDC1	mediator of DNA-damage checkpoint 1	0.49285	0.0733587	0.430542
lXSeVTNxvX9JL7ULKI	METAP1	methionyl aminopeptidase 1	0.49285	0.0733587	0.430542
fxFV3VGC.O.o8TkbuI	MOB4	MOB family member 4, phocein	-0.49285	0.0733587	0.430542
9Z9sVJSRzuxO9euA6Q	NCF1	neutrophil cytosolic factor 1	-0.49285	0.0733587	0.430542
ToJ6ycuXdzQNKv5F_I	NPL	N-acetylneuraminate pyruvate lyase (dihydrodipicolinate synthase)	-0.49285	0.0733587	0.430542
0IiH14JJlUUJ0Il01k	OAS1	2-5-oligoadenylate synthetase 1, 40/46kDa	-0.49285	0.0733587	0.430542
36l80R6MOHuC54UR0U	PIPSL	PIP5K1A and PSMD4-like, pseudogene	-0.49285	0.0733587	0.430542
EjUqOiOoK8gKSV0XeI	PLCG1	phospholipase C, gamma 1	0.49285	0.0733587	0.430542
f_fOU5I7V5KiSL_lKY	PSMD4	proteasome (prosome, macropain) 26S subunit, non-ATPase, 4	-0.49285	0.0733587	0.430542
fpSuSF_qgh.AUXL3VY	PTAFR	platelet-activating factor receptor	-0.49285	0.0733587	0.430542
opSejvfAi9RCSPHkak	PTPMT1	protein tyrosine phosphatase, mitochondrial 1	-0.49285	0.0733587	0.430542
rOezhdXiRW4eVTn9V8	RANGAP1	Ran GTPase activating protein 1	0.49285	0.0733587	0.430542
ZdFXIb5QUgeG7hders	RRBP1	ribosome binding protein 1	0.49285	0.0733587	0.430542
fet10n1c1MykSIpJP4	SIGLEC14	sialic acid binding Ig-like lectin 14	-0.49285	0.0733587	0.430542
NCoj0AjXov7qmdXlIo	SULT1A4	sulfotransferase family, cytosolic, 1A, phenol-preferring, member 4	-0.49285	0.0733587	0.430542
lLROR6GKlgHXt5zYlc	TIGD5	tigger transposable element derived 5	-0.49285	0.0733587	0.430542
xl54HaKov6ID.ISSd4	UBE2H	ubiquitin-conjugating enzyme E2H	0.49285	0.0733587	0.430542
x6R.jAOtKBQfx6QCrU	VPS26A	vacuolar protein sorting 26 homolog A (S. pombe)	0.49285	0.0733587	0.430542
HR6hIp4v4gJ5IorykU	DBI	diazepam binding inhibitor (GABA receptor modulator, acyl-CoA binding protein)	-0.490649	0.0748509	0.433784
Hgjo5fTk4ggYoeJp5o	DHPS	deoxyhypusine synthase	0.490649	0.0748509	0.433784
36iZWDenaSDN32EJEU	FTH1P11	ferritin, heavy polypeptide 1 pseudogene 11	0.490649	0.0748509	0.433784
ri7UigEgKDi7uG_eRk	GLOD4	glyoxalase domain containing 4	0.490649	0.0748509	0.433784
6u7FOec_031_D3_bqk	HIATL1	hippocampus abundant transcript-like 1	-0.490649	0.0748509	0.433784
cRIq0i76Re31q3vRW0	NA	NA	-0.490649	0.0748509	0.433784
x04vQhWXqTQ64Jet3E	NA	NA	0.490649	0.0748509	0.433784
0l5LRJx_oh4pKIOm4E	NA	NA	0.490649	0.0748509	0.433784
HgVCKaKtrjugW0ZAVA	NA	NA	0.490649	0.0748509	0.433784
fJhIzjiNT7R6opDteo	NA	NA	0.490649	0.0748509	0.433784
30q6eqekau2KSgo_.c	LRPAP1	low density lipoprotein receptor-related protein associated protein 1	-0.490649	0.0748509	0.433784
Hq5QiHry0CXcgqjXb4	NDE1	nudE neurodevelopment protein 1	0.490649	0.0748509	0.433784
xh7XpNgd1d7uw_iiFE	NUP37	nucleoporin 37kDa	-0.490649	0.0748509	0.433784
r7oXdqQd7q7qpXq4Oc	OS9	osteosarcoma amplified 9, endoplasmic reticulum lectin	-0.490649	0.0748509	0.433784
6nFOFDt98hbv9Si7dE	PPP2R3C	protein phosphatase 2, regulatory subunit B, gamma	-0.490649	0.0748509	0.433784
6irtiDl1xuGgJI1uvU	SDHAP2	succinate dehydrogenase complex, subunit A, flavoprotein pseudogene 2	0.490649	0.0748509	0.433784
uQq5OtQ73SKTq65.7k	SLC25A5	solute carrier family 25 (mitochondrial carrier; adenine nucleotide translocator), member 5	-0.490649	0.0748509	0.433784
cpSKEwOuesorzSLCgo	SLC36A1	solute carrier family 36 (proton/amino acid symporter), member 1	-0.490649	0.0748509	0.433784
oNC0ReVenedXSHe_jQ	SULT1A3	sulfotransferase family, cytosolic, 1A, phenol-preferring, member 3	-0.490649	0.0748509	0.433784
Tp3KKy0eJ6F8BE3kok	ZNF451	zinc finger protein 451	0.490649	0.0748509	0.433784
TektVvZNOt1O7FlAtA	TAF2	TAF2 RNA polymerase II, TATA box binding protein (TBP)-associated factor, 150kDa	-0.490649	0.0748509	0.433784
iV7oPQVQfbpmzjFwLo	TRMT112	tRNA methyltransferase 11-2 homolog (S. cerevisiae)	-0.490649	0.0748509	0.433784
oF4lVFaiS7Xuf3k58g	TSPO	translocator protein (18kDa)	-0.490649	0.0748509	0.433784
BUUlTS79.iuPk8qC_k	AAGAB	alpha- and gamma-adaptin binding protein	0.488449	0.0763645	0.434027
T3qJ6jjAjin5p7pWes	AGPAT2	1-acylglycerol-3-phosphate O-acyltransferase 2	-0.488449	0.0763645	0.434027
iJCCeiZxeCpiBX9FhI	AKAP8L	A kinase (PRKA) anchor protein 8-like	0.488449	0.0763645	0.434027
NDoL0KLilYXp3Z6KpM	ANAPC11	anaphase promoting complex subunit 11	-0.488449	0.0763645	0.434027
QBIIkrhqIor6K7Jjok	ANKRD54	ankyrin repeat domain 54	0.488449	0.0763645	0.434027
fHOWSllcVF9KSXOoZI	ARF1	ADP-ribosylation factor 1	-0.488449	0.0763645	0.434027
HDlHhX3lZGeFRxC0ns	ASNS	asparagine synthetase (glutamine-hydrolyzing)	0.488449	0.0763645	0.434027
NuHt6NAVJpeSEjsSCM	VWA9	von Willebrand factor A domain containing 9	-0.488449	0.0763645	0.434027
ZpO5egcWLKJT9.sVeU	CCNY	cyclin Y	-0.488449	0.0763645	0.434027
0UpS43H3.0c.Ppfl30	CLEC10A	C-type lectin domain family 10, member A	-0.488449	0.0763645	0.434027
NK57uluO5IiS4qKvTg	CNNM3	cyclin M3	0.488449	0.0763645	0.434027
6seQeUgfrPsnnlZ4ck	CSNK1A1	casein kinase 1, alpha 1	-0.488449	0.0763645	0.434027
iWI05R5FUkXpxIuIf4	FAM153B	family with sequence similarity 153, member B	0.488449	0.0763645	0.434027
TK5QXs68TSuwrmSSAk	TVP23B	trans-golgi network vesicle protein 23 homolog B (S. cerevisiae)	-0.488449	0.0763645	0.434027
Wv_xLl6R3urnQwOjKI	GAR1	GAR1 ribonucleoprotein	0.488449	0.0763645	0.434027
WVUs_yJC37vAJUu4S4	HNRNPD	heterogeneous nuclear ribonucleoprotein D (AU-rich element RNA binding protein 1, 37kDa)	0.488449	0.0763645	0.434027
oiUU3Hq5914u4S7Keo	NA	NA	0.488449	0.0763645	0.434027
rrfezgklCu.pfaJKCc	IARS	isoleucyl-tRNA synthetase	-0.488449	0.0763645	0.434027
uQcUbXmRaefVfTQsUc	NA	NA	-0.488449	0.0763645	0.434027
HOURX0I_dqlI34Ix0Q	NA	NA	-0.488449	0.0763645	0.434027
BJ_67n_Sih_gki9JLg	NA	NA	0.488449	0.0763645	0.434027
34kqEtP.wO._lqbrp0	LRRFIP1	leucine rich repeat (in FLII) interacting protein 1	0.488449	0.0763645	0.434027
0ko95AO7dFRx4j70lU	MAPRE1	microtubule-associated protein, RP/EB family, member 1	-0.488449	0.0763645	0.434027
fSVsUTUojsALu.uDt8	ME2	malic enzyme 2, NAD(+)-dependent, mitochondrial	-0.488449	0.0763645	0.434027
ZIpyBVkfuX4nx4XQRU	MRI1	methylthioribose-1-phosphate isomerase 1	0.488449	0.0763645	0.434027
ucn_yiTp_iR9c9R6Po	PIGF	phosphatidylinositol glycan anchor biosynthesis, class F	-0.488449	0.0763645	0.434027
E9FNt9DlTiX9ZarErs	NA	NA	-0.488449	0.0763645	0.434027
H1q6MKSeeSSaRxCUDQ	RPL4	ribosomal protein L4	-0.488449	0.0763645	0.434027
ont1Ll7wnijEFKA5Bo	SEC23B	Sec23 homolog B (S. cerevisiae)	-0.488449	0.0763645	0.434027
KdjLxUC9LcjpEBRd0o	SETD6	SET domain containing 6	0.488449	0.0763645	0.434027
9OCzCXcercz7g015f0	SLC4A7	solute carrier family 4, sodium bicarbonate cotransporter, member 7	0.488449	0.0763645	0.434027
6.PHwKxYKClK5Lp0ZU	TDRD1	tudor domain containing 1	0.488449	0.0763645	0.434027
0el9GFEdBx5s6ahBTo	TSPO	translocator protein (18kDa)	-0.488449	0.0763645	0.434027
EuSXgo0uyw5SgLn.xc	UBQLN2	ubiquilin 2	0.488449	0.0763645	0.434027
r7V4sijnnObi9OhEL4	UHMK1	U2AF homology motif (UHM) kinase 1	0.488449	0.0763645	0.434027
HXe1B6LN6c6lOrHTMU	WDR33	WD repeat domain 33	0.488449	0.0763645	0.434027
W8fn_kwIOJQ4F3u17o	ADD3	adducin 3 (gamma)	0.486249	0.0778996	0.437598
0N_dK6StSaAuN5NVAI	AKR1A1	aldo-keto reductase family 1, member A1 (aldehyde reductase)	-0.486249	0.0778996	0.437598
QT2uE93VOEVIKpIIFE	CCNK	cyclin K	0.486249	0.0778996	0.437598
WWofuq1917R680V.Hk	CD8A	CD8a molecule	-0.486249	0.0778996	0.437598
Km0V6k30X7YXQhMh9Q	CNOT2	CCR4-NOT transcription complex, subunit 2	-0.486249	0.0778996	0.437598
HuQmUaF6h0kWMHSH4M	EP300	E1A binding protein p300	-0.486249	0.0778996	0.437598
NE_8qgdKcu0m36.qiA	FAM102A	family with sequence similarity 102, member A	0.486249	0.0778996	0.437598
Qr_XT3UIlEHQnge4C4	FBXW7	F-box and WD repeat domain containing 7, E3 ubiquitin protein ligase	0.486249	0.0778996	0.437598
6JKSi6oSKiJ_4eoS4A	HNRNPUL2	heterogeneous nuclear ribonucleoprotein U-like 2	0.486249	0.0778996	0.437598
NMdClq5rp0xE6JCgoU	NA	NA	0.486249	0.0778996	0.437598
ckt8SXD33_h61_kkvU	IL6ST	interleukin 6 signal transducer (gp130, oncostatin M receptor)	-0.486249	0.0778996	0.437598
3hCCnQrVArrpDgsCtI	NA	NA	-0.486249	0.0778996	0.437598
r4vp91RLf4pg8QC1JQ	NA	NA	0.486249	0.0778996	0.437598
Hm4Kedp0f9cLuvXgp4	PCID2	PCI domain containing 2	-0.486249	0.0778996	0.437598
ZVXl7VQPgjX1_Xun44	POLR2A	polymerase (RNA) II (DNA directed) polypeptide A, 220kDa	0.486249	0.0778996	0.437598
EfeU4_wv14hdVJTkgc	PPP2R2B	protein phosphatase 2, regulatory subunit B, beta	0.486249	0.0778996	0.437598
r7rrlOQ1X.rIPlEBCk	PTPN4	protein tyrosine phosphatase, non-receptor type 4 (megakaryocyte)	0.486249	0.0778996	0.437598
0jF7DVJxuop4rqIPn0	SPTLC1	serine palmitoyltransferase, long chain base subunit 1	0.486249	0.0778996	0.437598
3pKX73R5XcKgfrR2kc	SRXN1	sulfiredoxin 1	-0.486249	0.0778996	0.437598
0a7sqouuT0.jrFCgkk	TATDN1	TatD DNase domain containing 1	-0.486249	0.0778996	0.437598
ulyDNeS6yL_dT1IIyU	UPF3A	UPF3 regulator of nonsense transcripts homolog A (yeast)	0.486249	0.0778996	0.437598
c_VPae6MiCSgiR6H6I	YWHAB	tyrosine 3-monooxygenase/tryptophan 5-monooxygenase activation protein, beta polypeptide	-0.486249	0.0778996	0.437598
fiuenn78T3Xeqdxd1E	ABCC10	ATP-binding cassette, sub-family C (CFTR/MRP), member 10	0.484049	0.0794564	0.438
Ht1UXcUk3nic4lAUqM	AIF1	allograft inflammatory factor 1	-0.484049	0.0794564	0.438
KDpXnu0v1e6X.gexN0	AKAP8	A kinase (PRKA) anchor protein 8	0.484049	0.0794564	0.438
6F60lwN9UtWe6J7S0U	AAR2	AAR2 splicing factor homolog (S. cerevisiae)	-0.484049	0.0794564	0.438
raspt5na.ip2mar9e8	CACYBP	calcyclin binding protein	-0.484049	0.0794564	0.438
3GcqHr1KlETMUA3lTE	CISD2	CDGSH iron sulfur domain 2	0.484049	0.0794564	0.438
rSm3mA0zp7JPbnNXqo	COX6C	cytochrome c oxidase subunit VIc	-0.484049	0.0794564	0.438
rX5VQ9TSFCnkLpXU9s	DPP3	dipeptidyl-peptidase 3	-0.484049	0.0794564	0.438
BiJI_e9VkOODqRr_lg	DYNC1I2	dynein, cytoplasmic 1, intermediate chain 2	-0.484049	0.0794564	0.438
Zd4h5wsqkuOvlKGD4g	FADD	Fas (TNFRSF6)-associated via death domain	-0.484049	0.0794564	0.438
o.19R3qt29KT6rddFU	NA	NA	0.484049	0.0794564	0.438
6e3UuMeLLdPSKdXC6o	NA	NA	-0.484049	0.0794564	0.438
QejSIV5d7_FWR4eDAk	GPBAR1	G protein-coupled bile acid receptor 1	-0.484049	0.0794564	0.438
Nes6GjmSj8owntFS1U	LAT2	linker for activation of T cells family, member 2	-0.484049	0.0794564	0.438
iUI_VR5HUV6kOiyh3s	LLPH	LLP homolog, long-term synaptic facilitation (Aplysia)	0.484049	0.0794564	0.438
igefgV6KaK8S81ivu0	NA	NA	0.484049	0.0794564	0.438
EauS6ACnDpEHtTupXY	NA	NA	0.484049	0.0794564	0.438
3B_az9jnQKwWmnedQU	NA	NA	0.484049	0.0794564	0.438
H5qpZ9RXSaOMN0IRfc	LOC440353	nuclear pore complex interacting protein family, member A1 pseudogene	0.484049	0.0794564	0.438
cqte64HJt6neWn4LWc	NA	NA	-0.484049	0.0794564	0.438
ZSlU_XqvvHniPCo520	LOC441268	uncharacterized LOC441268	0.484049	0.0794564	0.438
KvR4cynHkkeq7S__tU	NA	NA	-0.484049	0.0794564	0.438
raL1IUl6kEgQqdN3HI	NA	NA	0.484049	0.0794564	0.438
r3hUUE4eOdAoDpR6CM	LYRM7	LYR motif containing 7	0.484049	0.0794564	0.438
6uU8cexGhTZd7ddbt0	MAP3K4	mitogen-activated protein kinase kinase kinase 4	0.484049	0.0794564	0.438
B6UL11EJGH6F03liRE	PPP1CA	protein phosphatase 1, catalytic subunit, alpha isozyme	-0.484049	0.0794564	0.438
BXhLzFErIe0L4gi4NA	RBBP4	retinoblastoma binding protein 4	0.484049	0.0794564	0.438
inrWLkuu.EHD40QUvE	RNY3	RNA, Ro-associated Y3	0.484049	0.0794564	0.438
0qGISucC_BieOjOBRQ	RPS3A	ribosomal protein S3A	0.484049	0.0794564	0.438
iglSihwJ4ATV577jIg	SLC30A1	solute carrier family 30 (zinc transporter), member 1	-0.484049	0.0794564	0.438
NiFJcRLU0DE3lXTJQo	SYPL1	synaptophysin-like 1	-0.484049	0.0794564	0.438
B4XOsuceR1JSpBIuIU	ZNF223	zinc finger protein 223	0.484049	0.0794564	0.438
i_Ui.5eef126Xffqy4	TAF15	TAF15 RNA polymerase II, TATA box binding protein (TBP)-associated factor, 68kDa	0.484049	0.0794564	0.438
TFXnpoyQh3ui.vS6xo	TFDP1	transcription factor Dp-1	-0.484049	0.0794564	0.438
K6DSNcJTISnD5UUdUo	THOC7	THO complex 7 homolog (Drosophila)	-0.484049	0.0794564	0.438
i_Ul3nnXnXq.gjkpY0	TOLLIP	toll interacting protein	-0.484049	0.0794564	0.438
9Jf90CV.S8QUVRzoNI	ANAPC13	anaphase promoting complex subunit 13	-0.481848	0.0810349	0.438953
6TTnqoj3SEdjo1FRPQ	APOBEC3G	apolipoprotein B mRNA editing enzyme, catalytic polypeptide-like 3G	-0.481848	0.0810349	0.438953
i6X_oCNIikiukShLAo	B4GALT1	UDP-Gal:betaGlcNAc beta 1,4- galactosyltransferase, polypeptide 1	0.481848	0.0810349	0.438953
Hk3WKcxF4KBL.hbWlU	NOA1	nitric oxide associated 1	-0.481848	0.0810349	0.438953
T4lJe91qXg7eq5_5f8	RPP25L	ribonuclease P/MRP 25kDa subunit-like	-0.481848	0.0810349	0.438953
fUr.XrdIXOOH7V.jtE	CHMP2B	charged multivesicular body protein 2B	-0.481848	0.0810349	0.438953
3Z15RdPP_T4IxPlK_4	COMMD10	COMM domain containing 10	-0.481848	0.0810349	0.438953
QDxzvalteTded2uVlo	CYBA	cytochrome b-245, alpha polypeptide	-0.481848	0.0810349	0.438953
lKG415_qH0OeHmfR4U	DNASE1L1	deoxyribonuclease I-like 1	-0.481848	0.0810349	0.438953
3mlSZXSo06VKyS7UV4	GTF2IRD2B	GTF2I repeat domain containing 2B	-0.481848	0.0810349	0.438953
uxKXrHumdbgPIbzSC0	H3F3A	H3 histone, family 3A	-0.481848	0.0810349	0.438953
9TkbVJuLl4Ord0reBI	NA	NA	0.481848	0.0810349	0.438953
6VaC_SJDe67e0yVBy0	PDK3	pyruvate dehydrogenase kinase, isozyme 3	0.481848	0.0810349	0.438953
KvX645z7.lJqJH00r0	JMJD1C	jumonji domain containing 1C	-0.481848	0.0810349	0.438953
TfWcLCJF09e7.dxz4k	LANCL1	LanC lantibiotic synthetase component C-like 1 (bacterial)	0.481848	0.0810349	0.438953
Z1pAopNZalXVYKmq1E	NA	NA	0.481848	0.0810349	0.438953
Q9iCpiuBrmqmRHd.l8	NA	NA	-0.481848	0.0810349	0.438953
ZnvVZDjg6k6.p4Efkg	NA	NA	-0.481848	0.0810349	0.438953
0VT_7h_IxPF4OJK4CU	NA	NA	0.481848	0.0810349	0.438953
Tnzt7MoO0S5COeclSk	NA	NA	0.481848	0.0810349	0.438953
lt9_dKdeCr4914yOqU	MPP1	membrane protein, palmitoylated 1, 55kDa	-0.481848	0.0810349	0.438953
ELJ8x4rufQqJPMqSAE	NAA16	N(alpha)-acetyltransferase 16, NatA auxiliary subunit	0.481848	0.0810349	0.438953
NirqREVJpeSLCfPFRA	NKIRAS2	NFKB inhibitor interacting Ras-like 2	-0.481848	0.0810349	0.438953
NXkuwsSRHtA9.18K5E	OSBPL8	oxysterol binding protein-like 8	0.481848	0.0810349	0.438953
i9Ih5X3Rqdzl5HqCgE	PHB	prohibitin	-0.481848	0.0810349	0.438953
0ki1IanvjdHl7K_CdI	PURB	purine-rich element binding protein B	0.481848	0.0810349	0.438953
TxenEgII5SOEfCFx_4	RPL9	ribosomal protein L9	0.481848	0.0810349	0.438953
QbQk5fYjTEXnRKYgV0	RPS5	ribosomal protein S5	-0.481848	0.0810349	0.438953
HWn3q3_BJZjtjfRVRQ	SBDSP1	Shwachman-Bodian-Diamond syndrome pseudogene 1	-0.481848	0.0810349	0.438953
KcpL14e9ROyxPsUC98	SCYL3	SCY1-like 3 (S. cerevisiae)	0.481848	0.0810349	0.438953
Q1JrdpHVdEXVCOCdDg	SHKBP1	SH3KBP1 binding protein 1	-0.481848	0.0810349	0.438953
T5S6OUihSnDh_7ueO4	SLC25A12	solute carrier family 25 (aspartate/glutamate carrier), member 12	0.481848	0.0810349	0.438953
oaeT9BCgIxdcdT3edc	SNRPC	small nuclear ribonucleoprotein polypeptide C	-0.481848	0.0810349	0.438953
97CRbQTSEXHToTuvlo	STAMBPL1	STAM binding protein-like 1	0.481848	0.0810349	0.438953
9KF6mXqAOg5BUT7AlE	ACAD10	acyl-CoA dehydrogenase family, member 10	0.479648	0.0826354	0.440875
9OgdJlgxdZiCeSaheg	BOLA2	bolA family member 2	-0.479648	0.0826354	0.440875
oySfqRdR3ua3jpVJCs	NAIF1	nuclear apoptosis inducing factor 1	-0.479648	0.0826354	0.440875
9.v6uv7iX55QteX_rY	CASP2	caspase 2, apoptosis-related cysteine peptidase	0.479648	0.0826354	0.440875
6XqJ.7ILRPXgSjPdEk	DLD	dihydrolipoamide dehydrogenase	-0.479648	0.0826354	0.440875
3Qu7FOec_031_D3_bo	HIATL1	hippocampus abundant transcript-like 1	-0.479648	0.0826354	0.440875
iF5cidQDId43SSS6ro	NA	NA	-0.479648	0.0826354	0.440875
Q.qKWKamjSFNenBGuA	KCNH6	potassium voltage-gated channel, subfamily H (eag-related), member 6	0.479648	0.0826354	0.440875
c7dQX7kfnNz3u55JeI	KIAA1715	KIAA1715	-0.479648	0.0826354	0.440875
6V4foP75Tt53dVFor4	NA	NA	-0.479648	0.0826354	0.440875
r06WV0hV_4JUI20AIg	NA	NA	-0.479648	0.0826354	0.440875
uVoZUoVTpLqADsoh78	LTB	lymphotoxin beta (TNF superfamily, member 3)	0.479648	0.0826354	0.440875
Tekn1551e0i0CRA10o	MBD3	methyl-CpG binding domain protein 3	0.479648	0.0826354	0.440875
rGyFAp0lRB37XFF0M4	MED27	mediator complex subunit 27	-0.479648	0.0826354	0.440875
cd3jnj_R3noPeXJ7nQ	MS4A6A	membrane-spanning 4-domains, subfamily A, member 6A	-0.479648	0.0826354	0.440875
Zfyh4Ccptd1RAAteV0	NEU1	sialidase 1 (lysosomal sialidase)	-0.479648	0.0826354	0.440875
c3giKUEl9V5fo94LvU	NUDT3	nudix (nucleoside diphosphate linked moiety X)-type motif 3	-0.479648	0.0826354	0.440875
iq4qhXHe81Qud8964g	PIM2	pim-2 oncogene	0.479648	0.0826354	0.440875
oXntSfVK5Lq_6gQiOE	SLC50A1	solute carrier family 50 (sugar efflux transporter), member 1	-0.479648	0.0826354	0.440875
r.kDwC6qSK6mjReK0o	RBM3	RNA binding motif (RNP1, RRM) protein 3	0.479648	0.0826354	0.440875
6Uo7ckVU1X6V9dOfeA	RELB	v-rel avian reticuloendotheliosis viral oncogene homolog B	-0.479648	0.0826354	0.440875
r3ofgd6QiOUApPrFu8	SEC24B	SEC24 family, member B (S. cerevisiae)	0.479648	0.0826354	0.440875
KnMNOUeR1JSohJ6DU4	SLC4A5	solute carrier family 4 (sodium bicarbonate cotransporter), member 5	0.479648	0.0826354	0.440875
HuyJCRv9RdHt1NdRd4	SLC5A6	solute carrier family 5 (sodium/multivitamin and iodide cotransporter), member 6	0.479648	0.0826354	0.440875
6nU3Hf4J95Un5Pv3KI	SNRPN	small nuclear ribonucleoprotein polypeptide N	-0.479648	0.0826354	0.440875
BvwUf55wj.ltU9U..U	SPRED1	sprouty-related, EVH1 domain containing 1	0.479648	0.0826354	0.440875
NpQpu6Pn4lSi9MFJeg	ZNF669	zinc finger protein 669	0.479648	0.0826354	0.440875
KW6xMerSkck6KKtEi4	TBC1D10C	TBC1 domain family, member 10C	0.479648	0.0826354	0.440875
9WI0RR5HUF6gGS4h7k	TNFSF14	tumor necrosis factor (ligand) superfamily, member 14	0.479648	0.0826354	0.440875
T7XVaSSCO7X1Pi4qwU	TRAK1	trafficking protein, kinesin binding 1	-0.479648	0.0826354	0.440875
u_FCF5_hohZTPN73fY	ACACA	acetyl-CoA carboxylase alpha	0.477448	0.084258	0.443954
3Ql1_lUswu_oHd5SfU	ARPC4	actin related protein 2/3 complex, subunit 4, 20kDa	-0.477448	0.084258	0.443954
3qVItSW1J51.VL_P0M	CENPB	centromere protein B, 80kDa	-0.477448	0.084258	0.443954
EQOCo9zUkI17UIsl7o	CNIH1	cornichon family AMPA receptor auxiliary protein 1	-0.477448	0.084258	0.443954
Hu3n5TXlIEpXQlQiU0	CYC1	cytochrome c-1	-0.477448	0.084258	0.443954
rkRY6.Xs0SVAivd66U	GHDC	GH3 domain containing	-0.477448	0.084258	0.443954
x1C_uOrLmqL4tIwHFI	NA	NA	0.477448	0.084258	0.443954
[truncated: 8,620 more rows]
