# Supplementary material for: Increased Paternal Age at Conception Is Associated with Transcriptomic Changes Involved in Mitochondrial Function in Elderly Individuals
Source: PLoS One. 2016 Nov 23;11(11):e0167028. doi: 10.1371/journal.pone.0167028 (PMC5120832; doi:10.1371/journal.pone.0167028)
Supplement: S6 Table — nuIlID is a unique identifier for the probes used in the HumanHT-12 beadchip provided by Illumina. FDR is false discovery rate. (XLSX) [file pone.0167028.s007.xlsx]

## Sheet: S7 Table
S6 Table. Gender-specific comparison of the correlations between PAC and gene expression in the Mitochondrial dysfunction pathway transcripts identified in analysis carried out with total population.
nuIlID is a unique identifier for the probes used in the HumanHT-12 beadchip provided by Illumina. FDR is false discovery rate.
			Men			Women
nuID	Gene symbol	Gene name	Spearman's rho	p-value	FDR	Spearman's rho	p-value	FDR
oRQif5SjUYhQXggEqU	ACO2	aconitase 2, mitochondrial	-0.69307	0.00599248	0.332663	-0.202312	0.343096	0.863598
EHGUK_J69dUVeeI1cg	ATP5L	ATP synthase, H+ transporting, mitochondrial Fo complex, subunit G	-0.706271	0.00475272	0.329359	-0.394595	0.0563688	0.799822
Eg5j0Rf7ktaN0fppCo	CAT	catalase	-0.589659	0.0264627	0.362522	-0.325268	0.120916	0.799822
QlmOZ1Ok3orrvVHjgg	COX5B	cytochrome c oxidase subunit Vb	-0.69087	0.00622152	0.332663	-0.337477	0.106798	0.799822
QToPpb6nxdefbhfXXk	COX8A	cytochrome c oxidase subunit VIIIA (ubiquitous)	-0.827283	0.00026127	0.184927	-0.324396	0.121974	0.799822
BK3v6RVHnhSXVIgLuQ	HSD17B10	hydroxysteroid (17-beta) dehydrogenase 10	-0.701871	0.00514124	0.329359	-0.516244	0.00980791	0.79613
fG6J4IKYNWFxU1w1mA	NDUFA2	NADH dehydrogenase (ubiquinone) 1 alpha subcomplex, 2, 8kDa	-0.429043	0.125812	0.49018	-0.474822	0.0190488	0.799822
ceeyeUeIIKa4dSddUw	NDUFA7	NADH dehydrogenase (ubiquinone) 1 alpha subcomplex, 7, 14.5kDa	-0.521452	0.0558357	0.406869	-0.520168	0.00917122	0.79613
uWWeXEi0R0NdakX1_A	NDUFA11	NADH dehydrogenase (ubiquinone) 1 alpha subcomplex, 11, 14.7kDa	-0.684269	0.00694971	0.332663	-0.182691	0.392858	0.868772
3dqJa55VRII6pc6ID0	NDUFB6	NADH dehydrogenase (ubiquinone) 1 beta subcomplex, 6, 17kDa	-0.673268	0.00830869	0.337982	-0.354045	0.08963	0.799822
B7ZbXtVJefu1bivtDA	NDUFS7	NADH dehydrogenase (ubiquinone) Fe-S protein 7, 20kDa (NADH-coenzyme Q reductase)	-0.532454	0.0499792	0.397177	-0.394159	0.0566663	0.799822
BD74JXg6Qorpp0Lgp0	PARK7	parkinson protein 7	-0.653466	0.011264	0.3387	-0.344017	0.0997535	0.799822
ipQqLUrrpe3i7w45f4	PRDX5	peroxiredoxin 5	-0.635864	0.0145154	0.341292	-0.508395	0.0111913	0.79613
fXpQnkoVPd3MWeURTQ	SDHB	succinate dehydrogenase complex, subunit B, iron sulfur (Ip)	-0.688669	0.00645731	0.332663	-0.367562	0.0772275	0.799822
9q4J.q_UeXur_enwKE	SDHC	succinate dehydrogenase complex, subunit C, integral membrane protein, 15kDa	-0.79868	0.000613332	0.210056	-0.432964	0.034573	0.799822
le5TV4X6FZeKrhLosg	UQCR10	ubiquinol-cytochrome c reductase, complex III subunit X	-0.50165	0.0676006	0.424935	-0.463922	0.0223992	0.799822
TZlzWRt9HAoNVDveZY	UQCRQ	ubiquinol-cytochrome c reductase, complex III subunit VII, 9.5kDa	-0.618262	0.0184386	0.347438	-0.304776	0.14759	0.807832
