# Supplementary material for: Increased Paternal Age at Conception Is Associated with Transcriptomic Changes Involved in Mitochondrial Function in Elderly Individuals
Source: PLoS One. 2016 Nov 23;11(11):e0167028. doi: 10.1371/journal.pone.0167028 (PMC5120832; doi:10.1371/journal.pone.0167028)
Supplement: S7 Table — Spearman's Rho, p-value and FDR columns refer to the results obtained by correlating PAC and PBMC gene expression. For the permutation tests, sample population was divided to the individuals having older fathers and those having younger fathers. Mean young and Mean old columns present the mean expression values for these two groups for each transcript. Fold change and Log2 fold change indicate the respective fold change of the expression between the two groups. Empirical p-value indicates the p-value that was obtained by performing 10000 resampling permutations with randomization of the two groups. (XLSX) [file pone.0167028.s008.xlsx]

## Sheet: S8 Table
S7 Table. Assessment of the observed correlations using permutation tests.
Spearman's Rho, p-value and FDR columns refer to the results obtained by correlating PAC and PBMC gene expression. For the permutation tests, sample population was divided to the individuals having older fathers and those having younger fathers. Mean young and Mean old columns present the mean expression values for these two groups for each transcript. Fold change and Log2 fold change indicate th…
nuID	Gene symbol	Gene name	Spearman's Rho	p-value	FDR	Mean young	Mean old	Fold change	Log2 fold change	Empirical p-value
3ii7fYSBiknupB7kiQ	CHCHD5	coiled-coil-helix-coiled-coil-helix domain containing 5	-0.658149	7.09303e-06	0.0473934	8.33636	7.91714	0.949711	-0.0744388	0
Ec7efVlRdSUiiDSz4o	RNF5P1	ring finger protein 5, E3 ubiquitin protein ligase pseudogene 1	-0.635882	1.78557e-05	0.0473934	6.84117	6.44318	0.941825	-0.0864691	0.0012
KqB6UggRzlOvkeD.uU	AHSA2	AHA1, activator of heat shock 90kDa protein ATPase homolog 2 (yeast)	0.637198	1.69416e-05	0.0473934	9.66802	10.1062	1.04532	0.0639435	0.0044
lTbc59X5XdSdRdFSJE	PILRA	paired immunoglobin-like type 2 receptor alpha	-0.638405	1.61414e-05	0.0473934	8.69454	8.17109	0.939795	-0.0895817	0
Ty5Xhyqij_jueT9CW4	VMA21	VMA21 vacuolar H+-ATPase homolog (S. cerevisiae)	0.626997	2.52982e-05	0.0537182	9.67919	9.82944	1.01552	0.0222218	0.007
BbuYjs6eejhfXVIunQ	NA	NA	-0.613176	4.25975e-05	0.0753763	8.12296	7.75003	0.95409	-0.0678023	0.0045
0npT50gf7uL4lSl3r4	MRPL14	mitochondrial ribosomal protein L14	-0.58312	0.000122033	0.106415	8.73095	8.38244	0.960083	-0.0587684	0.0003
9OJKB36ilIEFBebOj4	NOL8	nucleolar protein 8	0.592115	9.004e-05	0.106415	8.99624	9.21792	1.02464	0.0351188	0.0036
BK3v6RVHnhSXVIgLuQ	HSD17B10	hydroxysteroid (17-beta) dehydrogenase 10	-0.597929	7.36179e-05	0.106415	7.41294	7.00136	0.944478	-0.0824107	0.0003
l5KBdKPEkrkjpKJ1CU	NA	NA	-0.587179	0.000106507	0.106415	6.95766	6.17714	0.887819	-0.171663	0.0001
Q5IziIyRI6FArzkSuo	C1orf63	chromosome 1 open reading frame 63	0.581365	0.000129357	0.106415	9.60973	10.157	1.05695	0.0799095	0.0015
uk_n.7kjEF53ex576E	FOXJ3	forkhead box J3	0.581146	0.0001303	0.106415	9.8185	10.1026	1.02894	0.0411561	0.0031
ZEiOXHSiuS0F3FG5qI	PSMB5	proteasome (prosome, macropain) subunit, beta type, 5	-0.584656	0.000115933	0.106415	8.69255	8.38103	0.964162	-0.0526522	0.0008
uJ51Sjrbu9P6F7jjl0	SEC13	SEC13 homolog (S. cerevisiae)	-0.576758	0.000150506	0.106528	8.2371	7.96722	0.967235	-0.0480613	0.0088
upWX307QohTkj44igk	SLU7	SLU7 splicing factor homolog (S. cerevisiae)	0.578733	0.000141088	0.106528	8.56353	8.78898	1.02633	0.03749	0.0036
9lWeuR4IlFe6ARxN5A	CLTA	clathrin, light chain A	-0.567544	0.000202386	0.111562	9.95602	9.69248	0.97353	-0.0387026	0.0009
cVziqdayRepF5Z6Cc8	NHP2	NHP2 ribonucleoprotein	-0.572919	0.000170456	0.111562	8.01083	7.78678	0.972031	-0.0409255	0.044
fUMXUW6J__OJ6JSIWE	POP7	processing of precursor 7, ribonuclease P/MRP subunit (S. cerevisiae)	-0.56546	0.000216147	0.111562	7.06974	6.60685	0.934524	-0.0976957	0.0009
KTqv.epSX8gR7yrExk	UBE3A	ubiquitin protein ligase E3A	0.565899	0.000213182	0.111562	9.32987	9.50747	1.01904	0.0272052	0.0024
NG_Lp56Od7GoK14aOI	PYCARD	PYD and CARD domain containing	-0.564802	0.000220664	0.111562	11.9164	11.6629	0.97872	-0.0310316	0.0014
xpnTdFnegOdFl9l1RM	MRPL53	mitochondrial ribosomal protein L53	-0.566667	0.000208081	0.111562	8.55074	8.203	0.959332	-0.059898	0.0042
c6fIAuMUlQgSo3K4lQ	UPF2	UPF2 regulator of nonsense transcripts homolog (yeast)	0.559866	0.000257338	0.121797	8.19141	8.45921	1.03269	0.0464111	0.0009
NBaXSrREqQGGdId_kQ	PILRA	paired immunoglobin-like type 2 receptor alpha	-0.55833	0.000269814	0.121797	9.23879	8.54383	0.924779	-0.11282	0.0049
TqWXGFoGoFCb8OCEN0	LAMTOR2	late endosomal/lysosomal adaptor, MAPK and MTOR activator 2	-0.557672	0.000275325	0.121797	9.49925	9.10269	0.958253	-0.0615209	0.0009
QResT94Iqn8wkp6kpU	ORMDL1	ORM1-like 1 (S. cerevisiae)	0.556026	0.000289546	0.122964	10.8981	11.0431	1.01331	0.0190715	0.0228
fLF6oryO7v0p_i7OLo	TP53INP1	tumor protein p53 inducible nuclear protein 1	0.553284	0.000314717	0.123754	9.72668	10.0004	1.02814	0.0400313	0.0269
QT2uliJdBxum16BOJM	ECH1	enoyl CoA hydratase 1, peroxisomal	-0.553504	0.000312633	0.123754	10.682	10.4141	0.974924	-0.0366381	0.0004
0VTO3tX6Mq4p4JFKiA	VPS25	vacuolar protein sorting 25 homolog (S. cerevisiae)	-0.538037	0.00049387	0.127888	7.42612	7.06168	0.950923	-0.072599	0.0044
3den0tfEO0sASX56l0	DHRS4L2	dehydrogenase/reductase (SDR family) member 4 like 2	-0.541547	0.00044605	0.127888	7.4827	7.25914	0.970123	-0.0437606	0.0689
6e6ETXdRXepdLt_OzQ	APOBR	apolipoprotein B receptor	-0.544289	0.000411616	0.127888	8.15948	7.78192	0.953728	-0.0683503	0.0003
9q4J.q_UeXur_enwKE	SDHC	succinate dehydrogenase complex, subunit C, integral membrane protein, 15kDa	-0.54769	0.000372228	0.127888	8.73659	8.33688	0.954249	-0.067563	0.0076
BgSEayCHZU.6DuFt7U	DDX39B	DEAD (Asp-Glu-Ala-Asp) box polypeptide 39B	0.539792	0.000469417	0.127888	11.4459	11.7934	1.03036	0.043152	0.0262
BU.XuUg0edz1MW5Too	HARS2	histidyl-tRNA synthetase 2, mitochondrial	0.541438	0.00044748	0.127888	9.16859	9.33379	1.01802	0.0257627	0.0346
HJmVhJJyKZ50EIc5k8	LSMD1	LSM domain containing 1	-0.549116	0.000356739	0.127888	8.61967	8.41019	0.975698	-0.0354935	0.005
Ncfo3les3SjruUuhUg	TLR6	toll-like receptor 6	-0.542315	0.000436159	0.127888	7.61552	6.91653	0.908216	-0.138893	0.0025
oX1QPleHlP83Ll1Kno	CCNH	cyclin H	-0.539244	0.00047694	0.127888	6.84153	6.29367	0.919921	-0.120419	0
QpPFWhSSKdN.ktCSug	NA	NA	-0.539792	0.000469417	0.127888	11.3604	10.9364	0.962681	-0.0548709	0.0005
uSd9SohSM68beRKokM	CAPRIN2	caprin family member 2	0.541767	0.000443204	0.127888	8.42295	8.7841	1.04288	0.0605689	0.0061
xXcolO813tVTItCXLk	MR1	major histocompatibility complex, class I-related	-0.547032	0.000379577	0.127888	7.74746	7.24352	0.934955	-0.0970319	0.0016
Zd4h5wsqkuOvlKGD4g	FADD	Fas (TNFRSF6)-associated via death domain	-0.548129	0.000367399	0.127888	7.6805	7.14967	0.930887	-0.103323	0.0004
ZqGuyopTrQf_JxX4qA	LOC100132352	FSHD region gene 1 pseudogene	0.538366	0.0004892	0.127888	7.00786	7.30185	1.04195	0.0592896	0.0734
0PSNafoSkXiOuUC5J4	COMMD5	COMM domain containing 5	-0.534637	0.000544504	0.132212	8.69847	8.27197	0.950969	-0.0725303	0.0007
o6IBVyg7DS7yjl0l4E	ZNF558	zinc finger protein 558	0.534417	0.000547924	0.132212	6.2903	6.80182	1.08132	0.112793	0.0378
u_5dIf.gLcX3A_VYY0	ZRANB2	zinc finger, RAN-binding domain containing 2	0.534746	0.000542801	0.132212	10.6764	10.9126	1.02213	0.0315755	0.011
NISQQXuXkfQV2fQZUY	LGALS1	lectin, galactoside-binding, soluble, 1	-0.53332	0.000565314	0.133376	12.7006	12.339	0.971523	-0.04168	0.0019
rmX0CK4J7aHECoLG60	PRDX2	peroxiredoxin 2	-0.532443	0.000579578	0.133769	8.55756	8.231	0.96184	-0.056131	0.041
u6vAqGLeX16e4RqFX8	NAGPA	N-acetylglucosamine-1-phosphodiester alpha-N-acetylglucosaminidase	-0.531675	0.000592322	0.133802	8.81955	8.6157	0.976886	-0.0337376	0.0036
oXp9LXxDtLAEl_epeE	DHRS4	dehydrogenase/reductase (SDR family) member 4	-0.530139	0.00061856	0.134026	7.53554	7.32054	0.971469	-0.0417606	0.17
ulUaBHPXMIyeAgnnuI	SAR1A	SAR1 homolog A (S. cerevisiae)	0.530688	0.000609073	0.134026	9.09239	9.28502	1.02119	0.0302467	0.0352
36U54eVFuSkIBN7Un4	SCNM1	sodium channel modifier 1	-0.526958	0.000676226	0.140774	8.70135	8.29518	0.953321	-0.0689658	0.0105
lheUFL_5Up3Gv0I1NY	CSNK2B	casein kinase 2, beta polypeptide	-0.527287	0.000670046	0.140774	10.6079	10.3816	0.978659	-0.0311214	0.0024
9IHv4PklNV5VdUp4I0	SEC14L1	SEC14-like 1 (S. cerevisiae)	-0.522132	0.000772868	0.141187	6.52651	6.09415	0.933754	-0.0988858	0.0022
BXs04eK5dUGdZUZ4Qw	FIBP	fibroblast growth factor (acidic) intracellular binding protein	-0.52268	0.0007613	0.141187	9.0814	8.84674	0.974161	-0.0377685	0.0059
ipQqLUrrpe3i7w45f4	PRDX5	peroxiredoxin 5	-0.524435	0.000725311	0.141187	10.4666	10.2299	0.977386	-0.0330003	0.0093
l80inAEgiVEuT1Lgnk	CCDC104	coiled-coil domain containing 104	0.526081	0.000692953	0.141187	6.80181	7.1819	1.05588	0.0784469	0.0011
rBIU0giBDrEiSq0kjo	NA	NA	0.521583	0.000784591	0.141187	9.87352	10.1926	1.03231	0.0458806	0.0043
TNJCXUutQFJZe9lujE	NA	NA	-0.521583	0.000784591	0.141187	9.20908	8.74031	0.949097	-0.0753723	0.0091
uSloSj0xlN.3u3XidU	HDDC3	HD domain containing 3	-0.524764	0.000718734	0.141187	7.97384	7.62571	0.956341	-0.0644024	0.0004
xkuLp7.eUTogE63kuI	ZNF84	zinc finger protein 84	0.521583	0.000784591	0.141187	6.15104	6.6054	1.07387	0.102816	0.0118
0lLf.0_GVSPVSUbyXE	NUBP1	nucleotide binding protein 1	-0.517415	0.000878975	0.143725	7.63987	7.23384	0.946854	-0.078786	0.0007
BCoi.5dfES6X_fkXUk	MRPS11	mitochondrial ribosomal protein S11	-0.520267	0.000813374	0.143725	8.7311	8.36935	0.958568	-0.0610467	0.0006
fEk0L3mqUU2Wl7d17c	ALKBH7	alkB, alkylation repair homolog 7 (E. coli)	-0.518841	0.00084561	0.143725	7.92986	7.65905	0.96585	-0.0501296	0.0549
HVJXHWNdMxVa6NUQdM	ELP5	elongator acetyltransferase complex subunit 5	-0.514124	0.000960467	0.143725	6.47208	6.05294	0.935239	-0.0965925	0.0112
ifWcpU2.dKeVCnfewQ	AKR7A3	aldo-keto reductase family 7, member A3 (aflatoxin aldehyde reductase)	-0.514892	0.000940876	0.143725	8.09514	7.88404	0.973923	-0.0381206	0.0237
l6gaulae7h.BVC3JCQ	CLTA	clathrin, light chain A	-0.517415	0.000878975	0.143725	9.0222	8.74959	0.969784	-0.0442643	0.0061
opT1IU52EnhQpTjmAo	ECI1	enoyl-CoA delta isomerase 1	-0.515989	0.000913503	0.143725	7.55609	7.0105	0.927794	-0.108124	0.0178
rd9ZhD0zfsbTSI.Tlo	ZNF83	zinc finger protein 83	0.516099	0.000910805	0.143725	7.89087	8.36814	1.06048	0.0847228	0.029
ToJIPCSKI647Z_kERU	NGLY1	N-glycanase 1	0.513576	0.000974682	0.143725	8.91524	9.06911	1.01726	0.0246873	0.0494
urqCpejScPSIefQ0kg	MTRF1	mitochondrial translational release factor 1	0.515441	0.0009271	0.143725	5.90063	6.15043	1.04233	0.0598178	0.0538
xeAipIz6tfuH0Hh31g	GOLGA8B	golgin A8 family, member B	0.516099	0.000910805	0.143725	10.7762	11.286	1.04732	0.066696	0.0044
xnH8l_U9d_f9JLLelQ	NPHP3	nephronophthisis 3 (adolescent)	0.513905	0.000966131	0.143725	7.45153	7.63884	1.02514	0.0358168	0.2077
Z97dNAB4LyeruunTl4	FKBP14	FK506 binding protein 14, 22 kDa	0.516208	0.000908114	0.143725	11.9168	12.4953	1.04855	0.0683942	0.0045
HvhnQiSj1Un9b5EBLg	CDC123	cell division cycle 123	-0.512698	0.000997812	0.14512	8.32731	7.97616	0.957831	-0.0621573	0.0003
BlICzCcMVNKeruunRk	ZNF483	zinc finger protein 483	0.509517	0.00108579	0.145778	10.5551	11.2556	1.06637	0.0927019	0.0045
ch0RASiclQ0xHh2bq4	TAF1C	TATA box binding protein (TBP)-associated factor, RNA polymerase I, C, 110kDa	0.509078	0.00109845	0.145778	10.3593	10.7846	1.04105	0.0580375	0.0047
fG6J4IKYNWFxU1w1mA	NDUFA2	NADH dehydrogenase (ubiquinone) 1 alpha subcomplex, 2, 8kDa	-0.511272	0.00103644	0.145778	11.2374	11.0663	0.98477	-0.0221417	0.0023
o1Jx0opwpKKPn4lSns	C2orf69	chromosome 2 open reading frame 69	0.509517	0.00108579	0.145778	12.847	13.1889	1.02661	0.0378861	0.0183
QToPpb6nxdefbhfXXk	COX8A	cytochrome c oxidase subunit VIIIA (ubiquitous)	-0.510724	0.00105164	0.145778	12.4375	12.2303	0.983348	-0.0242264	0.0046
TnJevX.OhODIdEegoI	ZNF700	zinc finger protein 700	0.511163	0.00103946	0.145778	7.57976	8.01742	1.05774	0.0809868	0.0156
xao4d4_19JKji3v_dY	AFG3L1P	AFG3 ATPase family member 3-like 1 (S. cerevisiae), pseudogene	0.510175	0.00106705	0.145778	8.02096	8.34455	1.04034	0.0570598	0.0496
ip6UxEyk0vwQU0hdJ4	BTAF1	BTAF1 RNA polymerase II, B-TFIID transcription factor-associated, 170kDa	0.50853	0.00111446	0.146076	9.78307	9.9185	1.01384	0.0198345	0.1684
0D_R6gXqAi4eMP.rm4	NA	NA	0.505459	0.00120797	0.146397	9.54148	9.88314	1.03581	0.0507567	0.0223
6_VXlOCZxedxS4le4w	SPSB2	splA/ryanodine receptor domain and SOCS box containing 2	-0.501839	0.00132703	0.146397	6.77804	6.33172	0.934151	-0.0982725	0.0017
6MUoffJ0s03V9OwkkY	CCDC14	coiled-coil domain containing 14	0.507433	0.00114709	0.146397	9.32145	9.56294	1.02591	0.0368995	0.021
6poPqoe.XhNehCoJUc	ELOF1	elongation factor 1 homolog (S. cerevisiae)	-0.503594	0.00126807	0.146397	8.41363	8.24975	0.980522	-0.0283787	0.0738
9e33_XwKhH6U0.8p2A	FAM122B	family with sequence similarity 122B	0.503813	0.00126086	0.146397	8.51841	8.74142	1.02618	0.0372836	0.0598
BjOAPp6n66dOXutcnE	MAGT1	magnesium transporter 1	0.50129	0.00134595	0.146397	11.6646	12.1626	1.04269	0.0603044	0.0104
BmLTVTSiJlH2SwjYj4	YBEY	ybeY metallopeptidase (putative)	-0.501839	0.00132703	0.146397	7.904	7.40234	0.936531	-0.0946015	0.0131
EHGUK_J69dUVeeI1cg	ATP5L	ATP synthase, H+ transporting, mitochondrial Fo complex, subunit G	-0.50502	0.00122188	0.146397	12.2043	11.9412	0.978441	-0.0314428	0.0095
H5HSV1SQot5R2Z_Chs	NA	NA	-0.502497	0.00130464	0.146397	7.63633	7.31543	0.957977	-0.0619365	0.0104
HuB6Fe_cJ1pCQ01yso	NA	NA	0.504033	0.00125369	0.146397	10.6683	11.0115	1.03217	0.0456826	0.0143
ige7pCIl0RdHK5IiVI	CALU	calumenin	-0.504581	0.00123593	0.146397	6.79337	6.19405	0.911779	-0.133245	0
iJfSh.qU7jlCKdKB6Q	XRN2	5-3 exoribonuclease 2	-0.503045	0.00128624	0.146397	8.82763	8.33053	0.943687	-0.0836193	0.0086
QtXtXVAkSJEgOKW.E4	FEM1A	fem-1 homolog a (C. elegans)	-0.500742	0.0013651	0.146397	9.22092	8.97981	0.973852	-0.0382259	0.0244
QZiV67oe63s4Nu7B7o	DGKQ	diacylglycerol kinase, theta 110kDa	0.505897	0.0011942	0.146397	9.51366	9.84667	1.035	0.0496347	0.0161
TCLXXSIUo664T127eU	GTF2IRD2B	GTF2I repeat domain containing 2B	-0.503375	0.00127531	0.146397	7.38019	6.96141	0.943257	-0.0842771	0.0306
ud1JXt0FMdQPLlBUqk	C12orf52	chromosome 12 open reading frame 52	-0.503375	0.00127531	0.146397	7.0155	6.71774	0.957557	-0.0625705	0.0272
xdUtTK_f.Z3vj7tf44	ZNF548	zinc finger protein 548	0.502168	0.00131579	0.146397	7.88961	8.29721	1.05166	0.0726719	0.0006
xR_LqSUJUp2SzQwJL0	TMEM115	transmembrane protein 115	-0.500742	0.0013651	0.146397	7.78772	7.42966	0.954023	-0.0679039	0.0036
0lmiszqEr500HVBcLU	C12orf45	chromosome 12 open reading frame 45	-0.500303	0.0013806	0.146578	7.2159	6.83716	0.947514	-0.0777814	0.0245
05J7B50ZQDp46op558	RTCB	RNA 2,3-cyclic phosphate and 5-OH ligase	-0.487689	0.00189786	0.148279	8.27907	7.98253	0.964182	-0.0526227	0.0111
3dqJa55VRII6pc6ID0	NDUFB6	NADH dehydrogenase (ubiquinone) 1 beta subcomplex, 6, 17kDa	-0.493612	0.00163691	0.148279	8.06754	7.57604	0.939077	-0.090684	0.0048
3eYv9q6khke_DeslKs	SAFB2	scaffold attachment factor B2	0.490102	0.00178743	0.148279	10.2784	10.477	1.01933	0.0276156	0.0512
3l6Ib9x6xfTeVWiPuU	NA	NA	-0.498658	0.00144009	0.148279	13.4672	13.3042	0.987898	-0.0175654	0.0165
6V4foP75Tt53dVFor4	NA	NA	-0.493283	0.00165053	0.148279	9.27844	9.04403	0.974737	-0.0369156	0.0258
9lyhAJeinWH104Ih1I	ENSA	endosulfine alpha	-0.495257	0.00157027	0.148279	8.04481	7.6955	0.95658	-0.0640429	0.0536
BPdHTK6g_BDiNE6ESg	NA	NA	0.490102	0.00178743	0.148279	7.27487	7.97116	1.09571	0.131868	0.0633
ceeyeUeIIKa4dSddUw	NDUFA7	NADH dehydrogenase (ubiquinone) 1 alpha subcomplex, 7, 14.5kDa	-0.494599	0.00159663	0.148279	8.35457	8.09075	0.968422	-0.046292	0.0068
cx4CH.lwLpPPh567jg	NA	NA	0.488127	0.00187735	0.148279	7.23276	8.19236	1.13267	0.179733	0.0118
ES5e73dcrKXNB1K77A	NA	NA	-0.496683	0.00151447	0.148279	7.33857	6.97723	0.950762	-0.0728436	0.0504
fVLvpfGTraSiLS_7nc	CDK5RAP3	CDK5 regulatory subunit associated protein 3	0.49416	0.00161442	0.148279	6.28389	7.16735	1.14059	0.189781	0.001
H5qpZ9RXSaOMN0IRfc	LOC440353	nuclear pore complex interacting protein family, member A1 pseudogene	0.491089	0.00174391	0.148279	12.3952	12.7942	1.03219	0.04571	0.0056
HKUvV1KJDhLfz2ifwo	CRYZL1	crystallin, zeta (quinone reductase)-like 1	0.488018	0.00188246	0.148279	7.86706	8.15884	1.03709	0.0525397	0.0691
HLaF6P3vSPmna15d5U	ZNRD1	zinc ribbon domain containing 1	-0.496683	0.00151447	0.148279	8.05275	7.66028	0.951262	-0.0720848	0.0002
HMZSG66dOXsNUmf6Ck	NA	NA	0.49087	0.0017535	0.148279	13.3248	13.5933	1.02015	0.0287779	0.0321
HS7hLlJQ7kiujit_4A	AIMP2	aminoacyl tRNA synthetase complex-interacting multifunctional protein 2	-0.498438	0.0014482	0.148279	9.42303	9.08108	0.963711	-0.0533276	0.0017
HXe1B6LN6c6lOrHTMU	WDR33	WD repeat domain 33	0.493831	0.00162788	0.148279	8.00112	8.37916	1.04725	0.066604	0.0062
igd57UpHn6fHNUkCHk	TMEM203	transmembrane protein 203	-0.492844	0.00166884	0.148279	9.75185	9.56584	0.980926	-0.0277845	0.0139
lToEVSQkXVJeX9okkU	DAP	death-associated protein	-0.489773	0.00180215	0.148279	8.08571	7.68144	0.950002	-0.0739972	0.0031
NateJLikjswwyld_gQ	SNRPA1	small nuclear ribonucleoprotein polypeptide A	0.489334	0.00182194	0.148279	10.884	11.139	1.02343	0.0334125	0.0029
NT7rcAMNUkf6ilCkoo	NA	NA	0.487579	0.00190302	0.148279	13.1629	13.4514	1.02192	0.0312821	0.0141
NtzP7AUIhaeruunRl4	TMEM17	transmembrane protein 17	0.48736	0.00191337	0.148279	12.577	12.95	1.02966	0.0421731	0.0324
oE2VfefS7gKUbgjnmk	CKLF	chemokine-like factor	-0.488676	0.00185198	0.148279	11.8358	11.5176	0.973112	-0.0393227	0.0145
oXh6NCVHBNiihLeTx0	MTRF1L	mitochondrial translational release factor 1-like	-0.489992	0.00179233	0.148279	9.34242	9.17092	0.981643	-0.0267302	0.0104
QlmOZ1Ok3orrvVHjgg	COX5B	cytochrome c oxidase subunit Vb	-0.499206	0.00142001	0.148279	12.0978	11.7856	0.974194	-0.0377184	0.0096
r3yCdGXy.gEj3Ua61U	TTC3	tetratricopeptide repeat domain 3	0.492515	0.0016827	0.148279	10.9481	11.1842	1.02157	0.0307822	0.0098
r4O64.VIxTdKfBckTU	NA	NA	0.496464	0.00152294	0.148279	6.43122	7.06173	1.09804	0.13493	0.0022
r55UN9FJ9IDeF.ljnk	UPF2	UPF2 regulator of nonsense transcripts homolog (yeast)	0.491199	0.00173914	0.148279	10.2297	10.4095	1.01757	0.0251305	0.0382
rh_Ah_yO7jvSkSjngI	DDX17	DEAD (Asp-Glu-Ala-Asp) box helicase 17	0.491418	0.00172962	0.148279	10.8578	11.3091	1.04157	0.0587578	0.0385
rX31EblYN57hejt_lI	PCCB	propionyl CoA carboxylase, beta polypeptide	-0.491638	0.00172014	0.148279	8.80521	8.48789	0.963963	-0.0529506	0.0032
TEBELFdlUiEUn0ul7Y	MNF1	mitochondrial nucleoid factor 1	-0.488456	0.00186209	0.148279	8.03438	7.78868	0.969419	-0.0448071	0.0161
Tept6hfg5eV6_7odfA	ARHGEF7	Rho guanine nucleotide exchange factor (GEF) 7	0.489005	0.00183691	0.148279	9.80845	9.99349	1.01886	0.0269629	0.0179
TW5RfpUmdMXVEDdctw	C12orf10	chromosome 12 open reading frame 10	-0.49065	0.00176314	0.148279	9.33617	9.19285	0.984649	-0.0223178	0.1434
uVrWEgIrczSIstjSkA	PNN	pinin, desmosome associated protein	0.498219	0.00145634	0.148279	10.1111	10.4314	1.03168	0.0449947	0.0093
xoPL61ce1VOK_4FXVU	SRRM2	serine/arginine repetitive matrix 2	0.489773	0.00180215	0.148279	11.6116	11.9492	1.02907	0.0413462	0.0023
ZpKCu355KwcOCC60FE	HNRNPA2B1	heterogeneous nuclear ribonucleoprotein A2/B1	0.495586	0.00155724	0.148279	11.0062	11.234	1.0207	0.0295623	0.0152
ZSwiNE7e7LuDl_2e14	FAM156B	family with sequence similarity 156, member B	0.487689	0.00189786	0.148279	9.5344	9.86869	1.03506	0.0497166	0.0111
0inwpk7pEUdfUkstn8	ATP6V1E1	ATPase, H+ transporting, lysosomal 31kDa, V1 subunit E1	-0.485824	0.00198725	0.150705	11.3039	11.1009	0.982042	-0.0261439	0.0001
cSVTU715AoTjf3_kFE	CHMP3	charged multivesicular body protein 3	-0.486263	0.00196589	0.150705	7.29191	6.70274	0.919202	-0.121546	0.0131
EooPipCRUoeOK3wQAU	RDH11	retinol dehydrogenase 11 (all-trans/9-cis/11-cis)	0.486043	0.00197655	0.150705	10.4474	10.5764	1.01234	0.0177006	0.0766
xjhF.ile5NiW.1JWUg	TCEB2	transcription elongation factor B (SIII), polypeptide 2 (18kDa, elongin B)	-0.485056	0.00202512	0.152487	11.7265	11.5689	0.986562	-0.0195182	0.0191
fX6U4r_.RCvfIWL7ko	SLTM	SAFB-like, transcription modulator	0.484398	0.00205809	0.152802	9.84746	9.93385	1.00877	0.0126013	0.2393
lktAuXEEXlJUuAB6oo	PHF17	PHD finger protein 17	-0.484398	0.00205809	0.152802	7.64012	7.48666	0.979913	-0.0292739	0.0834
0C3Sunm7rp05ew1QT0	YRDC	yrdC domain containing (E. coli)	0.482533	0.00215405	0.154524	11.6815	12.168	1.04164	0.0588593	0.0023
BJ5iJ4gpjp4KFKJ4lc	NDUFB6	NADH dehydrogenase (ubiquinone) 1 beta subcomplex, 6, 17kDa	-0.482643	0.0021483	0.154524	9.18657	8.8399	0.962263	-0.0554972	0.0051
E0iXuPHULSKSSCULn4	NSMCE4A	non-SMC element 4 homolog A (S. cerevisiae)	0.48352	0.00210277	0.154524	10.2402	10.3329	1.00906	0.0130082	0.1066
iGABMMTp6ua6ROXsNU	EXO5	exonuclease 5	0.482643	0.0021483	0.154524	10.8219	11.335	1.04741	0.066821	0.0106
r..t6KDqhFAHT_kkis	SEPT2	septin 2	0.483191	0.00211974	0.154524	7.07835	7.66586	1.083	0.115035	0.0009
WHjijSVOWruum5F7LU	HIATL2	hippocampus abundant transcript-like 2	0.481985	0.00218302	0.155551	12.439	12.9228	1.03889	0.0550483	0.0046
0JI6Y5KFJenYoJZong	RPS19BP1	ribosomal protein S19 binding protein 1	-0.471893	0.00278043	0.158177	8.30644	8.15656	0.981956	-0.0262698	0.1081
3fyDj.dRP0ug_6SdSw	NA	NA	0.471893	0.00278043	0.158177	8.48169	9.09351	1.07213	0.100485	0.0168
6HMAXMIn9W7ot6IYbk	NA	NA	0.471345	0.00281664	0.158177	6.85246	7.51277	1.09636	0.132722	0.0005
6mROw1ScdqK_K6ijR0	NA	NA	0.477158	0.00245298	0.158177	12.3656	12.7211	1.02875	0.0408955	0.0018
6PlAxH.UD_1QSV7CUk	FAM188A	family with sequence similarity 188, member A	0.473758	0.00266034	0.158177	8.62064	8.87598	1.02962	0.0421114	0.0182
BUZICdG5eSpSgKgONs	EMC8	ER membrane protein complex subunit 8	-0.472112	0.00276606	0.158177	7.0395	6.75908	0.960166	-0.0586449	0.0284
c6S4ApSpTToorziXnk	CPQ	carboxypeptidase Q	-0.471345	0.00281664	0.158177	7.40099	6.91831	0.934782	-0.0972976	0.0317
cq56XVSr_X3xo.IYr0	TAX1BP3	Tax1 (human T-cell leukemia virus type I) binding protein 3	-0.471016	0.00283856	0.158177	8.68623	8.45356	0.973213	-0.0391718	0.0135
cRJfHL1_fUs.Q_t11U	TRIM33	tripartite motif containing 33	0.475842	0.00253151	0.158177	10.3515	10.5242	1.01668	0.0238616	0.0905
EANqUrmOnRk7DVJH_o	LOC728903	uncharacterized LOC728903	0.473319	0.00268818	0.158177	11.2698	11.7964	1.04673	0.0658892	0.0085
EbOi3YFYo.t5bRjoms	GK	glycerol kinase	-0.474635	0.00260541	0.158177	7.21482	6.66697	0.924066	-0.113933	0.0275
EL6d6X.nME5e7R0luk	NA	NA	0.476939	0.00246592	0.158177	8.61962	8.99496	1.04354	0.0614927	0.0014
f41OLHEliKVUFU1F0c	NA	NA	-0.472112	0.00276606	0.158177	9.7315	9.48088	0.974246	-0.0376419	0.0724
HKGuKOJUZ65IKJeyCQ	CLPP	ClpP caseinolytic peptidase, ATP-dependent, proteolytic subunit homolog (E. coli)	-0.477597	0.00242729	0.158177	8.18462	8.05373	0.984007	-0.0232593	0.2245
HKQA8nqbrp_5ey5Sc0	NA	NA	0.478694	0.00236408	0.158177	11.2143	11.782	1.05063	0.0712505	0.0056
HrtIp0HXU3BSSnVItU	POLD4	polymerase (DNA-directed), delta 4, accessory subunit	-0.471893	0.00278043	0.158177	7.45661	7.1516	0.959096	-0.0602525	0.0023
HUiQrR5QMhW7EOKJ6o	ASS1	argininosuccinate synthase 1	-0.475184	0.00257159	0.158177	7.30539	7.07174	0.968016	-0.0468965	0.0196
if4IfqvrLI_oUUXl1E	NA	NA	-0.475184	0.00257159	0.158177	9.34474	9.13281	0.97732	-0.0330968	0.0211
iMeiqS6uUsu15619eA	LACTB	lactamase, beta	-0.471564	0.00280211	0.158177	9.67607	9.31282	0.962459	-0.0552033	0.0294
iOpI_eHgUuR6Mk9JdM	NA	NA	-0.470248	0.0028903	0.158177	8.36812	8.14403	0.973221	-0.0391611	0.0229
KiZlPTTSElRHriA46A	ZNF573	zinc finger protein 573	0.472442	0.00274462	0.158177	6.49222	6.98993	1.07666	0.106566	0.0399
lE3_l6le5756OUeV4I	IFRD2	interferon-related developmental regulator 2	-0.475184	0.00257159	0.158177	6.13174	5.86496	0.956492	-0.0641752	0.0404
lFqlGELeEqNiJunOEI	PQBP1	polyglutamine binding protein 1	-0.4731	0.00270219	0.158177	8.64398	8.33631	0.964407	-0.0522863	0.0039
lHdL3lyu._qiV7.Uy4	PAN3	PAN3 poly(A) specific ribonuclease subunit homolog (S. cerevisiae)	0.472442	0.00274462	0.158177	10.008	10.1744	1.01662	0.0237841	0.0717
ljvQWZbiWniSgmlltI	RGS10	regulator of G-protein signaling 10	-0.471125	0.00283124	0.158177	8.76501	8.50501	0.970337	-0.0434427	0.0877
looq4jn95P344S.u9c	PRDM8	PR domain containing 8	0.471783	0.00278764	0.158177	7.45241	7.79994	1.04663	0.0657565	0.0038
lpOLyoh4Is_yHsTuX0	TP53INP1	tumor protein p53 inducible nuclear protein 1	0.47661	0.00248544	0.158177	8.91174	9.2374	1.03654	0.0517789	0.0128
lqPf8lfhPftVQF7Cys	CRK	v-crk avian sarcoma virus CT10 oncogene homolog	-0.478255	0.00238919	0.158177	8.1458	7.7679	0.953608	-0.0685317	0.0189
onIpSj.iFJ9pDGuIX4	NA	NA	0.478694	0.00236408	0.158177	8.99933	9.6707	1.0746	0.103802	0.0015
onv2v9enXaV.3Ve_Sc	SNRPB2	small nuclear ribonucleoprotein polypeptide B	-0.472442	0.00274462	0.158177	8.82327	8.44676	0.957327	-0.0629159	0.0103
oresIKQlkBELcLVjQo	PNISR	PNN-interacting serine/arginine-rich protein	0.470577	0.00286803	0.158177	10.1238	10.3527	1.02262	0.0322635	0.0875
oRWPjKIu05LSWB1h94	NA	NA	0.478475	0.0023766	0.158177	9.12457	9.84309	1.07875	0.109355	0.0005
QlF3hK7l5VTd94_e8E	CYSTM1	cysteine-rich transmembrane module containing 1	-0.478913	0.00235161	0.158177	7.14537	6.58775	0.921961	-0.117223	0.0158
QT2uE93VOEVIKpIIFE	CCNK	cyclin K	0.474855	0.00259183	0.158177	10.1491	10.34	1.01881	0.0268823	0.0511
u2qAe7ueCLG6id3uc0	ANKDD1A	ankyrin repeat and death domain containing 1A	0.472222	0.0027589	0.158177	7.6824	8.3715	1.0897	0.123929	0.0235
utPRKppa3UA5AOZ9JU	ANO8	anoctamin 8	0.472551	0.00273751	0.158177	5.90162	6.45974	1.09457	0.130365	0.0151
uUgIgm4VoJoBq7W1Sc	CHMP2A	charged multivesicular body protein 2A	-0.474197	0.00263275	0.158177	8.2702	7.92436	0.958183	-0.0616272	0.0948
xbWpjUufL1tM1d1GF0	SMIM4	small integral membrane protein 4	-0.479462	0.00232069	0.158177	7.84604	7.60512	0.969293	-0.0449947	0.0279
xEeALYpQKDqdSEl11o	ILF3-AS1	ILF3 antisense RNA 1 (head to head)	0.472222	0.0027589	0.158177	7.65816	7.96315	1.03983	0.0563413	0.0007
xJKRUp.Igsyqn31eeo	LRRC41	leucine rich repeat containing 41	-0.480778	0.00224794	0.158177	8.39482	8.17063	0.973294	-0.039053	0.1805
xXpGALJZ3r4J.nz7BI	OGT	O-linked N-acetylglucosamine (GlcNAc) transferase	0.477707	0.0024209	0.158177	11.6229	11.8621	1.02058	0.0293854	0.0177
Z6x4bDZnRQkrngKdWg	C10orf32	chromosome 10 open reading frame 32	-0.48012	0.00228406	0.158177	9.0427	8.69591	0.961649	-0.0564179	0.0453
ZK3XeorfpYdKhcJRvA	PSMB8	proteasome (prosome, macropain) subunit, beta type, 8	-0.476061	0.00251827	0.158177	10.7809	10.5664	0.980101	-0.0289982	0.0021
ZklK7rq05ew3SQ.qKU	NA	NA	0.470357	0.00288286	0.158177	11.016	11.6101	1.05393	0.0757857	0.0069
ZOoheueEudPlelux9c	TYROBP	TYRO protein tyrosine kinase binding protein	-0.470577	0.00286803	0.158177	13.6219	13.3243	0.978159	-0.0318596	0.0163
op.x0idEn20E0iD0Z4	ZNF383	zinc finger protein 383	0.46959	0.0029353	0.159	6.04593	6.32337	1.04589	0.0647284	0.0132
T3p2gk3kQf4pR0eRVE	ABHD16A	abhydrolase domain containing 16A	-0.469699	0.00292776	0.159	8.74929	8.55939	0.978296	-0.0316575	0.0052
3RIonXKPUvNecE3UoI	NA	NA	-0.469151	0.00296564	0.159828	7.16189	6.86082	0.957961	-0.0619604	0.0311
ln4VehP5Hh.NSFAieU	RAB34	RAB34, member RAS oncogene family	-0.468931	0.00298091	0.15984	7.68004	7.38328	0.96136	-0.0568516	0.028
9UR9KET_8fbiQlaKdo	HAGH	hydroxyacylglutathione hydrolase	-0.468273	0.00302714	0.159922	6.51337	5.82248	0.893928	-0.16177	0.0063
BJFL1tPdvXqgVUd4Xs	BCKDK	branched chain ketoacid dehydrogenase kinase	-0.468164	0.00303491	0.159922	10.1859	9.96016	0.977835	-0.0323374	0.0155
lJaLrp0Rey1ScfoIeI	NA	NA	0.468054	0.00304269	0.159922	11.2187	11.738	1.04629	0.0652803	0.0095
TleWgkj4Ukgexe_KR8	KEAP1	kelch-like ECH-associated protein 1	-0.468383	0.00301939	0.159922	7.58961	7.13286	0.939819	-0.0895452	0.0004
3RSut13h9BJhFR11F8	GAPDH	glyceraldehyde-3-phosphate dehydrogenase	-0.467286	0.00309766	0.160194	12.9762	12.7853	0.985292	-0.021377	0.0255
9fQSYRUddRf4Z6p6T4	GAPDH	glyceraldehyde-3-phosphate dehydrogenase	-0.466518	0.00315349	0.160194	12.2651	12.0402	0.981665	-0.0266971	0.0325
iX4yf1AOAvH4pJ37q4	SBDS	Shwachman-Bodian-Diamond syndrome	0.467615	0.00307399	0.160194	8.16252	8.81713	1.0802	0.111294	0
KuqxA6dKStBSoA5Qug	NA	NA	-0.466628	0.00314546	0.160194	7.35899	6.91872	0.940172	-0.0890031	0.0138
lVFdRXSspVLO89f7tQ	CHMP3	charged multivesicular body protein 3	-0.466957	0.00312148	0.160194	7.12184	6.60256	0.927085	-0.109226	0.0228
T.qKeK6EjTitKL2IUk	NA	NA	0.466518	0.00315349	0.160194	11.4185	11.8782	1.04026	0.0569449	0.0129
W8fn_kwIOJQ4F3u17o	ADD3	adducin 3 (gamma)	0.466628	0.00314546	0.160194	11.4813	11.6655	1.01604	0.0229588	0.0651
uV9cAD31LKWruunzl4	NA	NA	0.466079	0.00318579	0.161064	11.1685	11.7399	1.05116	0.0719862	0.0156
rpB1LSBJIDCblvSrUg	TNFSF13B	tumor necrosis factor (ligand) superfamily, member 13b	-0.46586	0.00320204	0.161119	10.5121	9.99642	0.950943	-0.0725691	0.0138
opSejvfAi9RCSPHkak	PTPMT1	protein tyrosine phosphatase, mitochondrial 1	-0.465641	0.00321837	0.161177	9.43855	9.30457	0.985804	-0.0206268	0.14
6SUwAoEIeHqbrp05e4	XRCC2	X-ray repair complementing defective repair in Chinese hamster cells 2	0.465312	0.003243	0.161648	10.969	11.5268	1.05085	0.0715543	0.0099
9ThUcTUkXtP6ooc1KQ	ERGIC3	ERGIC and golgi 3	-0.464873	0.00327609	0.162534	9.05554	8.81299	0.973214	-0.0391704	0.0338
riklHTo9C16dZd9TSg	MRPS12	mitochondrial ribosomal protein S12	-0.464653	0.00329275	0.162601	7.78707	7.46962	0.959233	-0.0600463	0.0238
9pS5h.p1B5I.1RO0iY	ZMAT5	zinc finger, matrin-type 5	-0.462679	0.00344602	0.163997	8.12272	7.81103	0.961628	-0.0564496	0.038
BeUnv8UqNSITIoLKq4	NSUN6	NOP2/Sun domain family, member 6	0.460595	0.00361451	0.163997	6.06429	6.3821	1.05241	0.0736944	0.052
cjl6QBRdXuURIRHKXs	RILPL2	Rab interacting lysosomal protein-like 2	-0.462569	0.00345472	0.163997	9.84383	9.53708	0.968839	-0.0456715	0.0127
cqzvIAEAKKepOunTl0	BLZF1	basic leucine zipper nuclear factor 1	0.461253	0.00356055	0.163997	9.83133	10.3565	1.05341	0.0750732	0.0122
EpSxS29JRSSaRVTey8	NA	NA	-0.462679	0.00344602	0.163997	8.26092	7.80736	0.945095	-0.0814684	0.0093
K0lN0lSkUhC6uCCUX4	PLAUR	plasminogen activator, urokinase receptor	-0.461911	0.00350728	0.163997	7.54214	6.97767	0.925158	-0.112228	0.0112
KYQt4So2Im6c4QksJY	PQBP1	polyglutamine binding protein 1	-0.463118	0.00341144	0.163997	7.11536	6.75403	0.949218	-0.075188	0.0054
le5TV4X6FZeKrhLosg	UQCR10	ubiquinol-cytochrome c reductase, complex III subunit X	-0.461253	0.00356055	0.163997	7.35704	6.9525	0.945013	-0.0815933	0.0143
lfQSwCH6T6epOunRl4	ZNF69	zinc finger protein 69	0.461582	0.00353383	0.163997	11.9489	12.349	1.03348	0.04751	0.0337
lKUJ__nTlzLVJH_opQ	ZNF14	zinc finger protein 14	0.461143	0.00356949	0.163997	12.9283	13.3061	1.02922	0.0415548	0.0109
oAseZhDNSpNFCWlNaY	HIST1H4K	histone cluster 1, H4k	-0.46246	0.00346343	0.163997	6.94378	6.56388	0.94529	-0.0811714	0.0576
QeYyFIANekn.dSk3q0	HEBP1	heme binding protein 1	-0.463557	0.00337715	0.163997	9.73243	9.45444	0.971437	-0.0418078	0.0099
QPfSeXzyi5zirBF73k	RPS6KB1	ribosomal protein S6 kinase, 70kDa, polypeptide 1	0.463447	0.00338569	0.163997	9.40623	9.56232	1.01659	0.0237432	0.0714
QZChhitSsvYoRxArSQ	RPL26P30	ribosomal protein L26 pseudogene 30	-0.463886	0.00335164	0.163997	8.89992	8.53138	0.958591	-0.0610133	0.0082
u55QF4qe6roOJ6CluM	PCBD1	pterin-4 alpha-carbinolamine dehydratase/dimerization cofactor of hepatocyte nuclear factor 1 alpha	-0.460814	0.00359645	0.163997	6.6642	6.24715	0.937418	-0.0932354	0.0176
uoGop4DoAnl_lefp4s	PLCB2	phospholipase C, beta 2	0.460595	0.00361451	0.163997	10.4835	10.7063	1.02125	0.0303425	0.0825
usUhcLhCIeguvqeirk	DGKA	diacylglycerol kinase, alpha 80kDa	0.461692	0.00352496	0.163997	9.55569	10.0106	1.04761	0.0670979	0.0102
Wp6WTUjnXm947blThI	PPIE	peptidylprolyl isomerase E (cyclophilin E)	-0.462679	0.00344602	0.163997	7.54464	7.17073	0.95044	-0.0733323	0.0236
ZrUrg3bTC43SndEo1o	GOLGA3	golgin A3	0.462131	0.00348969	0.163997	10.1088	10.2668	1.01563	0.022381	0.0894
65Kn60nl70u0EfV5E0	LSS	lanosterol synthase (2,3-oxidosqualene-lanosterol cyclase)	0.460046	0.00366003	0.164371	7.8607	8.21695	1.04532	0.0639455	0.0331
KVQQQT1SSFB1RVd.is	PLP2	proteolipid protein 2 (colonic epithelium-enriched)	-0.460046	0.00366003	0.164371	7.6994	7.53263	0.97834	-0.0315923	0.5179
liXjnd4ye5TC5_4rP4	REV1	REV1, polymerase (DNA directed)	0.459937	0.00366919	0.164371	8.29412	8.4137	1.01442	0.0206522	0.0737
05a52iCJku.5C56Ldc	FRAT1	frequently rearranged in advanced T-cell lymphomas	-0.459608	0.0036968	0.164911	8.01771	7.69223	0.959404	-0.059789	0.0394
BD74JXg6Qorpp0Lgp0	PARK7	parkinson protein 7	-0.459388	0.0037153	0.165043	11.5841	11.4347	0.9871	-0.0187321	0.054
69dUi6dFIJVBdBFJB4	EBPL	emopamil binding protein-like	-0.456536	0.00396331	0.165422	7.58547	7.20329	0.949618	-0.074581	0.0482
9g9NAMC57aepuunRlw	ZNF394	zinc finger protein 394	0.457085	0.00391453	0.165422	12.0156	12.3949	1.03156	0.0448328	0.0545
BuF5XtzRS6s3ifKl3s	ADCY10P1	adenylate cyclase 10 (soluble) pseudogene 1	0.457633	0.00386627	0.165422	6.66348	7.12508	1.06927	0.0966307	0.0168
iAo6EDG6hLt10gENpU	NA	NA	0.458291	0.00380904	0.165422	9.89469	10.3157	1.04255	0.0601191	0.0295
lJ5KaUZFKl5H8yFJFo	PYCARD	PYD and CARD domain containing	-0.457414	0.00388551	0.165422	7.92867	7.50312	0.946328	-0.0795874	0.0026
N_IpYp6StH4pSi9CFI	GSTTP2	glutathione S-transferase theta pseudogene 2	0.456646	0.00395351	0.165422	8.21814	8.779	1.06825	0.0952448	0.0107
o1UcwS_eWWgsSFIJV4	SCNM1	sodium channel modifier 1	-0.457085	0.00391453	0.165422	8.50369	8.2812	0.973836	-0.0382491	0.0368
obsJQeIxbjrvj9.Q44	ATP2B1	ATPase, Ca++ transporting, plasma membrane 1	0.457633	0.00386627	0.165422	7.30264	7.84343	1.07405	0.103066	0.0038
oMgrqBSve4pPcXRSQk	TTC14	tetratricopeptide repeat domain 14	0.45873	0.0037713	0.165422	8.96932	9.17116	1.0225	0.0321057	0.0916
QXUq.q2f5v7YJdd4Ok	GMDS	GDP-mannose 4,6-dehydratase	-0.458511	0.00379013	0.165422	8.50045	8.27003	0.972893	-0.0396468	0.0752
TCDJFV9VPlUnyXfdUo	MAP3K14	mitogen-activated protein kinase kinase kinase 14	0.457853	0.00384711	0.165422	6.36029	6.76122	1.06304	0.0881922	0.0011
TSFS_KIUhFOSK24IK4	MRPL21	mitochondrial ribosomal protein L21	-0.456865	0.00393398	0.165422	8.78411	8.47733	0.965076	-0.0512862	0.0234
TYhQiS484OkLpCAaro	NA	NA	-0.456427	0.00397313	0.165422	7.05042	6.89916	0.978545	-0.0312893	0.0758
xEx_ndQZSZZd2dlidQ	NA	NA	-0.457853	0.00384711	0.165422	12.654	12.4193	0.981454	-0.0270072	0.0279
xXr1R31Ql1ah6hO.kM	PTGES2	prostaglandin E synthase 2	-0.456646	0.00395351	0.165422	7.45167	7.1438	0.958685	-0.060871	0.031
ZWgkQIEuQV4B2174gA	ZNHIT3	zinc finger, HIT-type containing 3	-0.457304	0.00389516	0.165422	7.77816	7.50738	0.965188	-0.0511188	0.1168
fbdR4AyADyepOuuplw	HYPK	huntingtin interacting protein K	0.455659	0.00404246	0.166352	12.0861	12.5389	1.03747	0.0530639	0.0141
o57uHOPXCP1KnwqcH0	MAP3K1	mitogen-activated protein kinase kinase kinase 1, E3 ubiquitin protein ligase	0.455768	0.00403249	0.166352	11.7937	12.0325	1.02024	0.0289141	0.0173
Z1eixqCnieiPSAhleg	APRT	adenine phosphoribosyltransferase	-0.455878	0.00402254	0.166352	9.40534	9.12792	0.970504	-0.0431942	0.0417
3x6ISnodJxNYx1SN7k	ATP5EP2	ATP synthase, H+ transporting, mitochondrial F1 complex, epsilon subunit pseudogene 2	-0.454342	0.00416375	0.166769	13.8669	13.755	0.991929	-0.011692	0.0475
9K5eeNRXBVi3kdBiik	NA	NA	-0.453904	0.00420488	0.166769	7.29303	7.10305	0.97395	-0.0380808	0.182
fllCHnhJ6Ia96.Qcaw	TBC1D2B	TBC1 domain family, member 2B	0.453904	0.00420488	0.166769	9.55652	9.79497	1.02495	0.0355556	0.0638
KtnaFShHEv3c5jdSJ0	PSMB8	proteasome (prosome, macropain) subunit, beta type, 8	-0.454123	0.00418427	0.166769	9.21026	8.65918	0.940167	-0.0890113	0.0154
NLlkleCBLl6O64VHo0	PLAUR	plasminogen activator, urokinase receptor	-0.453355	0.00425679	0.166769	7.70771	7.3405	0.952358	-0.0704242	0.1131
QggjjYhJYTSbhJKI5U	NA	NA	-0.454233	0.004174	0.166769	7.66605	7.37088	0.961496	-0.0566468	0.0945
r5zqnylOdLnqhKL.lQ	MRPS18A	mitochondrial ribosomal protein S18A	-0.453794	0.00421522	0.166769	6.9258	6.6081	0.954127	-0.0677465	0.1227
rgOgStynV2v15FUC4k	GBGT1	globoside alpha-1,3-N-acetylgalactosaminyltransferase 1	-0.45511	0.00409262	0.166769	7.65027	7.18333	0.938964	-0.0908581	0.0286
WD8V6UI1kKWVqB54Z8	RPS9	ribosomal protein S9	-0.45522	0.00408254	0.166769	13.4411	13.2596	0.986501	-0.0196075	0.0436
x3hC6ehYDWWoJeLddw	NA	NA	-0.453355	0.00425679	0.166769	10.7941	10.4572	0.968791	-0.0457426	0.0282
xfe6UjfjT0FLDrF4oE	PAG1	phosphoprotein associated with glycosphingolipid microdomains 1	0.454671	0.00413314	0.166769	9.43492	9.69201	1.02725	0.0387857	0.064
Zt5JOmxWqTXplppqxw	SRI	sorcin	-0.453684	0.00422558	0.166769	6.97507	6.48843	0.930232	-0.104338	0.0127
ZXwAJBOgpSka6dOXsM	QRFPR	pyroglutamylated RFamide peptide receptor	0.453794	0.00421522	0.166769	11.5339	11.9043	1.03212	0.0456058	0.0232
Tnzt7MoO0S5COeclSk	NA	NA	0.453136	0.0042777	0.166972	10.389	10.6342	1.0236	0.0336488	0.0233
3qEJeXaxd3UD16OVLM	NA	NA	-0.4516	0.00442664	0.167288	7.96089	7.09599	0.891357	-0.165925	0.0103
9ZqT99R5W3ioGcLLu0	EMC6	ER membrane protein complex subunit 6	-0.45149	0.00443745	0.167288	8.28599	7.9576	0.960367	-0.0583416	0.0075
EmsFJuJ2VlIIM4AJIk	SERF2	small EDRK-rich factor 2	-0.451381	0.00444828	0.167288	12.4514	12.2365	0.982742	-0.0251154	0.028
Eyeruuk5k7LVJx0go4	HSD17B7	hydroxysteroid (17-beta) dehydrogenase 7	0.452039	0.00438364	0.167288	12.2621	12.6919	1.03505	0.0496997	0.0079
fKaNGK0ojYhRjgFe3c	ZNF682	zinc finger protein 682	0.452149	0.00437294	0.167288	12.2453	12.7042	1.03748	0.0530805	0.0092
HFB0Cnt3AgATKWpmuk	NA	NA	0.452807	0.00430925	0.167288	8.31854	8.88015	1.06751	0.094253	0.047
iusi7S.tAxVC5pE58U	MIR223	microRNA 223	-0.452039	0.00438364	0.167288	7.26857	6.56745	0.90354	-0.146339	0.0079
KeInUP01t5TaZTXkNw	RPS15A	ribosomal protein S15a	-0.451271	0.00445914	0.167288	11.1671	10.8161	0.968562	-0.0460831	0.0322
KUiuiggaygp46QCae4	OSBPL2	oxysterol binding protein-like 2	0.451271	0.00445914	0.167288	9.37555	9.54953	1.01856	0.0265258	0.0724
rv6F6m3ipVH_oFvgMo	LOC400464	uncharacterized LOC400464	0.451381	0.00444828	0.167288	5.88285	6.25234	1.06281	0.0878798	0.1305
Tno.3WVMRLlQQgqhSk	PSMB7	proteasome (prosome, macropain) subunit, beta type, 7	-0.452587	0.00433039	0.167288	10.8383	10.6369	0.981415	-0.0270643	0.1097
0Cq3veS6IIT3rhSH.k	KDM5B	lysine (K)-specific demethylase 5B	0.444799	0.00514158	0.168501	7.85085	8.15201	1.03836	0.0543077	0.0035
0hDp_BeopIr7LieI6o	C5orf28	chromosome 5 open reading frame 28	0.445019	0.00511705	0.168501	11.6712	12.0794	1.03498	0.0496033	0.0083
0xmuhxiF_GaW93oZac	MRPS34	mitochondrial ribosomal protein S34	-0.448309	0.00476101	0.168501	6.44588	6.12172	0.94971	-0.0744406	0.0448
0Xn_ie7DpJgE7J7f70	KANSL1	KAT8 regulatory NSL complex subunit 1	0.445238	0.00509261	0.168501	10.4207	10.6763	1.02453	0.034965	0.0103
34kqEtP.wO._lqbrp0	LRRFIP1	leucine rich repeat (in FLII) interacting protein 1	0.445567	0.00505615	0.168501	11.5072	11.9345	1.03713	0.052603	0.024
3iuuH.voA_p6jRte.4	RBM10	RNA binding motif protein 10	0.44436	0.00519095	0.168501	10.9038	11.0773	1.01591	0.0227734	0.0539
6.iKWKauzReK2ovYhw	ARL16	ADP-ribosylation factor-like 16	0.444909	0.0051293	0.168501	12.6826	13.0128	1.02604	0.0370827	0.0132
6hOi5K6Ee7ge._tLz4	TROVE2	TROVE domain family, member 2	0.450613	0.00452474	0.168501	10.082	10.2375	1.01541	0.0220692	0.1642
6Qh4OuKUrEumRF7DVI	PILRA	paired immunoglobin-like type 2 receptor alpha	-0.448858	0.00470381	0.168501	9.84435	9.46691	0.96166	-0.0564016	0.0051
6qL.lcHTo_5CDgee_o	FAM120A	family with sequence similarity 120A	0.446006	0.00500789	0.168501	11.5324	11.6466	1.0099	0.0142143	0.1492
6VaC_SJDe67e0yVBy0	PDK3	pyruvate dehydrogenase kinase, isozyme 3	0.446883	0.00491257	0.168501	10.061	10.2463	1.01842	0.0263355	0.0184
9.v6uv7iX55QteX_rY	CASP2	caspase 2, apoptosis-related cysteine peptidase	0.450284	0.00455786	0.168501	10.9088	11.0651	1.01432	0.0205183	0.1157
BVxJTneunoPhZxVZAs	RPL27	ribosomal protein L27	-0.448748	0.0047152	0.168501	13.86	13.7242	0.990201	-0.0142066	0.0258
capXlDo9IoozjrxZX0	CAPRIN1	cell cycle associated protein 1	-0.449406	0.0046472	0.168501	7.36331	7.01136	0.952203	-0.0706594	0.0264
ce6_EpnldjutOCg6TE	ZNRD1	zinc ribbon domain containing 1	-0.450174	0.00456895	0.168501	8.59146	8.30181	0.966287	-0.0494763	0.0035
cHwOtDIALKepmunRl4	ERAP2	endoplasmic reticulum aminopeptidase 2	0.449187	0.00466978	0.168501	13.141	13.3298	1.01437	0.0205822	0.1308
cnKTyrAwxMI2nqbrp0	NA	NA	0.447761	0.00481882	0.168501	7.73928	8.50745	1.09926	0.136527	0.0083
E6k3XigOyThPrHB5O4	RALGAPA1	Ral GTPase activating protein, alpha subunit 1 (catalytic)	0.443812	0.00525324	0.168501	8.08452	8.31751	1.02882	0.0409897	0.0498
EJF7X6oWN5buFKoIC8	HIVEP3	human immunodeficiency virus type I enhancer binding protein 3	0.450613	0.00452474	0.168501	8.07177	8.43762	1.04533	0.0639517	0.0253
flpurnxSezSjUKDv6g	NA	NA	-0.447103	0.00488898	0.168501	9.67737	9.38158	0.969435	-0.0447839	0.0974
fSVd01eiR3lnQiev7w	DGUOK	deoxyguanosine kinase	-0.444141	0.00521579	0.168501	10.7315	10.6162	0.989259	-0.0155791	0.0581
fwd6e_5MoXELqeq_us	STAG3L3	stromal antigen 3-like 3	0.445786	0.00503197	0.168501	8.93226	9.36527	1.04848	0.0682956	0.0062
fXpQnkoVPd3MWeURTQ	SDHB	succinate dehydrogenase complex, subunit B, iron sulfur (Ip)	-0.44809	0.00478406	0.168501	10.937	10.5571	0.965258	-0.0510129	0.0053
HkokooPnrl9PTgCTlQ	KYNU	kynureninase	-0.44469	0.00515388	0.168501	8.47416	7.75774	0.915459	-0.127433	0.0125
iczYLisrms8C4CoK44	GABARAPL2	GABA(A) receptor-associated protein-like 2	0.443922	0.00524073	0.168501	6.3048	6.9491	1.10219	0.140375	0.0216
inaTrrk5_y9ScdKI_I	NA	NA	0.445238	0.00509261	0.168501	10.5771	11.1134	1.0507	0.0713504	0.0067
iwLclK5Lp0Zew1SH_o	BMS1P5	BMS1 pseudogene 5	0.44447	0.00517857	0.168501	12.4327	12.7666	1.02686	0.0382333	0.0309
KHk7h.XCaSeAh2JW54	RBM17	RNA binding motif protein 17	0.446883	0.00491257	0.168501	9.60722	9.72601	1.01237	0.0177298	0.1984
l6e6nee6tGU8eqf0qg	NA	NA	-0.449845	0.00460234	0.168501	8.97927	8.74288	0.973674	-0.0384895	0.0537
lMl1Ciwhd6lFJVmIk4	NA	NA	-0.445238	0.00509261	0.168501	9.00603	8.81342	0.978614	-0.0311883	0.1782
N_flnpOXig7P6f48RE	NFKBIZ	nuclear factor of kappa light polypeptide gene enhancer in B-cells inhibitor, zeta	0.44809	0.00478406	0.168501	11.8745	12.2519	1.03178	0.0451384	0.0017
NcRWUacTf9tn5ae3jg	NA	NA	-0.444031	0.00522825	0.168501	8.13188	7.60468	0.935168	-0.0967018	0.0091
o7tElIqEC7q416IZS8	ZDHHC7	zinc finger, DHHC-type containing 7	-0.445567	0.00505615	0.168501	11.3717	11.2558	0.98981	-0.0147771	0.0763
Q8nLuus5F7LVJx0Ip4	LRRC37BP1	leucine rich repeat containing 37B pseudogene 1	0.443922	0.00524073	0.168501	12.545	12.9751	1.03429	0.0486339	0.0152
Qa6_OmX0CK4J7aHECo	PRDX2	peroxiredoxin 2	-0.445128	0.00510482	0.168501	8.83749	8.57936	0.970792	-0.0427665	0.1085
QGEV9VCVUScdQVAQQU	TAPBPL	TAP binding protein-like	-0.445677	0.00504405	0.168501	7.78129	7.34583	0.944037	-0.083084	0.0275
rqv7PpkUI3UElLu79U	CSE1L	CSE1 chromosome segregation 1-like (yeast)	0.449955	0.00459119	0.168501	7.26892	7.73977	1.06478	0.0905501	0.0016
rSWAMATZV959LuApRs	CKLF	chemokine-like factor	-0.44458	0.00516621	0.168501	11.2724	10.9952	0.975409	-0.0359212	0.0308
TgRLrHOK2qTxHlzlCk	USP16	ubiquitin specific peptidase 16	0.447322	0.0048655	0.168501	8.63679	8.77527	1.01603	0.0229483	0.2227
TrknS6COOEFIITicKs	PRPF4B	PRP4 pre-mRNA processing factor 4 homolog B (yeast)	0.446225	0.00498391	0.168501	7.97155	8.26763	1.03714	0.0526134	0.0305
TSi.iFJepDOuIdTdTE	DTWD2	DTW domain containing 2	0.449626	0.00462473	0.168501	11.4201	11.9795	1.04899	0.0690017	0.0054
TX1R1PCKcrimfcr56o	ATP6V1F	ATPase, H+ transporting, lysosomal 14kDa, V1 subunit F	-0.447103	0.00488898	0.168501	11.5312	11.3652	0.985603	-0.0209219	0.0029
W4CHugDj.KGpkunRl4	KLHL28	kelch-like family member 28	0.444799	0.00514158	0.168501	8.63382	9.14833	1.05959	0.0835089	0.0206
WFCuSI6EIklKIVJjeI	PLIN2	perilipin 2	-0.448309	0.00476101	0.168501	7.96866	7.4667	0.937008	-0.0938671	0.004
x9d6eNUlcCgqyFbt.U	BCL2L13	BCL2-like 13 (apoptosis facilitator)	-0.448419	0.00474952	0.168501	10.1145	9.80374	0.969279	-0.0450157	0.0011
xHxekqiMU40YK6.1So	RNU1-28P	RNA, U1 small nuclear 28, pseudogene	0.445238	0.00509261	0.168501	6.62512	7.3489	1.10925	0.14958	0.0027
ZJI19sWoqF30l6HaKE	PAGR1	PAXIP1 associated glutamate-rich protein 1	-0.446335	0.00497196	0.168501	7.26809	6.805	0.936285	-0.0949797	0.0004
ZrV6iUnohK617AJ.PU	OAT	ornithine aminotransferase	-0.448309	0.00476101	0.168501	8.75588	8.24456	0.941602	-0.0868104	0.0037
TZlzWRt9HAoNVDveZY	UQCRQ	ubiquinol-cytochrome c reductase, complex III subunit VII, 9.5kDa	-0.443593	0.00527834	0.168796	11.4727	11.1968	0.975955	-0.0351139	0.0067
0LTVA1K9N4RSWXUU5Q	NA	NA	-0.440302	0.00566743	0.169496	11.708	11.4425	0.977322	-0.0330947	0.0694
0yeeXXDfXnLqFF9F6o	HAUS4	HAUS augmin-like complex, subunit 4	-0.440302	0.00566743	0.169496	8.53163	8.2146	0.962841	-0.0546312	0.0167
6ezwApA2ClqZrh0Ze0	TDP1	tyrosyl-DNA phosphodiesterase 1	0.440631	0.00562743	0.169496	10.91	11.3173	1.03734	0.0528839	0.0543
6fmSuYulJIrRgwHk3c	BCKDHA	branched chain keto acid dehydrogenase E1, alpha polypeptide	-0.441399	0.00553507	0.169496	8.66228	8.37923	0.967324	-0.0479289	0.0354
9BPcw_MHV4l0IRfWJ4	NA	NA	0.44085	0.00560091	0.169496	9.36853	9.67153	1.03234	0.0459211	0.023
9nRl7DVJH_oJYqo6tM	CATSPER2	cation channel, sperm associated 2	0.442057	0.00545694	0.169496	11.9911	12.4373	1.03721	0.0527063	0.0082
c_5.L5y.seIvhd1e5I	MTSS1	metastasis suppressor 1	0.441509	0.00552198	0.169496	10.1063	10.3181	1.02096	0.0299208	0.2493
crssZ7XJp5UvdeFd8g	ATP6V0D1	ATPase, H+ transporting, lysosomal 38kDa, V0 subunit d1	-0.442386	0.00541824	0.169496	10.415	10.2075	0.980074	-0.0290373	0.0441
E4dB7m1SvSrfEidRVc	MAP3K3	mitogen-activated protein kinase kinase kinase 3	-0.442167	0.00544401	0.169496	8.74039	8.58502	0.982223	-0.0258774	0.0342
ENi1xDnFd1tTS_siBE	NA	NA	-0.441509	0.00552198	0.169496	7.32652	6.77571	0.924819	-0.112757	0.0184
fdpVJc.Vl1P479Sv9A	RER1	RER1 retention in endoplasmic reticulum 1 homolog (S. cerevisiae)	-0.442496	0.00540539	0.169496	6.957	6.69836	0.962823	-0.0546569	0.1872
fiuenn78T3Xeqdxd1E	ABCC10	ATP-binding cassette, sub-family C (CFTR/MRP), member 10	0.442605	0.00539256	0.169496	5.76745	6.01075	1.04218	0.05961	0.154
Hei.iFJeJBOuIVTdxA	BLZF1	basic leucine zipper nuclear factor 1	0.442496	0.00540539	0.169496	12.3617	12.7818	1.03399	0.0482219	0.0173
HSX.93nrVTNK66V8yU	FPR1	formyl peptide receptor 1	-0.441289	0.00554818	0.169496	11.8062	11.3324	0.959872	-0.0590859	0.0222
ildeT555urP7dfJTSs	PGM1	phosphoglucomutase 1	-0.441179	0.00556132	0.169496	10.0273	9.79798	0.977132	-0.0333744	0.0128
iy6oOgIvlfvkLDgl48	SREK1	splicing regulatory glutamine/lysine-rich protein 1	0.44107	0.00557449	0.169496	8.24744	8.65481	1.04939	0.0695573	0.0066
iZLD3TtVMJIntEu5HE	TBPL1	TBP-like 1	0.44107	0.00557449	0.169496	9.34355	9.41944	1.00812	0.0116694	0.2733
lTa18SWdtIdSSUI64I	TXN	thioredoxin	-0.440302	0.00566743	0.169496	11.5651	11.1652	0.965425	-0.0507642	0.0107
o.7wbeUVUd0VUJ3CVU	THEMIS2	thymocyte selection associated family member 2	-0.441728	0.00549588	0.169496	6.23341	5.8717	0.941973	-0.0862426	0.0808
oJJJfn3Oo0BL96LuVI	NA	NA	-0.442276	0.00543111	0.169496	10.5955	10.3866	0.980279	-0.0287353	0.0331
QvhSDL6wd5SJex8XlA	ANGEL2	angel homolog 2 (Drosophila)	0.440741	0.00561416	0.169496	9.96197	10.1127	1.01514	0.0216728	0.1087
u51pahjrgs.XqUiTnU	NA	NA	-0.442386	0.00541824	0.169496	8.74674	8.33349	0.952755	-0.0698236	0.0182
ZTm7jaB0r8RAeKqVSU	PARP6	poly (ADP-ribose) polymerase family, member 6	0.441399	0.00553507	0.169496	7.92004	8.2323	1.03943	0.0557878	0.0018
B0JuunRl7DUkP6ilCk	NA	NA	0.439973	0.00570766	0.17022	12.4898	12.8835	1.03152	0.0447724	0.0146
lmR0q3iknLJaKtFOC8	RPL26L1	ribosomal protein L26-like 1	-0.439205	0.00580251	0.171602	7.17519	6.68953	0.932313	-0.101113	0.0361
rV6i59t95eNN9pF9FA	TMEM189-UBE2V1	TMEM189-UBE2V1 readthrough	-0.439315	0.00578888	0.171602	6.67813	6.26696	0.93843	-0.0916795	0.0393
xpR7l4hXYVJYMQTN3o	NA	NA	-0.439205	0.00580251	0.171602	10.6448	10.3	0.967613	-0.0474986	0.0299
0Sjik.leSjsVe23vtY	MRPL11	mitochondrial ribosomal protein L11	-0.438437	0.00589871	0.171916	9.25812	9.12204	0.985301	-0.0213637	0.071
6gvUShST_ikXkhS2Ao	MRPS23	mitochondrial ribosomal protein S23	-0.438766	0.00585731	0.171916	7.10784	6.62248	0.931715	-0.10204	0.0022
i0KuGYneV.BaAbdXnQ	SCAND1	SCAN domain containing 1	-0.438218	0.00592645	0.171916	7.47839	7.1692	0.958656	-0.0609145	0.0475
NUongoVQ4o4lATWLnU	DEF8	differentially expressed in FDCP 8 homolog (mouse)	-0.438657	0.00587109	0.171916	7.06238	6.87396	0.973321	-0.039013	0.2267
TAnl9SnfoR5fqJNeSc	MED19	mediator complex subunit 19	-0.438986	0.00582986	0.171916	8.21982	8.00884	0.974333	-0.0375132	0.1318
ukeCh_nro6pH6c549k	C16orf91	chromosome 16 open reading frame 91	-0.438218	0.00592645	0.171916	7.14847	6.75246	0.944602	-0.0822214	0.0047
xpIjnUnnrgjk4ErUJA	NA	NA	0.438437	0.00589871	0.171916	13.3842	13.5451	1.01202	0.0172391	0.0082
09Jkl_l2qSepVdO5S8	ADRM1	adhesion regulating molecule 1	-0.430101	0.00703501	0.172496	8.0118	7.80496	0.974183	-0.0377351	0.0043
0bRTzA98vSp6ma6dOU	GRIPAP1	GRIP1 associated protein 1	0.436463	0.00615243	0.172496	11.1246	11.6035	1.04304	0.0608006	0.0183
0lV4pTfnpLcX4Hkg6w	CNOT10	CCR4-NOT transcription complex, subunit 10	-0.434159	0.00646028	0.172496	6.99699	6.80197	0.972128	-0.0407817	0.0473
0UpS43H3.0c.Ppfl30	CLEC10A	C-type lectin domain family 10, member A	-0.43383	0.00650532	0.172496	7.01847	6.67785	0.951468	-0.0717723	0.1362
34Kf76KoSJEoEl_Et4	ELMSAN1	ELM2 and Myb/SANT-like domain containing 1	0.433391	0.0065658	0.172496	9.07833	9.25294	1.01923	0.0274852	0.031
3hZb3QoasCrdelAPVQ	TTI2	TELO2 interacting protein 2	-0.433282	0.006581	0.172496	7.54869	7.13944	0.945785	-0.0804163	0.0016
3qjh7rr_2cKKQSyrUo	FAM178A	family with sequence similarity 178, member A	0.437779	0.00598226	0.172496	7.95295	8.198	1.03081	0.0437819	0.0395
3sef0u71V0lXWm7Skw	C14orf2	chromosome 14 open reading frame 2	-0.431636	0.00681258	0.172496	8.80572	8.6141	0.978239	-0.0317412	0.0231
3tLitW4t.uLX7tNvak	PHF21A	PHD finger protein 21A	0.432294	0.00671912	0.172496	10.6722	10.7704	1.00921	0.0132197	0.1775
6KiGdQod3u6eq14cyE	GEMIN6	gem (nuclear organelle) associated protein 6	-0.431636	0.00681258	0.172496	7.21832	6.62189	0.917373	-0.12442	0.0059
9aqj_SEpSiM66Nf9MU	RABGGTB	Rab geranylgeranyltransferase, beta subunit	0.43043	0.00698683	0.172496	9.97064	10.2102	1.02402	0.0342503	0.0061
9bSNJdCH0Dk6CR0R_k	ZNF439	zinc finger protein 439	0.430539	0.00697083	0.172496	6.29845	6.69629	1.06316	0.0883649	0.0755
9SDiAl4ggIFBRCREoI	FCGR3A	Fc fragment of IgG, low affinity IIIa, receptor (CD16a)	0.435585	0.00626818	0.172496	6.45145	6.85985	1.0633	0.0885536	0.1029
9Xop_fqHop_foS9d7s	HPS6	Hermansky-Pudlak syndrome 6	-0.430759	0.00693893	0.172496	9.65625	9.31165	0.964312	-0.0524275	0.0105
B7ZbXtVJefu1bivtDA	NDUFS7	NADH dehydrogenase (ubiquinone) Fe-S protein 7, 20kDa (NADH-coenzyme Q reductase)	-0.430759	0.00693893	0.172496	10.0821	9.87891	0.979842	-0.0293796	0.012
BSRJpeeh3iB6gI0iQk	RSAD1	radical S-adenosyl methionine domain containing 1	0.433062	0.00661148	0.172496	7.46208	7.69841	1.03167	0.0449827	0.05
BTkXEdSXq4SpSHe4AA	ANKRD30B	ankyrin repeat domain 30B	0.434817	0.006371	0.172496	12.1753	12.6024	1.03508	0.0497464	0.0037
BX_f27hRO.3sUtHqgI	UBP1	upstream binding protein 1 (LBP-1a)	0.431636	0.00681258	0.172496	10.1238	10.3166	1.01904	0.0272072	0.0642
cdWKlAegEwi4edrqOg	PRPSAP2	phosphoribosyl pyrophosphate synthetase-associated protein 2	0.43032	0.00700286	0.172496	8.4011	8.60226	1.02394	0.0341368	0.048
cf9X17F.hwZ0n1qXk4	PFDN1	prefoldin subunit 1	-0.43372	0.0065204	0.172496	9.11958	8.91315	0.977364	-0.0330319	0.0505
cJ79Kl75Sc5f4gXajU	MTAP	methylthioadenosine phosphorylase	0.43032	0.00700286	0.172496	7.50302	7.7801	1.03693	0.0523168	0.0052
cwlrTrjk7ey1ScdKKc	NA	NA	0.436901	0.00609525	0.172496	12.7416	13.1625	1.03303	0.0468844	0.0189
EZTuOhHUqERJckSSfM	FRAT1	frequently rearranged in advanced T-cell lymphomas	-0.432185	0.00673462	0.172496	7.22749	6.74623	0.933411	-0.0994151	0.0298
fAXF_XatNIJT5US1eo	TCP11L1	t-complex 11, testis-specific-like 1	-0.432075	0.00675015	0.172496	6.13642	5.88909	0.959695	-0.0593522	0.1171
fIAk8VP_aUL1YYinoU	DENND1A	DENN/MADD domain containing 1A	-0.437889	0.00596827	0.172496	6.89217	6.38432	0.926314	-0.110427	0.0218
fsnRl7DXJD_opYrA6M	NA	NA	0.431746	0.00679692	0.172496	11.3116	11.8187	1.04484	0.0632797	0.0111
fU61rr_y9fQLSkeonI	DENND4B	DENN/MADD domain containing 4B	0.437231	0.00605267	0.172496	10.6557	10.8577	1.01896	0.0271023	0.1352
H_3yAzu7Mp6ua6dOXs	ZNF549	zinc finger protein 549	0.434927	0.00635622	0.172496	13.1073	13.3667	1.01979	0.0282657	0.0539
H_ohSMVA9lvlH8UVl4	PSMB6	proteasome (prosome, macropain) subunit, beta type, 6	-0.434379	0.0064304	0.172496	11.5067	11.3774	0.988765	-0.0163006	0.0516
H3iJX1Xu15RTurSOx0	NHP2L1	NHP2 non-histone chromosome protein 2-like 1 (S. cerevisiae)	-0.432404	0.00670365	0.172496	10.5928	10.4544	0.986937	-0.0189696	0.1057
HAkXgN6WjmunTl7DVE	METTL21A	methyltransferase like 21A	0.436572	0.00613809	0.172496	12.5242	12.8768	1.02816	0.0400613	0.0251
HtYipI_XitKL0IUl6k	MCMDC2	minichromosome maintenance domain containing 2	0.432404	0.00670365	0.172496	12.7242	13.0323	1.02421	0.0345136	0.0182
i4tJFXXJBeX6h8gRZY	CDA	cytidine deaminase	-0.436024	0.00621008	0.172496	8.97582	8.52059	0.949283	-0.0750894	0.012
iFSqR6TbdRF7tQgnnw	NA	NA	-0.433172	0.00659622	0.172496	13.6461	13.4784	0.98771	-0.0178407	0.0403
KLqCO6xICV1CVpKTVc	MEA1	male-enhanced antigen 1	-0.432185	0.00673462	0.172496	8.12216	8.00805	0.985952	-0.0204111	0.1376
lCd16F_h0SeFVLqS9Q	LILRA5	leukocyte immunoglobulin-like receptor, subfamily A (with TM domain), member 5	-0.436024	0.00621008	0.172496	7.47718	6.9072	0.923771	-0.114393	0.0182
leP_0q.9xuym4MqpFU	SS18L1	synovial sarcoma translocation gene on chromosome 18-like 1	0.432294	0.00671912	0.172496	7.88326	8.14055	1.03264	0.0463336	0.0692
lWrkuHRF7D1JH_IpQo	NA	NA	0.432514	0.00668821	0.172496	10.2345	10.648	1.0404	0.0571452	0.0353
N5UdP7MLmfaxJGrXnU	SPEN	spen homolog, transcriptional regulator (Drosophila)	0.431307	0.00685973	0.172496	10.2195	10.379	1.01561	0.02234	0.045
NiIzAFDkXq5rp0Zew0	LOC100128288	uncharacterized LOC100128288	0.436134	0.00619562	0.172496	11.6622	12.0939	1.03702	0.0524452	0.021
Nk43v6UTkLuJIDIkkY	DNAJB14	DnaJ (Hsp40) homolog, subfamily B, member 14	0.430978	0.00690715	0.172496	9.43737	9.65034	1.02257	0.0321948	0.1285
NmTkX20sYnncIKgVUA	GNAS	GNAS complex locus	-0.433611	0.0065355	0.172496	13.0635	12.9356	0.990211	-0.0141919	0.0363
o6fgd8qt5LnU3U_ulU	NA	NA	-0.437231	0.00605267	0.172496	9.3856	9.1384	0.973662	-0.0385075	0.0296
oaeT9BCgIxdcdT3edc	SNRPC	small nuclear ribonucleoprotein polypeptide C	-0.435585	0.00626818	0.172496	8.19823	7.91923	0.965968	-0.049952	0.022
ofOU5I7V5KiSL_lKaA	PSMD4	proteasome (prosome, macropain) 26S subunit, non-ATPase, 4	-0.431088	0.00689131	0.172496	10.2635	10.0695	0.981097	-0.027532	0.0325
oFRSiFK7eC6Hu4l6k8	ZNHIT1	zinc finger, HIT-type containing 1	-0.432185	0.00673462	0.172496	10.1082	9.9295	0.982324	-0.0257287	0.0068
oV5F615l4qunvD30tM	UBB	ubiquitin B	-0.43394	0.00649028	0.172496	13.5404	13.3316	0.984579	-0.0224211	0.026
Q.qLfhamS6dGXsN0kc	NA	NA	0.430101	0.00703501	0.172496	12.6887	13.002	1.02469	0.0351827	0.0452
QfF6SqIxTjRgrr.VKk	RNU1-1	RNA, U1 small nuclear 1	0.432843	0.00664208	0.172496	8.36165	8.78167	1.05023	0.0707076	0.0043
QUX6npHfJEXiEj8JdU	TMEM203	transmembrane protein 203	-0.433391	0.0065658	0.172496	9.49058	9.32427	0.982476	-0.0255056	0.1033
r12jx799kR1ep.IS6g	NA	NA	0.43032	0.00700286	0.172496	8.35124	8.93336	1.0697	0.0972113	0.0012
rCOmieZudsntCKtNhw	ETFB	electron-transfer-flavoprotein, beta polypeptide	-0.430759	0.00693893	0.172496	8.70814	8.54113	0.980821	-0.027938	0.1473
TeSFNFLiBU_oWJeqJM	HERC2P8	hect domain and RLD 2 pseudogene 8	0.43372	0.0065204	0.172496	6.50973	7.05786	1.0842	0.116634	0.0089
TlktaXvKXXh9NdCusM	NA	NA	-0.434269	0.00644533	0.172496	8.21748	8.00205	0.973784	-0.0383266	0.0992
TtaAelIw7IGRC__IJU	NA	NA	0.432623	0.0066728	0.172496	5.95808	6.73181	1.12986	0.176146	0.0012
TUOLgKjbq0qEWIi4rQ	BSDC1	BSD domain containing 1	0.432294	0.00671912	0.172496	9.67904	9.87736	1.02049	0.0292624	0.0706
TvcQfkSrBIoLp4pci0	KANSL3	KAT8 regulatory NSL complex subunit 3	0.436134	0.00619562	0.172496	9.32506	9.5842	1.02779	0.0395444	0.0416
u2qF1AhwHhCX0KJUqs	TARDBP	TAR DNA binding protein	0.43394	0.00649028	0.172496	8.02624	8.40619	1.04734	0.066727	0.0123
uf5.f5EO3_vkLTCXik	SMARCA2	SWI/SNF related, matrix associated, actin dependent regulator of chromatin, subfamily a, member 2	0.436243	0.0061812	0.172496	10.5954	10.7123	1.01103	0.0158269	0.177
Wivj4OlfbjC0nuHtKk	HSPA6	heat shock 70kDa protein 6 (HSP70B)	0.434708	0.00638581	0.172496	10.4727	10.884	1.03928	0.0555813	0.0319
WUCkSlC_yf7V_U05UE	C17orf76-AS1	C17orf76 antisense RNA 1	-0.432185	0.00673462	0.172496	11.8665	11.679	0.984199	-0.0229786	0.0914
WVUPU0hQp5C6V1Pbu4	DPP3	dipeptidyl-peptidase 3	-0.435805	0.00623907	0.172496	7.09035	6.85924	0.967406	-0.0478064	0.0342
x5Pp.nnS.gJyqjd8iU	NA	NA	0.434159	0.00646028	0.172496	6.47405	7.0424	1.08779	0.121399	0.0686
x9XurugWyO_e8WyiKU	TMEM86B	transmembrane protein 86B	0.431417	0.00684398	0.172496	6.6671	7.14582	1.0718	0.10004	0.0315
xkf6inikhI0YLSiNiE	CYCSP55	cytochrome c, somatic pseudogene 55	0.43021	0.00701892	0.172496	8.6714	9.28443	1.0707	0.0985497	0.0121
xQl1XNSVT3IHk9IoRE	LCMT1	leucine carboxyl methyltransferase 1	-0.433391	0.0065658	0.172496	7.30746	6.81466	0.932562	-0.100729	0.0229
ZLhThgPJkun_qHJjXo	DPM3	dolichyl-phosphate mannosyltransferase polypeptide 3	-0.436134	0.00619562	0.172496	8.64157	8.48318	0.981672	-0.0266874	0.0932
6eJh3H9Pv5Sbp2_e_U	ATP9A	ATPase, class II, type 9A	0.429552	0.00711595	0.173678	6.81389	7.49895	1.10054	0.13821	0.0177
HgdPV71EBUzs1.XQXU	ZNF318	zinc finger protein 318	0.429552	0.00711595	0.173678	8.71566	8.93001	1.02459	0.0350519	0.0047
9eDwAN766WpkunTl7o	DUSP19	dual specificity phosphatase 19	0.429113	0.00718128	0.17447	11.8985	12.3025	1.03395	0.04817	0.0283
xifcAeg4Sg6XXV8nV4	FKBP1A	FK506 binding protein 1A, 12kDa	-0.429113	0.00718128	0.17447	9.78773	9.31349	0.951547	-0.0716525	0.0561
9oI3rP16XA9V_qKEqI	FCGR2B	Fc fragment of IgG, low affinity IIb, receptor (CD32)	-0.428894	0.00721413	0.174869	7.783	7.51632	0.965735	-0.0503001	0.0388
oySfqRdR3ua3jpVJCs	NAIF1	nuclear apoptosis inducing factor 1	-0.428565	0.00726366	0.175668	7.60503	7.45506	0.98028	-0.0287344	0.3572
9btTXnoiYQgnRUoEKg	NA	NA	-0.428346	0.00729684	0.17567	8.36472	7.8332	0.936457	-0.0947149	0.0227
ckhlexDQjRUQgUjlTk	DGKA	diacylglycerol kinase, alpha 80kDa	0.428346	0.00729684	0.17567	8.86767	9.40437	1.06052	0.0847768	0.0018
odOJ59UXp7MP80069U	SRP14	signal recognition particle 14kDa (homologous Alu RNA binding protein)	-0.428236	0.00731347	0.175672	10.5945	10.353	0.9772	-0.0332737	0.0465
9FHFJ9JZ9Fe6p9fpWg	NA	NA	-0.428126	0.00733015	0.175675	7.71776	7.45523	0.965984	-0.0499295	0.1697
Nl4iJ4IpAnApQMVCXI	ENSA	endosulfine alpha	-0.427907	0.00736359	0.176079	8.46853	8.28764	0.97864	-0.0311492	0.2047
umnfgmFaCaC6CAvcuk	BANF1	barrier to autointegration factor 1	-0.427797	0.00738035	0.176084	6.62356	6.30396	0.951747	-0.0713495	0.0271
oG6kjnj6FIaWXjSiX4	SIVA1	SIVA1, apoptosis-inducing factor	-0.427687	0.00739716	0.176089	7.94682	7.77831	0.978795	-0.0309213	0.1819
feKq_ujPqQpKAXeiF0	PMVK	phosphomevalonate kinase	-0.427578	0.00741399	0.176095	7.54645	7.29858	0.967154	-0.0481824	0.0742
TA51QrdI4JrgAI9Ivo	PPM1B	protein phosphatase, Mg2+/Mn2+ dependent, 1B	0.427468	0.00743086	0.176101	6.73073	7.38647	1.09742	0.134121	0.0025
3leF9Ou3_CVBR2v19o	RERE	arginine-glutamic acid dipeptide (RE) repeats	0.4267	0.00754986	0.176581	9.71905	9.95102	1.02387	0.0340288	0.0286
ff4iggPhRehzoHubBI	RNPC3	RNA-binding region (RNP1, RRM) containing 3	0.427139	0.00748166	0.176581	7.67577	7.95092	1.03585	0.0508102	0.1054
i5Ozsrl6ou7urX6d_k	IL11RA	interleukin 11 receptor, alpha	0.426481	0.00758415	0.176581	9.97493	10.5614	1.05879	0.0824208	0.0022
iSYLWdWZUIKnYICW4c	HIST1H2BK	histone cluster 1, H2bk	-0.42681	0.00753276	0.176581	7.77016	7.54061	0.970457	-0.0432633	0.3266
liEl6uEi4h3N0AiCFc	PTPLAD2	protein tyrosine phosphatase-like A domain containing 2	0.42692	0.00751569	0.176581	10.222	10.8125	1.05777	0.0810254	0.0085
oN6iUS4VJRenSnL1A8	SIRPA	signal-regulatory protein alpha	-0.426481	0.00758415	0.176581	8.49284	8.03547	0.946147	-0.0798638	0.0171
xg0fiXqA6K_S4liPmU	PNPT1	polyribonucleotide nucleotidyltransferase 1	0.42681	0.00753276	0.176581	12.2646	12.6933	1.03496	0.0495717	0.0161
ZAf9xXi5iMIGOroIiQ	NA	NA	0.426481	0.00758415	0.176581	7.80142	8.21225	1.05266	0.0740407	0.004
6D7o3VXlT5efiqRRx0	HDAC6	histone deacetylase 6	0.425932	0.00767049	0.176688	7.068	7.29264	1.03178	0.0451396	0.1063
f7F_V3dSd51RP9Exck	E2F6	E2F transcription factor 6	-0.425713	0.00770525	0.176688	6.06354	5.63218	0.92886	-0.106467	0.0066
fk8LHrQKQoHp6u66dU	HYKK	hydroxylysine kinase	0.425932	0.00767049	0.176688	7.46589	8.13122	1.08912	0.123158	0.017
HV7dRQAxAA3lqbrpEY	MBTD1	mbt domain containing 1	0.425823	0.00768785	0.176688	8.03106	8.77083	1.09211	0.127123	0.0101
ie0v5HrazOgET53Fec	PIGA	phosphatidylinositol glycan anchor biosynthesis, class A	0.425713	0.00770525	0.176688	9.02069	9.29828	1.03077	0.0437263	0.0166
QhrqKuI7gjuo4F6DgY	ASB1	ankyrin repeat and SOCS box containing 1	0.425713	0.00770525	0.176688	7.31062	7.79712	1.06655	0.0929472	0.0053
QoW6CBJH9AVEHiDjhE	GPBP1	GC-rich promoter binding protein 1	0.426152	0.00763585	0.176688	7.98497	8.20332	1.02735	0.0389209	0.2452
ZS3QTIC1ubXrl1xAaQ	PPHLN1	periphilin 1	-0.425603	0.00772269	0.176706	9.13634	8.84211	0.967795	-0.0472262	0.0407
3qKDXp0mov4SmPdV08	SSR2	signal sequence receptor, beta (translocon-associated protein beta)	-0.424726	0.00786339	0.176876	10.5411	10.2863	0.975834	-0.0352929	0.0921
cIKU4d.K7s7sX9JNco	BCLAF1	BCL2-associated transcription factor 1	0.425274	0.00777519	0.176876	10.4661	10.5826	1.01113	0.0159708	0.1642
fmSc2uf5KKQuKXN6_k	H3F3A	H3 histone, family 3A	-0.425384	0.00775766	0.176876	14.1485	14.0064	0.989957	-0.0145628	0.0049
fmunmoeGIBxwL16oJA	TCEB1	transcription elongation factor B (SIII), polypeptide 1 (15kDa, elongin C)	-0.424945	0.00782801	0.176876	7.52907	7.31438	0.971486	-0.0417345	0.0817
H6pI.iel9.GPoq75OE	NA	NA	-0.425164	0.00779276	0.176876	7.91814	7.50588	0.947935	-0.0771397	0.0193
iIARBeXpam66biXttU	FCAR	Fc fragment of IgA, receptor for	0.424835	0.00784568	0.176876	9.87655	10.4873	1.06184	0.0865654	0.0141
Nr1NDriRSXg5IJnUs0	CSE1L	CSE1 chromosome segregation 1-like (yeast)	0.424726	0.00786339	0.176876	9.23471	9.33248	1.01059	0.0151941	0.1012
WSJ6T_RARpBHq6TULc	EMC7	ER membrane protein complex subunit 7	-0.424945	0.00782801	0.176876	10.816	10.6337	0.983149	-0.0245187	0.0477
c82nKbrrk5ew3aCnik	MBD4	methyl-CpG binding domain protein 4	0.423738	0.00802429	0.177887	10.9947	11.5406	1.04966	0.0699182	0.0092
inrWLkuu.EHD40QUvE	RNY3	RNA, Ro-associated Y3	0.424068	0.00797035	0.177887	8.98844	9.33041	1.03805	0.0538703	0.0288
K6XT57eUdSJ6qcAqew	ELOVL1	ELOVL fatty acid elongase 1	-0.424177	0.00795243	0.177887	7.55679	7.29462	0.965307	-0.0509396	0.0118
KLlR_jfrndXiXp65Xc	NA	NA	-0.423958	0.00798829	0.177887	8.04216	7.55499	0.939424	-0.0901522	0.0405
oZYzd5auHJ59f3d2Zk	RPS21	ribosomal protein S21	-0.423629	0.00804234	0.177887	9.4726	9.19258	0.970439	-0.04329	0.0571
rnE3rF_npPOoOK9xR0	TMEM14C	transmembrane protein 14C	-0.423629	0.00804234	0.177887	10.0004	9.78771	0.978729	-0.0310193	0.045
rVexXMHsNPRfq_lr_0	MTMR9	myotubularin related protein 9	0.424068	0.00797035	0.177887	8.69744	8.78209	1.00973	0.0139744	0.3073
u1Nq5gH_ukKlClrqD8	LSM10	LSM10, U7 small nuclear RNA associated	-0.423738	0.00802429	0.177887	9.5934	9.28452	0.967803	-0.0472142	0.0066
Eor4koo_fiVKL_LUl4	NA	NA	0.423519	0.00806043	0.177916	11.875	12.3157	1.03711	0.0525717	0.0142
3RWnpdHnzPCnXVB3T8	RAB24	RAB24, member RAS oncogene family	-0.423409	0.00807855	0.177946	7.50224	7.19563	0.95913	-0.0602018	0.1167
BADyUpuum7l7DVJB0o	LINC00114	long intergenic non-protein coding RNA 114	0.422971	0.00815139	0.17844	12.9058	13.2161	1.02405	0.0342818	0.0101
BpEvXh6mgj198TRIXk	DESI1	desumoylating isopeptidase 1	-0.422971	0.00815139	0.17844	8.3868	8.05234	0.960121	-0.0587116	0.0484
Tld5ZCAS7iceUZ4AcU	MRPS7	mitochondrial ribosomal protein S7	-0.422971	0.00815139	0.17844	8.40324	8.15408	0.97035	-0.0434232	0.0303
c6PlOQqfk8w8flH4O4	RAP1B	RAP1B, member of RAS oncogene family	0.422422	0.00824322	0.178644	8.31694	8.45615	1.01674	0.0239488	0.3467
H4Cl6pShn7eU5Gh404	MRPS11	mitochondrial ribosomal protein S11	-0.422312	0.00826169	0.178644	7.99192	7.54412	0.943968	-0.0831896	0.0051
lBLUXe7cU4VX10R4Xs	HLA-E	major histocompatibility complex, class I, E	-0.422642	0.00820638	0.178644	13.5881	13.3763	0.984409	-0.0226705	0.0081
NuHt6NAVJpeSEjsSCM	VWA9	von Willebrand factor A domain containing 9	-0.422642	0.00820638	0.178644	6.08831	5.58478	0.917296	-0.12454	0.0031
oc7114q45GTNN39Aog	NA	NA	-0.422312	0.00826169	0.178644	7.51709	7.1914	0.956673	-0.0639016	0.1119
TiHquTdSJR0RXQXb9c	ZSWIM4	zinc finger, SWIM-type containing 4	0.422312	0.00826169	0.178644	7.45594	8.03085	1.07711	0.107163	0.0123
WlAitRBSu5HvR5JU.k	POLR2D	polymerase (RNA) II (DNA directed) polypeptide D	-0.422093	0.00829874	0.178718	7.4191	7.19329	0.969564	-0.0445918	0.1143
Zl9JNd9MSyeqAOUg.A	NA	NA	-0.422093	0.00829874	0.178718	9.03965	8.54356	0.945121	-0.0814284	0.009
i0CH1eKKGFUUHp5vnE	NCF4	neutrophil cytosolic factor 4, 40kDa	-0.421874	0.00833594	0.178832	9.12076	8.65848	0.949316	-0.0750397	0.0311
KH0Q.Mcaw4mWslSELE	NAAA	N-acylethanolamine acid amidase	-0.421764	0.00835459	0.178832	8.68042	8.19187	0.943718	-0.0835728	0.0148
Q1fhLL_X03Rf0.tUD0	SKP1	S-phase kinase-associated protein 1	0.421764	0.00835459	0.178832	9.27751	9.67191	1.04251	0.0600633	0.0004
cXFjQji9JyC0xRXSg0	ENOSF1	enolase superfamily member 1	0.421654	0.00837327	0.178871	7.42561	7.71581	1.03908	0.0553066	0.108
06J9OuCsssegCUeqOI	NA	NA	0.421435	0.00841075	0.178952	12.1853	12.4813	1.02429	0.0346197	0.0602
66mjR_KUovYhS3pcE4	NA	NA	0.421435	0.00841075	0.178952	13.265	13.4808	1.01627	0.0232784	0.0499
Elafz5fxKDuMdKnx3M	HNRNPA2B1	heterogeneous nuclear ribonucleoprotein A2/B1	0.420557	0.00856211	0.180008	9.85629	10.0773	1.02242	0.0319901	0.0355
iPw2sV51102XU_6SfU	CMTM7	CKLF-like MARVEL transmembrane domain containing 7	-0.420557	0.00856211	0.180008	8.31934	7.99553	0.961077	-0.0572757	0.0539
KgkxUqCCe_WjhVziAk	GSTO1	glutathione S-transferase omega 1	-0.420886	0.00850508	0.180008	11.1414	10.9106	0.979288	-0.0301951	0.0437
T64G25UB0OUSoqN55I	CDK5	cyclin-dependent kinase 5	-0.420557	0.00856211	0.180008	7.30761	7.03856	0.963182	-0.0541196	0.0414
xOeen.eCErn4H7S.v8	WWP1	WW domain containing E3 ubiquitin protein ligase 1	0.420996	0.00848614	0.180008	9.6378	9.90041	1.02725	0.0387858	0.0061
ZV6asDyg3kc.6KELJE	EIF2AK3	eukaryotic translation initiation factor 2-alpha kinase 3	0.420777	0.00852406	0.180008	6.13303	6.38442	1.04099	0.0579569	0.0912
fmy.roAGpfm2l0VUu8	RPL9	ribosomal protein L9	-0.420448	0.00858119	0.180052	8.57002	8.30784	0.969407	-0.0448255	0.0934
Z167IgtXQXPuQ4v_II	NA	NA	-0.420338	0.00860031	0.180098	7.26258	6.56346	0.903737	-0.146026	0.0601
0edV_TAo3czXINUr8o	CARD16	caspase recruitment domain family, member 16	-0.418693	0.0088915	0.180266	7.87689	7.40224	0.93974	-0.0896661	0.0112
0VJlKWSCBIIXSg07IE	COX14	cytochrome c oxidase assembly homolog 14 (S. cerevisiae)	-0.418802	0.00887183	0.180266	8.50838	8.34277	0.980536	-0.0283575	0.0704
cSKTWX1TUR5fy6xtbQ	RASGRP4	RAS guanyl releasing protein 4	-0.419131	0.00881304	0.180266	6.58691	6.15794	0.934875	-0.0971552	0.1286
EEj8AjuvNELdiqgHHk	GPBP1L1	GC-rich promoter binding protein 1-like 1	0.418583	0.00891121	0.180266	6.1955	6.7972	1.09712	0.13372	0.0379
fIP30XgwFO60k_TeKQ	SNORD36C	small nucleolar RNA, C/D box 36C	0.418583	0.00891121	0.180266	8.35652	8.88449	1.06318	0.0883863	0.0035
igXzsWJA5StyQEw5y0	PABPC1	poly(A) binding protein, cytoplasmic 1	0.419131	0.00881304	0.180266	11.5261	11.9439	1.03624	0.0513602	0.0397
iijV_JUivYhyXqQRLQ	LOC440157	uncharacterized LOC440157	0.419899	0.00867716	0.180266	6.99764	7.68566	1.09832	0.135299	0.009
itUnHeilyuog2fgVKI	NA	NA	0.420009	0.00865789	0.180266	12.1445	12.5532	1.03365	0.047754	0.0278
Kt3.4BOav4DOEX7q.U	CUL4A	cullin 4A	0.419899	0.00867716	0.180266	9.2897	9.5051	1.02319	0.0330702	0.0781
KUg7rr3qQQOI_6Ybog	ZBTB4	zinc finger and BTB domain containing 4	0.418473	0.00893096	0.180266	10.6451	10.8544	1.01966	0.0280866	0.081
NKNXgi36IAr3uV0rqk	DGKD	diacylglycerol kinase, delta 130kDa	0.418912	0.0088522	0.180266	9.47843	9.81001	1.03498	0.0496078	0.011
NqbdUs8V6OMoPh1puQ	CREBBP	CREB binding protein	0.41979	0.00869646	0.180266	10.093	10.303	1.02081	0.0297152	0.0156
NwPBcXpSkS6dEXsN0k	ZNF577	zinc finger protein 577	0.419351	0.00877403	0.180266	9.32287	9.67398	1.03766	0.0533358	0.0438
Qbr5IlcteOlVrpMT4M	NA	NA	-0.418912	0.0088522	0.180266	7.82598	7.66482	0.979407	-0.0300194	0.2347
QmWUQ65k4O16SOd0Is	RPS15A	ribosomal protein S15a	-0.418912	0.0088522	0.180266	14.1674	14.0264	0.990047	-0.0144306	0.027
QQuS6TufsNUnHeinik	DMC1	DNA meiotic recombinase 1	0.418912	0.0088522	0.180266	13.2424	13.4838	1.01823	0.0260632	0.0655
T3OZey1ScVKKeCSjDY	ALPP	alkaline phosphatase, placental	0.41946	0.00875458	0.180266	12.5434	12.9104	1.02925	0.0416001	0.0361
W6nd2Eb50lLR19V7o8	NSDHL	NAD(P) dependent steroid dehydrogenase-like	-0.418473	0.00893096	0.180266	7.61732	7.33795	0.963325	-0.0539052	0.0333
WooI8XIZOf1ISpv_nk	POLR1E	polymerase (RNA) I polypeptide E, 53kDa	-0.41957	0.00873517	0.180266	6.94405	6.68092	0.962107	-0.0557304	0.0692
6NCCWhxCtlxuSelToQ	MRPL23	mitochondrial ribosomal protein L23	-0.418035	0.00901032	0.181179	10.0771	9.98503	0.990867	-0.0132366	0.3039
W0x1MRxL57R41e.56c	HECTD1	HECT domain containing E3 ubiquitin protein ligase 1	0.418035	0.00901032	0.181179	9.81927	9.9864	1.01702	0.0243477	0.0607
upUqtKVJ.4kgxBk_p8	THRAP3	thyroid hormone receptor associated protein 3	-0.417925	0.00903025	0.181237	6.87176	6.59694	0.960008	-0.0588824	0.0107
rPDSm6_7uXsNUnHYik	NA	NA	0.417705	0.00907023	0.181696	11.3954	11.9198	1.04602	0.064907	0.0169
3qVItSW1J51.VL_P0M	CENPB	centromere protein B, 80kDa	-0.417157	0.00917085	0.181779	10.3008	10.1732	0.987616	-0.0179777	0.2564
fxGkk.YOLkne7e0gKI	PRKAB2	protein kinase, AMP-activated, beta 2 non-catalytic subunit	0.417047	0.00919108	0.181779	7.32834	7.56056	1.03169	0.0450077	0.0393
Ht7_kVR54Ul1SIC7kE	HSD17B10	hydroxysteroid (17-beta) dehydrogenase 10	-0.417267	0.00915065	0.181779	6.88139	6.53264	0.949319	-0.0750344	0.0072
Q_ivuDS5e0lZ14l6X8	FAM96B	family with sequence similarity 96, member B	-0.417486	0.00911036	0.181779	9.77053	9.62005	0.984599	-0.0223914	0.0331
Tx_op4ikoo_fiVKK_I	FLJ44124	uncharacterized LOC641737	0.417486	0.00911036	0.181779	12.8136	13.1877	1.02919	0.0415125	0.0099
xXoS7ou8YVIxIReiYo	KEAP1	kelch-like ECH-associated protein 1	-0.416938	0.00921136	0.181779	7.91519	7.53189	0.951574	-0.0716116	0.0007
ZkuqCT.geOPrh1aHLo	TEFM	transcription elongation factor, mitochondrial	-0.416938	0.00921136	0.181779	6.45002	5.8626	0.908928	-0.137762	0.0034
ZuTRHwdNwefVaEV1F0	UFC1	ubiquitin-fold modifier conjugating enzyme 1	-0.417267	0.00915065	0.181779	10.2457	10.0303	0.978969	-0.0306644	0.0229
K4f7A3lRFSelM1FXYY	CABIN1	calcineurin binding protein 1	0.416389	0.00931331	0.18345	8.01499	8.26265	1.0309	0.0439042	0.0294
BuSFKBEU8qJ9KlK_Og	ODF2L	outer dense fiber of sperm tails 2-like	0.416279	0.00933381	0.183513	5.67166	5.92712	1.04504	0.063561	0.1041
0UJD25LqOJx.lJyKWU	DCTN3	dynactin 3 (p22)	-0.41595	0.00939556	0.184386	10.2218	10.0742	0.985559	-0.0209855	0.023
Hi50r3v96C_eiCp7So	POMT2	protein-O-mannosyltransferase 2	0.415621	0.00945765	0.184921	5.63545	5.92812	1.05193	0.0730448	0.1295
NVFNF0BUNFV13s57RE	P2RY13	purinergic receptor P2Y, G-protein coupled, 13	-0.415621	0.00945765	0.184921	9.9988	9.54013	0.954127	-0.0677471	0.0326
0SXIRSwd_70UoVIV_k	MACF1	microtubule-actin crosslinking factor 1	0.415073	0.00956192	0.185194	10.0396	10.1528	1.01127	0.0161683	0.2627
lN55c8r33uE7l1SS4E	CCDC59	coiled-coil domain containing 59	0.414744	0.00962495	0.185194	10.4121	10.6452	1.02238	0.0319372	0.018
oqQiIRpt.6Ai6zNJeo	TTC37	tetratricopeptide repeat domain 37	0.415183	0.00954099	0.185194	9.36735	9.47224	1.0112	0.0160641	0.2822
QpCljp0o46pElZf4EM	PLEKHB2	pleckstrin homology domain containing, family B (evectins) member 2	-0.414963	0.00958289	0.185194	8.00159	7.84615	0.980574	-0.0283017	0.218
r0S96KeII24p5N6QqU	ANXA11	annexin A11	0.414634	0.00964604	0.185194	7.67335	8.32687	1.08517	0.117917	0.0137
TxenEgII5SOEfCFx_4	RPL9	ribosomal protein L9	0.414634	0.00964604	0.185194	12.2462	12.5835	1.02754	0.0391948	0.0779
WJVFuOJ5y3gwb1eHyo	LPP	LIM domain containing preferred translocation partner in lipoma	0.414963	0.00958289	0.185194	8.67095	8.84395	1.01995	0.0285004	0.0479
xi1KL_IUl6kECYhXt8	OCIAD1	OCIA domain containing 1	0.414963	0.00958289	0.185194	12.9002	13.2552	1.02752	0.0391664	0.0135
xXpBS6gCATmKeygioI	PCYOX1L	prenylcysteine oxidase 1 like	0.414853	0.0096039	0.185194	7.09274	7.37039	1.03915	0.0553986	0.0649
ZedqKeKSiDR_DcopIs	NLRP8	NLR family, pyrin domain containing 8	0.414853	0.0096039	0.185194	12.014	12.5143	1.04164	0.0588623	0.0118
6qd3g1xev30p96H5yk	BCDIN3D	BCDIN3 domain containing	-0.414415	0.00968834	0.18567	7.32533	6.94717	0.948377	-0.0764671	0.021
K2KmjXd6brhQjgjkig	RPS11	ribosomal protein S11	-0.413866	0.00979477	0.186364	14.3659	14.216	0.989564	-0.0151344	0.0125
Quo7lLtVFBFKD8hf9U	PCBD1	pterin-4 alpha-carbinolamine dehydratase/dimerization cofactor of hepatocyte nuclear factor 1 alpha	-0.413976	0.00977341	0.186364	6.48016	6.25	0.964484	-0.0521715	0.1472
TCE4JRq5SCceY5VqLw	BID	BH3 interacting domain death agonist	-0.414086	0.00975208	0.186364	7.33952	6.76016	0.921063	-0.118629	0.0096
xEJ7VZ5GJk3HuR3evQ	PSMB9	proteasome (prosome, macropain) subunit, beta type, 9	-0.413866	0.00979477	0.186364	10.074	9.68967	0.961849	-0.0561184	0.0258
rqKWKSujRCtKIyIU08	DDX51	DEAD (Asp-Glu-Ala-Asp) box polypeptide 51	0.413537	0.00985911	0.186918	11.9786	12.3142	1.02802	0.0398654	0.0278
TCf0gztLnjsk5__Q_U	RECK	reversion-inducing-cysteine-rich protein with kazal motifs	0.413537	0.00985911	0.186918	5.95643	6.36208	1.0681	0.0950497	0.0683
i0tCqdR4fXKV7D8FLc	TSPAN31	tetraspanin 31	-0.413427	0.00988064	0.186992	8.52463	8.36043	0.980737	-0.0280615	0.0432
9s.Lqg6Ai_V__QsOCU	SREK1	splicing regulatory glutamine/lysine-rich protein 1	0.413318	0.0099022	0.187067	6.38745	7.0712	1.10705	0.146716	0.0125
9CuQfX2ttWDWr01hFI	RPL12	ribosomal protein L12	-0.412879	0.00998887	0.187525	13.477	13.2833	0.985629	-0.0208838	0.0686
HrnXlRFJR.rhDhX1CA	CMTM3	CKLF-like MARVEL transmembrane domain containing 3	-0.413098	0.00994546	0.187525	8.80411	8.61323	0.978319	-0.0316226	0.2472
lXVe908RT3pgDspAsk	NA	NA	0.41266	0.0100324	0.187525	9.78839	9.88389	1.00976	0.0140077	0.2209
rJJ77XwA4PhelqZrp0	SEMA3E	sema domain, immunoglobulin domain (Ig), short basic domain, secreted, (semaphorin) 3E	0.41266	0.0100324	0.187525	10.4056	10.8768	1.04528	0.0638834	0.0674
WpS7.Dw07pSm66dGXs	NA	NA	0.412989	0.00996714	0.187525	9.9037	10.3358	1.04363	0.0616121	0.024
ZirTd9z7F5JGfXqe8Q	ALG13	ALG13, UDP-N-acetylglucosaminyltransferase subunit	-0.412769	0.0100106	0.187525	7.48706	6.98698	0.933208	-0.0997301	0.0182
0pfE0sntIqAh7ksPtE	PSMA6	proteasome (prosome, macropain) subunit, alpha type, 6	-0.41255	0.0100543	0.187604	10.1046	9.75356	0.965262	-0.0510071	0.0224
NHdIgl8CTX9.hfeCAI	CLK1	CDC-like kinase 1	0.41244	0.0100762	0.187682	9.7457	10.2102	1.04767	0.0671789	0.0074
6FqKSKkjTlHs9SXqQQ	NA	NA	0.412221	0.0101201	0.187841	11.9328	12.4047	1.03955	0.0559563	0.0078
iDVKdd_HepJ.DSvqSU	ATHL1	ATH1, acid trehalase-like 1 (yeast)	0.412221	0.0101201	0.187841	8.86651	9.55254	1.07737	0.107519	0.0066
inr.jHg7gQp0XCgHhU	NOL8	nucleolar protein 8	0.412001	0.0101641	0.188329	6.40691	6.91449	1.07922	0.109994	0.102
WVHrohnz3HoWnnsX0o	RRNAD1	ribosomal RNA adenine dimethylase domain containing 1	-0.411892	0.0101862	0.18841	6.795	6.23207	0.917156	-0.124761	0.0004
fSQgQDQpHV7kv_UnUo	LRR1	leucine rich repeat protein 1	-0.411672	0.0102305	0.1889	6.11555	5.65109	0.924052	-0.113954	0.003
faTTVN3D9V3tdTUmn0	RAP1GDS1	RAP1, GTP-GDP dissociation stimulator 1	-0.411563	0.0102528	0.188982	8.57701	8.34028	0.972399	-0.0403804	0.0265
QKIRHlT4rMeU3VLTu4	NHP2	NHP2 ribonucleoprotein	-0.411453	0.010275	0.189064	9.94964	9.77648	0.982596	-0.025329	0.1376
fEn1QlU0MCVe9GeR64	C1orf123	chromosome 1 open reading frame 123	-0.411234	0.0103197	0.189557	9.037	8.86735	0.981228	-0.0273403	0.1223
WMrBQokuBJJxxLLoJY	HNRNPH1	heterogeneous nuclear ribonucleoprotein H1 (H)	0.411124	0.010342	0.18964	10.2263	10.4474	1.02162	0.0308621	0.0455
0U5NxCfiAyj.RLqguo	LRBA	LPS-responsive vesicle trafficking, beach and anchor containing	-0.410466	0.0104772	0.18991	7.18051	7.03205	0.979326	-0.0301394	0.1994
3eOOFH3U_u6nVl6Ot8	TARBP2	TAR (HIV-1) RNA binding protein 2	-0.410356	0.0104999	0.18991	6.11157	5.91169	0.967295	-0.0479721	0.153
3tepy7A2K5Tz39yXXU	KIAA0020	KIAA0020	0.410575	0.0104546	0.18991	8.19489	8.31696	1.0149	0.0213319	0.1011
HpR_L_11CrK7dP73pU	SNRNP70	small nuclear ribonucleoprotein 70kDa (U1)	0.410795	0.0104094	0.18991	11.1336	11.4572	1.02906	0.0413319	0.0086
lXohNenxCiRdC1Ceug	ABCF2	ATP-binding cassette, sub-family F (GCN20), member 2	-0.410356	0.0104999	0.18991	6.89765	6.41864	0.930554	-0.103839	0.0022
TJXhTVYkgxXh93V1Uo	C1orf122	chromosome 1 open reading frame 122	-0.410356	0.0104999	0.18991	7.3893	7.18964	0.972979	-0.0395197	0.1059
WHDqghEijii9Rqejgk	VPS25	vacuolar protein sorting 25 homolog (S. cerevisiae)	-0.410356	0.0104999	0.18991	7.74565	7.38762	0.953777	-0.0682763	0.0141
xByFFJO9O1IXaS6bkc	TULP4	tubby like protein 4	0.410795	0.0104094	0.18991	7.97324	8.09284	1.015	0.0214802	0.1584
fse_AUfT6E75DJAFVI	FAM214A	family with sequence similarity 214, member A	0.409808	0.0106138	0.191319	8.2108	8.44035	1.02796	0.0397803	0.131
uWWeXEi0R0NdakX1_A	NDUFA11	NADH dehydrogenase (ubiquinone) 1 alpha subcomplex, 11, 14.7kDa	-0.409808	0.0106138	0.191319	10.5658	10.3123	0.976004	-0.0350413	0.0327
QFrlQN6euhIJF6Ivog	LYRM4	LYR motif containing 4	-0.409698	0.0106368	0.191408	6.54406	6.22805	0.951711	-0.0714045	0.0959
HdefXV5T01eVd1OCfg	OAS1	2-5-oligoadenylate synthetase 1, 40/46kDa	-0.409479	0.0106827	0.19191	7.88896	7.05164	0.893861	-0.161877	0.0056
cJ4k60959WOEEaF2W4	SERPINB8	serpin peptidase inhibitor, clade B (ovalbumin), member 8	-0.409369	0.0107058	0.191999	7.04976	6.55405	0.929684	-0.105187	0.0251
luIMgIUv0p85HxunTk	METTL21D	methyltransferase like 21D	0.40904	0.0107752	0.192683	8.5281	8.77331	1.02875	0.0408971	0.0486
NtP3xVOe9XohV7o90k	FASTKD3	FAST kinase domains 3	-0.40893	0.0107984	0.192683	6.60237	6.05655	0.917329	-0.124489	0.0066
WCehZehdlaCieCIOSg	COPE	coatomer protein complex, subunit epsilon	-0.40893	0.0107984	0.192683	9.40811	9.19198	0.977027	-0.0335295	0.0255
Kkjn_VKfdFGuxajPAU	HADHA	hydroxyacyl-CoA dehydrogenase/3-ketoacyl-CoA thiolase/enoyl-CoA hydratase (trifunctional protein), alpha subunit	-0.40882	0.0108217	0.192774	7.68425	7.46891	0.971976	-0.0410068	0.1759
l_CUovQhSXpQTogFd0	LINC01018	long intergenic non-protein coding RNA 1018	0.408601	0.0108683	0.19305	12.4118	12.8022	1.03145	0.0446731	0.0168
TuXZF9BpOgq9EfqIB0	ZNF700	zinc finger protein 700	0.408491	0.0108917	0.19305	9.23781	9.5165	1.03017	0.0428797	0.0386
x6CNIVJ18V_3lL7FKk	IFI30	interferon, gamma-inducible protein 30	-0.408491	0.0108917	0.19305	11.582	11.3846	0.982956	-0.0248015	0.0761
WHwXnSmpfZUnkDKjm8	EMILIN2	elastin microfibril interfacer 2	-0.408272	0.0109386	0.193559	11.0401	10.8401	0.981882	-0.0263792	0.0406
QXfWv_e89ALqA7F6Rs	USP48	ubiquitin specific peptidase 48	0.408053	0.0109857	0.193746	7.96237	8.1257	1.02051	0.0292944	0.3128
xnrnj5EYbo1TYnr7fc	NA	NA	-0.408053	0.0109857	0.193746	13.9973	13.8993	0.992999	-0.0101351	0.128
01Tv.FeVeX48h1yRek	CD86	CD86 molecule	-0.407943	0.0110093	0.19384	10.6097	10.3039	0.97118	-0.0421893	0.0167
TPXO9LJuvjnPvyX1XU	YTHDC1	YTH domain containing 1	0.407833	0.0110329	0.193935	11.0305	11.2278	1.01788	0.0255718	0.0705
NI7pTwolXLo7boVQEk	PRMT1	protein arginine methyltransferase 1	-0.407724	0.0110566	0.19403	7.65418	7.39864	0.966615	-0.0489866	0.0742
rADalK5jp0ZOw1SR.o	NA	NA	0.407504	0.0111041	0.194222	10.7978	11.2666	1.04342	0.0613141	0.0226
Zfyh4Ccptd1RAAteV0	NEU1	sialidase 1 (lysosomal sialidase)	-0.407504	0.0111041	0.194222	8.04713	7.74304	0.962212	-0.0555739	0.012
0Z19P0rx299JC_kASE	DEXI	Dexi homolog (mouse)	-0.406517	0.0113201	0.194262	8.35139	8.16663	0.977877	-0.0322754	0.2031
3gqTquScgS7K9XQwVc	PCBP1	poly(rC) binding protein 1	-0.407065	0.0111997	0.194262	13.0156	12.7909	0.982736	-0.0251247	0.0153
3MB8PKUpkuvRl7DVJE	ITPK1-AS1	ITPK1 antisense RNA 1	0.406517	0.0113201	0.194262	12.8924	13.1111	1.01697	0.0242721	0.0949
6MXulVREHiVOeOixXg	RELA	v-rel avian reticuloendotheliosis viral oncogene homolog A	-0.406407	0.0113443	0.194262	7.17828	6.78259	0.944876	-0.0818038	0.0362
6TtKgtn.rl6ev5UiUI	TK2	thymidine kinase 2, mitochondrial	-0.406956	0.0112237	0.194262	6.55701	6.32596	0.964763	-0.0517529	0.12
cDDJSm66ROXs9Unn6g	POFUT1	protein O-fucosyltransferase 1	0.406407	0.0113443	0.194262	13.1864	13.4644	1.02109	0.0301034	0.0353
foC4I5IvHum.pGpNG4	NA	NA	-0.406736	0.0112718	0.194262	7.76261	7.39695	0.952895	-0.0696113	0.0319
fVyA8gDQn_pSua6dOU	LMOD3	leiomodin 3 (fetal)	0.406736	0.0112718	0.194262	10.5282	10.9839	1.04328	0.0611233	0.0287
HALNpamR6fGXsNUkf4	EID2B	EP300 interacting inhibitor of differentiation 2B	0.407065	0.0111997	0.194262	12.3572	12.6931	1.02718	0.0386901	0.0455
luXrlKxGtd92RpDlug	ABHD17AP2	abhydrolase domain containing 17A pseudogene 2	-0.406627	0.0112959	0.194262	8.427	8.01464	0.951067	-0.0723817	0.0601
NuCTr4DycutX.g.TiU	LCOR	ligand dependent nuclear receptor corepressor	0.406407	0.0113443	0.194262	9.47548	9.82335	1.03671	0.0520157	0.0439
QWO5KXR6CJ9CKL_4B0	NA	NA	0.406736	0.0112718	0.194262	8.0823	8.21002	1.0158	0.0226196	0.1708
x6rn17rLt.Ss1vUcnE	ZNF26	zinc finger protein 26	0.406517	0.0113201	0.194262	7.14591	7.40375	1.03608	0.0511369	0.0245
37Dwjz3pSua6dGXMNU	APOPT1	apoptogenic 1, mitochondrial	0.405639	0.011515	0.1954	11.6287	11.9705	1.02939	0.0417876	0.0461
B7JXoXl19XapTH3v1M	TCTA	T-cell leukemia translocation altered	-0.40553	0.0115396	0.1954	7.52292	7.39024	0.982363	-0.0256717	0.1214
BffgXrpVb6BzS6bdU4	KIAA0513	KIAA0513	-0.405639	0.011515	0.1954	9.02908	8.78464	0.972927	-0.039596	0.0346
cgIUSICkSXnQXnjgXk	PSMA1	proteasome (prosome, macropain) subunit, alpha type, 1	-0.405859	0.011466	0.1954	10.8948	10.6101	0.973871	-0.0381968	0.0074
lSk6f796.Q3vdvX7Fo	BAG5	BCL2-associated athanogene 5	0.405639	0.011515	0.1954	9.90803	10.0703	1.01638	0.0234423	0.0037
uhUB_6CzTu8L3e3e.c	CRY1	cryptochrome 1 (photolyase-like)	0.40553	0.0115396	0.1954	7.64704	7.83001	1.02393	0.0341125	0.1741
xvXInORFXlUvxb11dI	HECTD3	HECT domain containing E3 ubiquitin protein ligase 3	0.405639	0.011515	0.1954	5.98516	6.20052	1.03598	0.0509997	0.168
cohpUKQJELEVNdLA2I	DHX29	DEAH (Asp-Glu-Ala-His) box polypeptide 29	-0.40542	0.0115642	0.195505	7.59806	7.31944	0.96333	-0.0538987	0.0056
cIt_mP6VhmdZ.ZxJOs	ATP5EP2	ATP synthase, H+ transporting, mitochondrial F1 complex, epsilon subunit pseudogene 2	-0.404762	0.0117128	0.195834	13.3916	13.2638	0.990458	-0.0138316	0.0095
HHlSu60U713Wa33_UI	MRPL33	mitochondrial ribosomal protein L33	-0.404762	0.0117128	0.195834	11.3709	11.099	0.976087	-0.0349185	0.031
QLHwCbrVS4pQgL9a8I	DYRK2	dual-specificity tyrosine-(Y)-phosphorylation regulated kinase 2	0.404762	0.0117128	0.195834	10.7084	10.9258	1.0203	0.0289912	0.0573
Qr_XT3UIlEHQnge4C4	FBXW7	F-box and WD repeat domain containing 7, E3 ubiquitin protein ligase	0.405091	0.0116383	0.195834	8.86677	9.06606	1.02248	0.0320661	0.0646
QrjSfgPScFiSca1dNU	NA	NA	-0.404872	0.0116879	0.195834	7.52838	7.2295	0.9603	-0.0584435	0.0059
TSnePcugokveLdSgsk	PNISR	PNN-interacting serine/arginine-rich protein	0.404981	0.0116631	0.195834	9.96842	10.1622	1.01944	0.02777	0.0788
WVfqghgqOeS9QCIKHc	FCGR2A	Fc fragment of IgG, low affinity IIa, receptor (CD32)	-0.405091	0.0116383	0.195834	9.80938	9.53346	0.971872	-0.0411625	0.2174
Z3iaAV3Xw3R6VNUl0o	CWC15	CWC15 spliceosome-associated protein homolog (S. cerevisiae)	-0.404542	0.0117627	0.196359	9.79775	9.6375	0.983645	-0.0237908	0.0283
rNOaOOieCVCSsuFuXo	NA	NA	-0.404323	0.0118128	0.196886	8.38574	8.1849	0.97605	-0.0349737	0.063
l315953qWurp3SAMfk	MRRF	mitochondrial ribosome recycling factor	-0.404104	0.011863	0.197105	6.42539	6.15488	0.9579	-0.0620526	0.0511
ukrjIIkBRtUYNUMOEk	MAPKAPK5	mitogen-activated protein kinase-activated protein kinase 5	0.404104	0.011863	0.197105	8.99164	9.0868	1.01058	0.0151884	0.1121
Hh4jq4NH4rSi.iFIek	NA	NA	0.403994	0.0118882	0.197215	10.11	10.5601	1.04452	0.0628382	0.0133
f57_qnV6Vg30fU9KAU	MPDU1	mannose-P-dolichol utilization defect 1	-0.403884	0.0119135	0.197325	5.97798	5.67043	0.948553	-0.0761996	0.089
9oAjV6DOCoRLGstAVU	ZNF493	zinc finger protein 493	0.403555	0.0119895	0.197966	7.50005	7.96116	1.06148	0.0860788	0.0124
oRQif5SjUYhQXggEqU	ACO2	aconitase 2, mitochondrial	-0.403555	0.0119895	0.197966	8.4478	8.23913	0.975299	-0.0360828	0.0802
xiStt5q_gBQIFK40ec	BBS2	Bardet-Biedl syndrome 2	0.403446	0.0120149	0.198078	8.67734	8.94272	1.03058	0.0434621	0.0299
BnuQK_InPnjy8US944	HMGB1	high mobility group box 1	0.403116	0.0120914	0.199031	8.96391	9.31325	1.03897	0.0551562	0.0232
Eg5j0Rf7ktaN0fppCo	CAT	catalase	-0.403007	0.012117	0.199143	10.2035	9.65094	0.945842	-0.0803285	0.0078
fPJ6m64TmXsPUnHaik	NA	NA	0.402678	0.0121941	0.199792	13.5697	13.7901	1.01624	0.0232458	0.0715
HqCW5ve9QpN7iVOizE	NA	NA	-0.402678	0.0121941	0.199792	7.98951	7.63711	0.955891	-0.0650815	0.0237
QdJKQIWPkyg_RDU4Ek	PIK3CA	phosphatidylinositol-4,5-bisphosphate 3-kinase, catalytic subunit alpha	0.402458	0.0122458	0.200329	6.47205	6.67937	1.03203	0.0454878	0.2224
0N_dK6StSaAuN5NVAI	AKR1A1	aldo-keto reductase family 1, member A1 (aldehyde reductase)	-0.40169	0.0124279	0.200819	10.1474	9.91507	0.977109	-0.0334092	0.0091
cktZAXXgupJQS.4iJQ	LCMT1	leucine carboxyl methyltransferase 1	-0.401252	0.012533	0.200819	8.54416	8.40555	0.983777	-0.0235974	0.1456
fUotpIwidAAjrUIKdU	OFD1	oral-facial-digital syndrome 1	0.401471	0.0124804	0.200819	8.43115	8.84065	1.04857	0.0684231	0.006
H.NiLuuEkl7SfmaTZA	TAF12	TAF12 RNA polymerase II, TATA box binding protein (TBP)-associated factor, 20kDa	-0.40191	0.0123756	0.200819	8.16956	7.77696	0.951944	-0.0710515	0.0037
HHteoiUdSJz9wh.e64	HEATR1	HEAT repeat containing 1	-0.401252	0.012533	0.200819	7.15413	6.53764	0.913827	-0.130007	0.0339
iJAa97w8mLR74957ro	NA	NA	0.401142	0.0125594	0.200819	11.7725	11.8974	1.01061	0.0152265	0.0931
iW_R1JerBAcIVTd3t0	NA	NA	0.401471	0.0124804	0.200819	10.8438	11.3435	1.04609	0.0650038	0.0067
loDOI8aJJkI_NICe6E	NA	NA	0.40202	0.0123496	0.200819	11.2274	11.6766	1.04001	0.0566013	0.0651
NtNS1EorriizdUv1TE	HERC4	HECT and RLD domain containing E3 ubiquitin protein ligase 4	0.40202	0.0123496	0.200819	8.31603	8.43695	1.01454	0.0208258	0.3932
o7A8tqbrtG5ew1yedo	SSTR2	somatostatin receptor 2	0.40191	0.0123756	0.200819	9.11494	9.74956	1.06962	0.0971038	0.0134
oxhxplegXRNBmSNOSc	SOD2	superoxide dismutase 2, mitochondrial	-0.401361	0.0125067	0.200819	8.25548	7.86684	0.952923	-0.0695678	0.2029
We2op7nrrbsitfdf0Q	ITSN1	intersectin 1 (SH3 domain protein)	-0.4018	0.0124018	0.200819	7.13562	6.5691	0.920608	-0.119341	0.0224
WjXKC3vXtdXuSrNeyo	NCAPD2	non-SMC condensin I complex, subunit D2	-0.40191	0.0123756	0.200819	8.67532	8.2611	0.952253	-0.0705833	0.0088
xgfcSCUJ1eiV76Sdyc	ENO1	enolase 1, (alpha)	-0.401142	0.0125594	0.200819	12.9878	12.8972	0.993019	-0.0101071	0.0964
xqBV_4k50s0_6IFCKk	EWSR1	EWS RNA-binding protein 1	0.401361	0.0125067	0.200819	11.0328	11.1662	1.01209	0.0173394	0.081
lLROR6GKlgHXt5zYlc	TIGD5	tigger transposable element derived 5	-0.400923	0.0126124	0.201001	7.81147	7.48258	0.957897	-0.0620575	0.0569
oYgCrlUJRirBOJzpLY	NA	NA	0.400703	0.0126655	0.201001	8.38584	8.91777	1.06343	0.0887281	0.018
WVQHCU.gEI93U_S.sk	GNA13	guanine nucleotide binding protein (G protein), alpha 13	0.400703	0.0126655	0.201001	8.84754	9.11162	1.02985	0.0424309	0.1413
xR8N6vlOoV7SOJOei4	NA	NA	-0.400813	0.0126389	0.201001	10.8301	10.6529	0.98364	-0.0237974	0.0211
xzdJH_op4JKSNH4r6g	NA	NA	0.400813	0.0126389	0.201001	9.82429	10.296	1.04802	0.0676648	0.0036
Kev706Oz3CJ4gSpehE	VPS36	vacuolar protein sorting 36 homolog (S. cerevisiae)	0.400594	0.0126921	0.201123	9.40068	9.50682	1.01129	0.0161972	0.3483
fnW76AAqsuT.A_F9MY	SRSF11	serine/arginine-rich splicing factor 11	0.400264	0.0127723	0.201791	7.59141	8.03218	1.05806	0.0814235	0.0479
Wz9KehaYdR7hSKvi54	ELP6	elongator acetyltransferase complex subunit 6	-0.400264	0.0127723	0.201791	7.7848	7.62366	0.979302	-0.0301745	0.0545
fo.SvV._5fTlcffDl0	NA	NA	0.400045	0.012826	0.202038	10.3834	10.4729	1.00862	0.0123798	0.2216
iinpMj_nt1nTJ5.6Zg	COX17	COX17 cytochrome c oxidase copper chaperone	-0.400045	0.012826	0.202038	11.0337	10.7437	0.973717	-0.038425	0.0058
0peSmU6310WZJ3p5oM	MRPL20	mitochondrial ribosomal protein L20	-0.399168	0.0130427	0.202115	9.0562	8.7229	0.963196	-0.0540988	0.0454
BVFEEdN7QEUJHdJdVk	RBCK1	RanBP-type and C3HC4-type zinc finger containing 1	-0.399168	0.0130427	0.202115	7.94424	7.72209	0.972037	-0.040917	0.0048
H10pNT1DQgOOud5NLo	HTATIP2	HIV-1 Tat interactive protein 2, 30kDa	-0.399387	0.0129883	0.202115	9.42754	9.21122	0.977054	-0.0334903	0.0482
Hn5zwArwilK8VFLX5E	UBQLN1	ubiquilin 1	0.399058	0.01307	0.202115	10.1526	10.1946	1.00413	0.00595005	0.4874
iUKEXUWDHSK0oVLigU	CD33	CD33 molecule	-0.398948	0.0130974	0.202115	9.93437	9.41712	0.947933	-0.0771432	0.0073
lq1513QX4LVRs4vRS4	UQCRFS1	ubiquinol-cytochrome c reductase, Rieske iron-sulfur polypeptide 1	-0.399606	0.012934	0.202115	11.5178	11.3436	0.984872	-0.0219919	0.0796
NX3lCuj_8t0pXXpRPk	AGAP6	ArfGAP with GTPase domain, ankyrin repeat and PH domain 6	0.399826	0.0128799	0.202115	9.66147	9.97851	1.03282	0.046582	0.0155
QOo8nstHnzqCBdI0lU	ZNF18	zinc finger protein 18	0.399277	0.0130155	0.202115	7.74138	8.02232	1.03629	0.0514296	0.048
QqPe4egCuEL64f4R5I	TRAPPC10	trafficking protein particle complex 10	0.398948	0.0130974	0.202115	7.58315	7.74319	1.02111	0.0301323	0.215
rt_.0AujoH6eruunRk	HNRNPU	heterogeneous nuclear ribonucleoprotein U (scaffold attachment factor A)	0.399277	0.0130155	0.202115	10.4927	11.0516	1.05326	0.0748635	0.0169
W36XVB31R1SDUgsJ3k	SRPR	signal recognition particle receptor (docking protein)	-0.399497	0.0129611	0.202115	8.55663	8.43927	0.986285	-0.0199234	0.0786
WTTnFADIup9dCiOpEU	NA	NA	-0.399387	0.0129883	0.202115	6.8601	6.7191	0.979446	-0.0299619	0.3379
ZoigEiF7I6OPPeV6h0	GON4L	gon-4-like (C. elegans)	0.399716	0.0129069	0.202115	8.92026	9.16138	1.02703	0.0384784	0.0601
ZqqUsvS4g7878Qcl9U	ASB3	ankyrin repeat and SOCS box containing 3	0.399277	0.0130155	0.202115	7.46122	7.9231	1.0619	0.0866542	0.0025
06iniuro0ei.iFFelA	SLC35E1	solute carrier family 35, member E1	0.398619	0.0131797	0.20309	10.793	11.222	1.03975	0.0562312	0.0081
0uEhHXkFS.1JRS6jjo	COA1	cytochrome c oxidase assembly factor 1 homolog (S. cerevisiae)	-0.397961	0.0133457	0.203129	9.3135	9.11601	0.978795	-0.0309207	0.0708
3DBJF6WrkunSl7DZJE	TRIM13	tripartite motif containing 13	0.3984	0.0132349	0.203129	9.45172	9.83462	1.04051	0.0572919	0.0355
3U4ohnqB_6h0Xh0COE	LILRB3	leukocyte immunoglobulin-like receptor, subfamily B (with TM and ITIM domains), member 3	-0.397851	0.0133736	0.203129	11.751	11.5034	0.978933	-0.0307173	0.0502
BJ6KoI6iJjE0ZOIuGE	PRKD2	protein kinase D2	0.39818	0.0132902	0.203129	8.02046	8.34867	1.04092	0.0578621	0.0125
ElSFFSjv9QDvUSm7Vk	SEC16A	SEC16 homolog A (S. cerevisiae)	0.39818	0.0132902	0.203129	10.0396	10.1229	1.00829	0.0119131	0.379
f6iDsNPX1kHnk7V7q4	NA	NA	-0.398509	0.0132073	0.203129	10.0952	9.84059	0.974778	-0.0368547	0.0754
QTTgoblYegrqot7vUQ	NDUFA13	NADH dehydrogenase (ubiquinone) 1 alpha subcomplex, 13	-0.39829	0.0132625	0.203129	9.75501	9.65827	0.990084	-0.0143778	0.1775
rioPFQfpTMIiiUXkuU	GLIPR1	GLI pathogenesis-related 1	-0.397851	0.0133736	0.203129	10.0992	9.45011	0.93573	-0.0958351	0.0165
rOi3ipphpxenWiDqz8	SNRNP70	small nuclear ribonucleoprotein 70kDa (U1)	0.397851	0.0133736	0.203129	9.98053	10.5449	1.05655	0.0793613	0.0057
xUpXSvg1InsivEsk0U	PPP1R8	protein phosphatase 1, regulatory subunit 8	-0.397961	0.0133457	0.203129	7.02928	6.48293	0.922275	-0.116731	0.0065
9uoCrUj.Arn8K_V3lg	SIAH2	siah E3 ubiquitin protein ligase 2	-0.397303	0.0135135	0.20349	8.06231	7.83431	0.971719	-0.0413885	0.1255
cjqO7E76s1xx.u.03U	GFPT1	glutamine--fructose-6-phosphate transaminase 1	0.397303	0.0135135	0.20349	6.00891	6.29876	1.04824	0.0679641	0.1401
E5k7rIK7mduXVUSAp8	DTD1	D-tyrosyl-tRNA deacylase 1	-0.397083	0.0135698	0.20349	7.79205	7.6625	0.983374	-0.0241873	0.2528
E7rpO5ew1Scd6CeKyo	DUXAP3	double homeobox A pseudogene 3	0.397303	0.0135135	0.20349	13.1666	13.4593	1.02223	0.0317212	0.0334
HXyt34Sg3ldISUofq0	SRGN	serglycin	-0.397083	0.0135698	0.20349	13.5511	13.2275	0.976124	-0.0348636	0.0275
i9Ih5X3Rqdzl5HqCgE	PHB	prohibitin	-0.397522	0.0134574	0.20349	8.20097	8.00086	0.975599	-0.0356399	0.0484
iFNbcfF1falCRFSiB4	CCT3	chaperonin containing TCP1, subunit 3 (gamma)	-0.397083	0.0135698	0.20349	9.23304	8.97333	0.971872	-0.0411619	0.0463
NAv6twbtRAh7QuCDro	NA	NA	0.397193	0.0135416	0.20349	6.35537	6.83341	1.07522	0.104629	0.0232
WnU11LpeEFYKSCn7.o	TLR8	toll-like receptor 8	-0.397522	0.0134574	0.20349	8.53044	7.87778	0.92349	-0.114831	0.0088
xhqleFfie5_t_yK_78	SMAD2	SMAD family member 2	0.396974	0.0135981	0.203626	5.69992	6.01986	1.05613	0.0787875	0.0192
0J.eRVS6TddNG97ltc	NUDT18	nudix (nucleoside diphosphate linked moiety X)-type motif 18	-0.395987	0.0138544	0.204011	8.34622	8.17515	0.979504	-0.0298773	0.1028
0qVS76JdKCBSQCEtQY	RBM6	RNA binding motif protein 6	0.395548	0.0139697	0.204011	9.73496	9.93039	1.02007	0.0286748	0.1008
9IUtHV3l9Kfe0P0800	NA	NA	-0.396316	0.0137685	0.204011	8.57582	8.36453	0.975362	-0.0359901	0.0576
9KgVOTeXpPykkiVeFs	TXNRD1	thioredoxin reductase 1	-0.396096	0.0138257	0.204011	7.85386	7.47097	0.951248	-0.0721071	0.0007
BE4nSJxVEX2h5dpVRI	EVA1B	eva-1 homolog B (C. elegans)	-0.396535	0.0137115	0.204011	6.13027	5.76705	0.94075	-0.0881165	0.014
f_fOU5I7V5KiSL_lKY	PSMD4	proteasome (prosome, macropain) 26S subunit, non-ATPase, 4	-0.396425	0.01374	0.204011	10.5114	10.3607	0.985669	-0.0208253	0.1269
fIcSejJ5X8JfojqijU	WDR75	WD repeat domain 75	0.396206	0.0137971	0.204011	9.11968	9.38172	1.02873	0.0408694	0.0172
ieV56egF6y4BDDVI1I	PRDX4	peroxiredoxin 4	-0.395767	0.0139119	0.204011	8.43169	8.09136	0.959636	-0.0594403	0.0007
KilQupIwXitKL_IUlw	FAM73A	family with sequence similarity 73, member A	0.395877	0.0138832	0.204011	10.4725	10.9607	1.04662	0.065735	0.0153
lVJ6FV._Ju4cd6eiVI	CCDC107	coiled-coil domain containing 107	-0.395657	0.0139408	0.204011	5.81456	5.4893	0.944061	-0.0830482	0.0242
N15nVaR7qH2l9SCiv8	DNLZ	DNL-type zinc finger	-0.396096	0.0138257	0.204011	9.13643	8.91838	0.976134	-0.034849	0.2809
NepEiUO9tPkndJAerQ	HS1BP3	HCLS1 binding protein 3	-0.395767	0.0139119	0.204011	7.88359	7.70917	0.977875	-0.0322782	0.091
NRfUEpXehAxCPSmNhk	ATP5S	ATP synthase, H+ transporting, mitochondrial Fo complex, subunit s (factor B)	-0.395548	0.0139697	0.204011	6.20275	5.79113	0.93364	-0.0990613	0.0532
oA36e7sunRl7DVJ3yo	NA	NA	0.396206	0.0137971	0.204011	11.3364	11.7651	1.03781	0.0535488	0.0272
oF4lVFaiS7Xuf3k58g	TSPO	translocator protein (18kDa)	-0.395657	0.0139408	0.204011	13.3308	13.1398	0.98567	-0.0208233	0.0317
uqErQ72dFfSl0nkI0k	POLR3H	polymerase (RNA) III (DNA directed) polypeptide H (22.9kD)	-0.396096	0.0138257	0.204011	7.02194	6.78312	0.965989	-0.049921	0.0426
Zpf3EWN5Ny6qtJuJJI	C8orf82	chromosome 8 open reading frame 82	-0.395657	0.0139408	0.204011	6.08381	5.83728	0.959478	-0.059679	0.0741
Zr5EWiIBXEDuiDukCU	ZNF91	zinc finger protein 91	0.395767	0.0139119	0.204011	9.75994	10.0705	1.03182	0.0451878	0.068
BmIi0nkEoIVDoyMQv4	RABGAP1L	RAB GTPase activating protein 1-like	0.395219	0.0140566	0.204301	8.33492	8.45652	1.01459	0.0208959	0.325
KOeNdWen1ISF6h_ktM	ATOX1	antioxidant 1 copper chaperone	-0.395109	0.0140857	0.204301	9.20946	8.89626	0.965992	-0.0499174	0.0044
rkQGsv_7vp51Htd5SU	RPS27	ribosomal protein S27	-0.395219	0.0140566	0.204301	14.2889	14.1273	0.988695	-0.0164031	0.0278
ZQorqdUo6xT539cnBU	STK39	serine threonine kinase 39	0.395109	0.0140857	0.204301	9.13277	9.29705	1.01799	0.0257198	0.12
ZRdR7js7WdXbe9VSjc	MAPK8IP3	mitogen-activated protein kinase 8 interacting protein 3	0.395328	0.0140276	0.204301	9.47288	9.94919	1.05028	0.0707755	0.0293
ZUUKVyHTfpXXSdXl78	SNRPB	small nuclear ribonucleoprotein polypeptides B and B1	-0.394999	0.0141149	0.204444	10.5722	10.4198	0.985584	-0.0209491	0.0756
6pS72m_dqPQjFFL0ic	ATG7	autophagy related 7	-0.39467	0.0142026	0.204794	9.23364	9.00823	0.975588	-0.0356555	0.0922
9cWoNnkim8dQieKQno	EXOSC5	exosome component 5	-0.394122	0.0143498	0.204794	6.98798	6.68421	0.95653	-0.0641173	0.0656
E1xFxd3ep9z9hZjjuk	FTL	ferritin, light polypeptide	-0.393902	0.0144091	0.204794	14.4885	14.3472	0.99025	-0.0141355	0.0722
Hgjo5fTk4ggYoeJp5o	DHPS	deoxyhypusine synthase	0.394122	0.0143498	0.204794	10.1231	10.1805	1.00567	0.00815255	0.3858
HWcSJ1UrZqpZ9eVpdo	NA	NA	0.394012	0.0143794	0.204794	8.39579	8.96754	1.0681	0.0950463	0.0084
iZeSf.UDL06qKqO7C4	NA	NA	0.394561	0.0142319	0.204794	6.47203	6.89078	1.0647	0.0904473	0.0244
N0_ivqCguKIC7378u8	HECA	headcase homolog (Drosophila)	0.394231	0.0143203	0.204794	8.71626	9.11599	1.04586	0.0646891	0.0094
NdFQumk3waT66Ceq0g	LAMTOR2	late endosomal/lysosomal adaptor, MAPK and MTOR activator 2	-0.393902	0.0144091	0.204794	11.2473	11.1167	0.988386	-0.0168542	0.0831
oop4pqiNEK0ojYhSXg	CCBE1	collagen and calcium binding EGF domains 1	0.394231	0.0143203	0.204794	11.2214	11.6666	1.03968	0.0561423	0.0128
T4lJe91qXg7eq5_5f8	RPP25L	ribonuclease P/MRP 25kDa subunit-like	-0.393902	0.0144091	0.204794	8.48621	8.16442	0.962082	-0.0557689	0.0078
T6VFBWVF_HlVILu34g	SLC43A2	solute carrier family 43 (amino acid system L transporter), member 2	-0.393902	0.0144091	0.204794	8.58044	8.35985	0.974291	-0.037575	0.1912
W2teeilGrlER2tWE44	UBE2L6	ubiquitin-conjugating enzyme E2L 6	-0.39478	0.0141733	0.204794	8.55316	8.08238	0.944958	-0.0816774	0.0488
WJJIh4quSLuJ6gK.uk	LPAR2	lysophosphatidic acid receptor 2	0.394451	0.0142613	0.204794	9.12096	9.45078	1.03616	0.051247	0.0194
xpa.LhVOHxJa98XfK4	TST	thiosulfate sulfurtransferase (rhodanese)	-0.394231	0.0143203	0.204794	9.52622	9.26252	0.972318	-0.0404999	0.0461
97CRbQTSEXHToTuvlo	STAMBPL1	STAM binding protein-like 1	0.393793	0.0144388	0.204942	8.41298	8.73478	1.03825	0.0541552	0.0385
3SR.qKeOSmjRgtKI2I	NA	NA	0.393573	0.0144983	0.204965	9.66015	10.2197	1.05793	0.0812398	0.0106
BJ9SSlSii.1SpN9JJI	SCAMP2	secretory carrier membrane protein 2	-0.393573	0.0144983	0.204965	6.90018	6.71457	0.973101	-0.0393392	0.2416
fN0iuTShNyR6opRflQ	DSTYK	dual serine/threonine and tyrosine protein kinase	0.393683	0.0144685	0.204965	7.49628	7.68793	1.02557	0.0364197	0.0181
Ev0skz636T9_ke6954	UHMK1	U2AF homology motif (UHM) kinase 1	0.393244	0.0145881	0.205413	11.2868	11.4043	1.01041	0.0149393	0.2285
Hp05ew1ST_rrUtPGNE	NA	NA	0.393244	0.0145881	0.205413	9.86632	10.3964	1.05373	0.0755037	0.0186
Z1SZ.pKUKakjZ_J0Es	NA	NA	0.393244	0.0145881	0.205413	9.00353	9.45875	1.05056	0.0711591	0.0211
EhehkilbTemjinCDfs	VIMP	VCP-interacting membrane protein	-0.392915	0.0146782	0.206136	8.09115	7.7137	0.95335	-0.0689215	0.0232
KSETlfaST1IEoqCICI	EPB41L2	erythrocyte membrane protein band 4.1-like 2	-0.392915	0.0146782	0.206136	6.09206	5.85618	0.961281	-0.0569701	0.1279
KucVf485IQXTSeXB80	RASA1	RAS p21 protein activator (GTPase activating protein) 1	0.392805	0.0147084	0.206287	9.22609	9.42143	1.02117	0.0302261	0.0474
oelKRQk7u5H7F66.d4	SLBP	stem-loop binding protein	-0.392696	0.0147386	0.206438	8.31713	7.99596	0.961384	-0.0568151	0.0271
6Kil8SHh.HwIoZtHZ4	GLTSCR1L	GLTSCR1-like	0.392586	0.0147689	0.20659	10.1532	10.2376	1.0083	0.0119313	0.2612
WeB5w7p5.sqDocM0u4	SACM1L	SAC1 suppressor of actin mutations 1-like (yeast)	0.392367	0.0148296	0.207166	9.11051	9.30722	1.02159	0.0308179	0.3048
QQ3z1iT1LB..uzsfJ4	PTMA	prothymosin, alpha	0.392147	0.0148905	0.207744	10.1806	10.7791	1.05879	0.0824183	0.0424
0itKL0AUl6UE6YDXt4	AOC4P	amine oxidase, copper containing 4, pseudogene	0.391709	0.015013	0.207894	12.1706	12.5271	1.02929	0.0416536	0.0246
0WoRH2mLnwXF1QRTzo	EIF4E2	eukaryotic translation initiation factor 4E family member 2	-0.39127	0.0151363	0.207894	10.1133	9.94984	0.983838	-0.023508	0.0733
ceSX_8flUGIK2UKI2U	CUTA	cutA divalent cation tolerance homolog (E. coli)	-0.391379	0.0151054	0.207894	10.139	10.0557	0.991786	-0.0118996	0.4398
HpTDXI5GfcPTsXkTuE	MATR3	matrin 3	0.391379	0.0151054	0.207894	12.0882	12.2134	1.01036	0.0148678	0.067
KoNAKkuv0TSYRE7kJ4	USP16	ubiquitin specific peptidase 16	0.391928	0.0149517	0.207894	9.487	9.62114	1.01414	0.0202559	0.2105
KW2iFI4XvI6ctezB2E	ABCC5	ATP-binding cassette, sub-family C (CFTR/MRP), member 5	0.39127	0.0151363	0.207894	7.56396	7.83635	1.03601	0.0510413	0.0078
lG2.H1KUh3FMV6oIVI	ANAPC5	anaphase promoting complex subunit 5	0.391489	0.0150746	0.207894	10.7724	10.8655	1.00865	0.0124187	0.0917
oZ79tAkYqWXul8PXBo	NBEAL2	neurobeachin-like 2	0.391818	0.0149823	0.207894	9.49687	9.76517	1.02825	0.0401939	0.0322
rQjpJpnmbm__Lvahlo	MRPL20	mitochondrial ribosomal protein L20	-0.391379	0.0151054	0.207894	8.72164	8.39656	0.962728	-0.0548002	0.0351
TkFOQCA8P6UpEunTl4	PPM1K	protein phosphatase, Mg2+/Mn2+ dependent, 1K	0.39127	0.0151363	0.207894	8.22264	8.67192	1.05464	0.0767505	0.0395
ToSXz7j4Dn7K97lD.U	SS18	synovial sarcoma translocation, chromosome 18	0.391489	0.0150746	0.207894	9.52625	9.76096	1.02464	0.0351159	0.0602
ZJTrQVRbvf4RolfqWQ	NA	NA	-0.392038	0.0149211	0.207894	13.5059	13.2688	0.98244	-0.0255583	0.0543
uJ5XT1h9IA2CSemXVc	SPTAN1	spectrin, alpha, non-erythrocytic 1	0.39116	0.0151673	0.208051	8.99076	9.22334	1.02587	0.0368467	0.0242
KEReiKE.gBHvfFdgV4	RBM25	RNA binding motif protein 25	0.390941	0.0152294	0.208364	10.314	10.4771	1.01582	0.0226381	0.0922
o9S.Ipo.rbobrSUXSw	RPS10	ribosomal protein S10	-0.390941	0.0152294	0.208364	14.2081	14.0901	0.991694	-0.0120335	0.0214
6VwfoP75Tl53ZVFIL4	RAN	RAN, member RAS oncogene family	-0.390831	0.0152605	0.208521	11.1814	10.9376	0.978199	-0.0318004	0.0391
0kCUyCe6eVKkKUILgo	PGAM4	phosphoglycerate mutase family member 4	-0.389844	0.015543	0.208622	8.72178	8.26878	0.948061	-0.0769481	0.0196
3mlSZXSo06VKyS7UV4	GTF2IRD2B	GTF2I repeat domain containing 2B	-0.390612	0.0153229	0.208622	6.658	6.33838	0.951994	-0.0709758	0.1489
3rpw3_Pc7.4116R1IU	NA	NA	0.389844	0.015543	0.208622	6.10604	6.72756	1.10179	0.139845	0.0003
6Up7AJAF2zSd6BDF5I	KDM3A	lysine (K)-specific demethylase 3A	0.390612	0.0153229	0.208622	8.27601	8.57481	1.0361	0.0511699	0.0042
95AnNWVVFeVTgH4k9A	CLOCK	clock circadian regulator	-0.389953	0.0155114	0.208622	6.8148	6.39672	0.938651	-0.0913391	0.1205
BepKRX_CqKOCOB31DU	PRKCB	protein kinase C, beta	-0.389953	0.0155114	0.208622	7.9208	7.57847	0.956781	-0.0637398	0.0675
KoV75wlUkJDXKyr8NU	EIF4A2	eukaryotic translation initiation factor 4A2	0.390502	0.0153542	0.208622	12.6768	12.7848	1.00852	0.0122364	0.0531
lgnoTrqOpO61Scd6Cc	SLC25A16	solute carrier family 25 (mitochondrial carrier; Graves disease autoantigen), member 16	0.389844	0.015543	0.208622	5.81706	6.20572	1.06681	0.0933079	0.0528
NjWn5UgIghJToLoJV8	C11orf48	chromosome 11 open reading frame 48	-0.390173	0.0154484	0.208622	8.64842	8.38143	0.969129	-0.04524	0.0058
Qpc2sX7gp.W5E2rRS4	C7orf55	chromosome 7 open reading frame 55	-0.390173	0.0154484	0.208622	8.8614	8.63521	0.974474	-0.0373041	0.0817
rJ_ZdqTKhuq5KZQTS4	TMEM259	transmembrane protein 259	0.389844	0.015543	0.208622	9.05284	9.45542	1.04447	0.0627712	0.0071
xoB14Cd3p6C14x4N1I	PCM1	pericentriolar material 1	0.390502	0.0153542	0.208622	9.54035	9.64831	1.01132	0.0162347	0.249
xPvRLS8SNgdfvcd.VU	RNY1	RNA, Ro-associated Y1	0.389844	0.015543	0.208622	7.79464	8.21994	1.05456	0.0766459	0.0131
ZVOtO4dSMfeqevg5Ls	ATP5S	ATP synthase, H+ transporting, mitochondrial Fo complex, subunit s (factor B)	-0.389844	0.015543	0.208622	7.8571	7.56131	0.962354	-0.0553605	0.0727
EUn0lKhANV1QFHdRJ8	CREG1	cellular repressor of E1A-stimulated genes 1	-0.389624	0.0156064	0.208945	9.66651	9.1694	0.948573	-0.0761687	0.0088
fXjLe7Ek_.7eoJKj54	RBM45	RNA binding motif protein 45	0.389624	0.0156064	0.208945	7.50404	7.57816	1.00988	0.0141805	0.4033
KUNUgROioNoSuOUkvU	COMMD9	COMM domain containing 9	-0.389515	0.0156382	0.209107	9.71901	9.50219	0.977692	-0.0325482	0.0137
0O6DVDlpSUoUDUzVVE	NA	NA	-0.389295	0.0157019	0.209431	6.66736	6.2021	0.930219	-0.104358	0.0448
cG5154X3mnWp7tcDkA	COMT	catechol-O-methyltransferase	-0.389295	0.0157019	0.209431	10.4904	10.2248	0.974681	-0.0369978	0.0481
0yoSKKWA1dVTn14V_8	SH2B1	SH2B adaptor protein 1	0.388966	0.0157979	0.210183	7.44844	7.7902	1.04588	0.0647208	0.0043
BVKs8ehc7rs_8BS7X4	ARGLU1	arginine and glutamate rich 1	0.388966	0.0157979	0.210183	11.8561	11.9344	1.00661	0.00949809	0.3217
61UEEKpJ00CXkAeKaE	CYTH2	cytohesin 2	-0.388418	0.0159589	0.210218	7.10688	6.9594	0.979248	-0.0302535	0.237
6opS77qfXnqHiCnRgo	SQSTM1	sequestosome 1	-0.388527	0.0159266	0.210218	11.9315	11.8291	0.991418	-0.0124341	0.2817
Bp59ChC4jIKpQUnHok	MDP1	magnesium-dependent phosphatase 1	-0.388527	0.0159266	0.210218	6.71609	6.37957	0.949894	-0.0741623	0.0048
BRz_692WpJ_iCmQx3U	NA	NA	-0.388637	0.0158943	0.210218	13.6633	13.5361	0.990691	-0.0134934	0.0401
KaItFQe7oIQjndhL5I	GTF3A	general transcription factor IIIA	0.388637	0.0158943	0.210218	11.6397	11.7776	1.01185	0.0169955	0.067
QpA6ukLFl86LMakFOg	TIAL1	TIA1 cytotoxic granule-associated RNA binding protein-like 1	0.388418	0.0159589	0.210218	9.80632	9.96335	1.01601	0.0229191	0.1565
WuX49HyC7dIAXoS9n0	USP1	ubiquitin specific peptidase 1	0.388527	0.0159266	0.210218	8.31251	8.41719	1.01259	0.0180549	0.3242
Zf5I0U7r4K.y_6ES60	ANKRD10	ankyrin repeat domain 10	0.388747	0.0158621	0.210218	8.37866	8.53566	1.01874	0.0267833	0.118
cTqn3heJFCvioSjyko	TRIB3	tribbles homolog 3 (Drosophila)	-0.388198	0.0160237	0.210289	6.86063	6.3628	0.927437	-0.108679	0.005
ohHkyP_V4Meu5UrOW4	KIAA1147	KIAA1147	0.388198	0.0160237	0.210289	10.1775	10.4169	1.02352	0.0335395	0.0193
ZKl563TXefX_X8VzF0	WDR6	WD repeat domain 6	0.388308	0.0159913	0.210289	10.4443	10.6869	1.02323	0.0331283	0.0033
Te4VV0giY1VcQvr17E	RNASE6	ribonuclease, RNase A family, k6	-0.388089	0.0160562	0.210455	10.0953	9.72126	0.962951	-0.0544651	0.0637
9K3H0h9dlddRWI5SLc	SLC25A3	solute carrier family 25 (mitochondrial carrier; phosphate carrier), member 3	-0.387869	0.0161213	0.210529	11.8958	11.715	0.984801	-0.0220958	0.0183
xh7XpNgd1d7uw_iiFE	NUP37	nucleoporin 37kDa	-0.387869	0.0161213	0.210529	8.69483	8.33447	0.958555	-0.0610667	0.0012
xr0iKoLj6XAtKBykLo	ULK2	unc-51 like autophagy activating kinase 2	0.387869	0.0161213	0.210529	6.39783	6.8011	1.06303	0.088187	0.0248
0I66_TqfXq3Ud1t6XA	ATP6V1E1	ATPase, H+ transporting, lysosomal 31kDa, V1 subunit E1	-0.38754	0.0162194	0.210773	11.0099	10.8321	0.983844	-0.023498	0.0333
lVyKI9IJEFEkIkXp40	CYB5A	cytochrome b5 type A (microsomal)	-0.38754	0.0162194	0.210773	6.43763	5.98532	0.92974	-0.105101	0.0654
Nu0_SCHeImkJINeuEk	IL10RB	interleukin 10 receptor, beta	-0.38754	0.0162194	0.210773	8.94255	8.5444	0.955476	-0.0657081	0.0173
upZTAWUjQXoncZdcb8	FTH1P7	ferritin, heavy polypeptide 1 pseudogene 7	-0.38765	0.0161867	0.210773	13.9485	13.6976	0.982015	-0.0261829	0.0028
0IKDp61Ip.7UdXdHoI	ZNF589	zinc finger protein 589	0.387211	0.0163181	0.211022	7.15708	7.52352	1.0512	0.0720356	0.0841
KiRNQuBAEXCOZZaFRI	NA	NA	0.387211	0.0163181	0.211022	11.3203	11.606	1.02524	0.0359576	0.1125
o4U1KRLp05ew1SB.qI	KIAA1751	KIAA1751	0.387321	0.0162851	0.211022	11.6172	12.0617	1.03826	0.054167	0.0226
udaVxVCggupSz_CC9Y	PTRHD1	peptidyl-tRNA hydrolase domain containing 1	-0.387321	0.0162851	0.211022	7.50753	7.25654	0.966569	-0.0490559	0.0779
ff7kki6fEerdDOVd_k	CNIH1	cornichon family AMPA receptor auxiliary protein 1	-0.386992	0.0163841	0.211361	7.8342	7.05961	0.901127	-0.150197	0.0464
rLiRQKomPQI7mgV4pY	CUEDC2	CUE domain containing 2	-0.386992	0.0163841	0.211361	9.30286	9.12303	0.980669	-0.0281615	0.0035
9SSRHeoUUnP9Xd.eA0	CALML4	calmodulin-like 4	-0.386882	0.0164172	0.211531	6.91429	6.53489	0.945128	-0.0814185	0.1491
0jF7DVJxuop4rqIPn0	SPTLC1	serine palmitoyltransferase, long chain base subunit 1	0.385346	0.0168865	0.211911	12.2854	12.7191	1.0353	0.0500453	0.013
0on4A3lkg6WUu8SeQo	PLAUR	plasminogen activator, urokinase receptor	-0.385346	0.0168865	0.211911	8.7676	8.39998	0.95807	-0.0617973	0.0759
0SXhieViujBeEehqDU	CD14	CD14 molecule	-0.385346	0.0168865	0.211911	12.737	12.557	0.985867	-0.0205355	0.0911
30dxWiL9Wfr4ET6XSg	ANXA2	annexin A2	-0.385456	0.0168526	0.211911	8.35216	7.64575	0.915422	-0.12749	0.0492
3qXJ0USRNdSjcl9zcU	NME6	NME/NM23 nucleoside diphosphate kinase 6	-0.385895	0.0167176	0.211911	7.88253	7.65695	0.971383	-0.0418885	0.0946
3wlhHXhd3vRXip7fgk	SLC35A4	solute carrier family 35, member A4	-0.385676	0.016785	0.211911	8.54836	8.40501	0.98323	-0.0243986	0.069
3Xp1Ak2aICEEF69c_k	ANAPC15	anaphase promoting complex subunit 15	-0.384579	0.0171253	0.211911	8.14801	8.02291	0.984647	-0.0223216	0.1953
6i6aRf6RPTpT6jqTWM	ROMO1	reactive oxygen species modulator 1	-0.385566	0.0168188	0.211911	11.05	10.8602	0.982826	-0.0249922	0.0165
9pF0lKrslCyEDoNe54	PRICKLE4	prickle homolog 4 (Drosophila)	-0.385566	0.0168188	0.211911	11.0135	10.8719	0.987136	-0.0186791	0.0804
BdX6GlIz37Tu6KrjFE	MUT	methylmalonyl CoA mutase	-0.385785	0.0167513	0.211911	8.36425	8.13313	0.972368	-0.0404256	0.0106
BMeN7vk.QDAeu7neXo	PTPLB	protein tyrosine phosphatase-like (proline instead of catalytic arginine), member b	0.385346	0.0168865	0.211911	9.88413	10.0369	1.01546	0.022132	0.2122
chKa5pdQnVwjXLbWAM	NA	NA	-0.385456	0.0168526	0.211911	13.3359	13.202	0.989961	-0.0145557	0.1062
clA5KXu7J7u..e6_WQ	ESYT2	extended synaptotagmin-like protein 2	0.385785	0.0167513	0.211911	11.741	11.8978	1.01336	0.0191399	0.0625
cn6iivkuJ4jrlHkfyU	NA	NA	0.385566	0.0168188	0.211911	10.4053	10.9833	1.05555	0.0779938	0.0065
cqW9.cK7azuqLrEA60	AKAP17A	A kinase (PRKA) anchor protein 17A	0.384579	0.0171253	0.211911	10.9993	11.1806	1.01648	0.0235861	0.0435
EriIgoBfqKKE8evvek	SKAP1	src kinase associated phosphoprotein 1	0.384579	0.0171253	0.211911	10.414	10.6281	1.02056	0.0293673	0.0595
EXNKU7KAe737z6yKpU	C10orf12	chromosome 10 open reading frame 12	0.384688	0.017091	0.211911	8.37529	8.60574	1.02752	0.0391607	0.0182
EXQ55dSJ._gMdI16WU	RSL1D1	ribosomal L1 domain containing 1	-0.386443	0.0165501	0.211911	10.2644	10.1123	0.985181	-0.0215395	0.1091
fSIK50pQSER1.LYv4o	MCCC1	methylcrotonoyl-CoA carboxylase 1 (alpha)	0.384908	0.0170226	0.211911	8.51041	8.60481	1.01109	0.0159157	0.0486
fW.n38HUlmg4Ty6Bak	INPP5E	inositol polyphosphate-5-phosphatase, 72 kDa	0.386443	0.0165501	0.211911	7.49703	7.83262	1.04476	0.063176	0.0636
iSHC6j9P.EHedx8l.o	LUC7L3	LUC7-like 3 (S. cerevisiae)	0.384908	0.0170226	0.211911	9.42684	9.8274	1.04249	0.0600356	0.0475
KmjX6uQhQOSICfE8iI	NUDCD2	NudC domain containing 2	-0.385127	0.0169544	0.211911	7.38855	7.12525	0.964364	-0.0523507	0.1465
NDoL0KLilYXp3Z6KpM	ANAPC11	anaphase promoting complex subunit 11	-0.385127	0.0169544	0.211911	9.14938	8.96853	0.980234	-0.0288023	0.0646
od_OUuSIUi0jlYoS6s	WDR59	WD repeat domain 59	0.385456	0.0168526	0.211911	9.44343	9.62791	1.01954	0.0279116	0.0273
oNC0ReVenedXSHe_jQ	SULT1A3	sulfotransferase family, cytosolic, 1A, phenol-preferring, member 3	-0.386224	0.016617	0.211911	7.95189	7.71522	0.970238	-0.0435899	0.077
Q7g14Fo5S79d1EqSdU	RFXANK	regulatory factor X-associated ankyrin-containing protein	-0.385566	0.0168188	0.211911	6.93891	6.54642	0.943437	-0.0840024	0.0188
QezlSoC6bzBKCSLpzo	NA	NA	0.385127	0.0169544	0.211911	11.82	12.1509	1.02799	0.0398226	0.0663
r3t6ekqCgIH5O_uCgg	TMSB4XP8	thymosin beta 4, X-linked pseudogene 8	0.386443	0.0165501	0.211911	12.5513	12.7275	1.01404	0.0201184	0.1056
rm_BUqCBeeAFjhVST4	TMEM187	transmembrane protein 187	-0.385127	0.0169544	0.211911	6.54067	5.97667	0.91377	-0.130097	0.0063
rWxSdCX1J3WtN.kprQ	NA	NA	-0.385566	0.0168188	0.211911	10.4736	10.2476	0.978422	-0.0314717	0.0909
u_lMielUKBPKuB5ckU	NA	NA	-0.384798	0.0170568	0.211911	8.73772	8.6116	0.985566	-0.0209756	0.23
xUrHKin.gVKKSK_SYk	SYAP1	synapse associated protein 1	0.384688	0.017091	0.211911	10.0028	10.4349	1.04319	0.0610045	0.0175
xXJUTj_HSI93.tRIS0	CLEC7A	C-type lectin domain family 7, member A	-0.384579	0.0171253	0.211911	7.93985	7.51817	0.94689	-0.0787313	0.0696
ZtGE1geioQo3wFQLGI	RBBP7	retinoblastoma binding protein 7	0.385346	0.0168865	0.211911	9.10672	9.29233	1.02038	0.0291089	0.1056
09tew3v3K4JMdS7.Ko	MST4	serine/threonine protein kinase MST4	0.383811	0.017367	0.211938	10.0448	10.1498	1.01046	0.0150101	0.2928
3dnuL.aupIZHvg3rJQ	SAFB2	scaffold attachment factor B2	0.383811	0.017367	0.211938	10.0722	10.2402	1.01667	0.0238576	0.076
3hNJuEkohlSigikgu8	FXR1	fragile X mental retardation, autosomal homolog 1	-0.383811	0.017367	0.211938	8.3033	7.93826	0.956037	-0.0648609	0.0588
3uRuHld7oJSfAVyV7g	UROS	uroporphyrinogen III synthase	-0.38414	0.0172631	0.211938	9.5129	9.33195	0.980979	-0.027706	0.2323
6vUivofs8rDAnoXqHY	BRD7	bromodomain containing 7	0.38414	0.0172631	0.211938	9.00809	9.1684	1.0178	0.0254489	0.0926
9AbSdHVfUV0nUV0kjg	NA	NA	0.38414	0.0172631	0.211938	11.8128	12.0856	1.02309	0.0329387	0.0343
cld3ujVx56.eX3U54g	FCGR2A	Fc fragment of IgG, low affinity IIa, receptor (CD32)	-0.38392	0.0173323	0.211938	10.8757	10.5332	0.968507	-0.0461649	0.1111
EU4osUop8Y4uXoorks	NHP2	NHP2 ribonucleoprotein	-0.38403	0.0172977	0.211938	8.73689	8.61097	0.985587	-0.0209443	0.2
NR0iIeNRExAehIaXXk	PCED1A	PC-esterase domain containing 1A	0.38392	0.0173323	0.211938	7.91043	8.25751	1.04388	0.0619511	0.0171
QT9BWop4r5Li6I_xR4	NUBPL	nucleotide binding protein-like	0.384359	0.0171941	0.211938	10.9837	11.5358	1.05027	0.0707649	0.0091
TjqCqK7QTl09xfXV3o	LOC100190986	uncharacterized LOC100190986	0.38403	0.0172977	0.211938	9.25701	9.68351	1.04607	0.0649851	0.0167
x0h1eUX.Ver3lt_XR8	DPM2	dolichyl-phosphate mannosyltransferase polypeptide 2, regulatory subunit	-0.38392	0.0173323	0.211938	6.9874	6.67353	0.955081	-0.0663046	0.0111
0B7ko6J3jAmRCudASk	SDCBP	syndecan binding protein (syntenin)	-0.383372	0.0175064	0.212418	9.15279	8.51807	0.930653	-0.103685	0.0493
fileHFegskpZOforAs	FAU	Finkel-Biskis-Reilly murine sarcoma virus (FBR-MuSV) ubiquitously expressed	-0.383591	0.0174366	0.212418	13.7533	13.683	0.994886	-0.00739749	0.2177
H03E2Jq5JuIKUGkQe0	RPL26L1	ribosomal protein L26-like 1	-0.383482	0.0174715	0.212418	8.75702	8.52209	0.973172	-0.0392331	0.0136
o7nvoAugSMh_eiEq_U	NFX1	nuclear transcription factor, X-box binding 1	0.383372	0.0175064	0.212418	8.64014	8.78761	1.01707	0.0244167	0.249
oSxE1zlMLrVEsQrpdU	PLBD1	phospholipase B domain containing 1	-0.383372	0.0175064	0.212418	12.335	11.8021	0.956791	-0.0637237	0.0075
BDRztBIRK79X19M4oI	NA	NA	-0.383153	0.0175764	0.212539	8.15498	7.72455	0.947219	-0.0782307	0.0318
lqWI6.t85cye.O1RS4	NA	NA	0.383153	0.0175764	0.212539	7.53809	7.89022	1.04671	0.0658665	0.0314
rsVr5xrgOCuVZNSAhk	PLCXD1	phosphatidylinositol-specific phospholipase C, X domain containing 1	0.383153	0.0175764	0.212539	7.95161	8.28638	1.0421	0.0594963	0.0473
6Eq9lUtdeXohL47tOQ	STAT3	signal transducer and activator of transcription 3 (acute-phase response factor)	-0.382714	0.0177172	0.21327	9.14901	8.98965	0.982581	-0.0253517	0.1344
cekocNV9vnUUetOeOE	TMEM69	transmembrane protein 69	-0.382714	0.0177172	0.21327	7.8132	7.34371	0.939911	-0.0894039	0.0244
EWhqR6mHuXZ4oAMHAQ	NA	NA	-0.382714	0.0177172	0.21327	10.1549	9.89557	0.974462	-0.0373215	0.1259
Qpuld96NN9NepxdEpw	NA	NA	-0.382824	0.017682	0.21327	6.3656	5.86793	0.921818	-0.117446	0.1311
NpT7uXl8uHW6.7iiSI	SGSM2	small G protein signaling modulator 2	0.382604	0.0177526	0.213453	10.83	11.2106	1.03515	0.0498363	0.0048
6tA.FelCNZCllageeE	RPS9	ribosomal protein S9	-0.382385	0.0178235	0.213523	13.1193	12.9657	0.988287	-0.0169983	0.1296
isN4E.qKeKSgjZ_K1I	SLC5A8	solute carrier family 5 (sodium/monocarboxylate cotransporter), member 8	0.382275	0.017859	0.213523	7.7881	8.64022	1.10941	0.149798	0.0073
K73kRYoDufXiouroiU	NA	NA	-0.382385	0.0178235	0.213523	7.77374	7.49374	0.963981	-0.0529234	0.1763
KsXk0b6uv1PyFilr0g	HERPUD1	homocysteine-inducible, endoplasmic reticulum stress-inducible, ubiquitin-like domain member 1	-0.382275	0.017859	0.213523	10.6127	10.3278	0.973152	-0.0392632	0.0481
ZUVT2vfeXhfQOVO_l8	SAP130	Sin3A-associated protein, 130kDa	-0.382494	0.017788	0.213523	7.85242	7.61589	0.969879	-0.0441232	0.0231
uo5XRPrn910105Vf5Q	NLRX1	NLR family member X1	-0.382165	0.0178946	0.213708	7.56043	7.34082	0.970952	-0.0425279	0.0954
0106ep0.a1f3X61SF8	APH1A	APH1A gamma secretase subunit	-0.381398	0.0181453	0.213955	9.98404	9.83682	0.985254	-0.0214317	0.1526
05B2nveh3ju7oqOqDI	SMAD3	SMAD family member 3	0.381507	0.0181093	0.213955	8.81363	9.01915	1.02332	0.0332554	0.0722
061H1G05p4aHZ717q4	PSMG4	proteasome (prosome, macropain) assembly chaperone 4	-0.381398	0.0181453	0.213955	8.61848	8.50673	0.987034	-0.0188289	0.2281
3nDVLa5ZNVJWWU6WXE	PGAM1	phosphoglycerate mutase 1 (brain)	-0.381617	0.0180734	0.213955	8.08422	7.64132	0.945214	-0.081287	0.0367
9kxenuDknoruitxLpA	ATP6V1E2	ATPase, H+ transporting, lysosomal 31kDa, V1 subunit E2	-0.381946	0.0179659	0.213955	6.60724	6.40275	0.969052	-0.0453543	0.2665
BH7oTTo_3BFNEtXp0o	FANCD2	Fanconi anemia, complementation group D2	0.381617	0.0180734	0.213955	6.43287	6.65663	1.03478	0.0493308	0.1386
cnVKVCd7uFSIDAjl0s	DGCR6	DiGeorge syndrome critical region gene 6	-0.381507	0.0181093	0.213955	9.15969	9.00723	0.983355	-0.0242155	0.151
HSqDURJWdUonDrIm18	IL17RA	interleukin 17 receptor A	-0.381178	0.0182175	0.213955	9.59382	9.36795	0.976457	-0.0343713	0.0927
lKLk0G595LGnlWGLuw	AGAP8	ArfGAP with GTPase domain, ankyrin repeat and PH domain 8	0.381836	0.0180017	0.213955	9.07667	9.37973	1.03339	0.0473836	0.0098
lXSeVTNxvX9JL7ULKI	METAP1	methionyl aminopeptidase 1	0.381398	0.0181453	0.213955	9.73171	9.81654	1.00872	0.0125213	0.1459
Q2fAXqKSK4niNm0_R0	NA	NA	0.381946	0.0179659	0.213955	9.9287	10.4833	1.05586	0.0784151	0.0193
ruGnrh46OrLqeIIqhw	KIFC2	kinesin family member C2	0.381178	0.0182175	0.213955	8.02886	8.5039	1.05917	0.0829289	0.0132
TZHS0N9EKRCIvTGqio	ZNF557	zinc finger protein 557	-0.381288	0.0181814	0.213955	6.41717	6.18331	0.963557	-0.0535579	0.0069
uelcXRJ4B.AASjqUUk	NPIPA1	nuclear pore complex interacting protein family, member A1	0.381507	0.0181093	0.213955	8.04885	8.36893	1.03977	0.0562591	0.0326
ZSoSN441SineihDcoU	LILRA2	leukocyte immunoglobulin-like receptor, subfamily A (with TM domain), member 2	-0.381288	0.0181814	0.213955	10.8676	10.546	0.970406	-0.04334	0.0611
NuURnZ3.8RUuXeHe1U	VKORC1	vitamin K epoxide reductase complex, subunit 1	-0.380959	0.0182899	0.214568	10.557	10.3234	0.977873	-0.0322812	0.0067
9uLhRerlLxK79SIUyA	CBX6	chromobox homolog 6	0.38052	0.0184355	0.216037	9.82144	10.0711	1.02542	0.0362194	0.0048
cEkoW3w_7k.4IjmHeo	DSTYK	dual serine/threonine and tyrosine protein kinase	0.38041	0.018472	0.216226	7.87731	8.62257	1.09461	0.130416	0.0083
HnVfl7oE_3rXJ7r1T4	KANSL1	KAT8 regulatory NSL complex subunit 1	0.380081	0.018582	0.21675	10.3327	10.6104	1.02687	0.038251	0.0293
iQou135131FdLo4w3g	NPIPB15	nuclear pore complex interacting protein family, member B15	0.380191	0.0185453	0.21675	9.04753	9.41372	1.04047	0.0572399	0.0363
rTUh4oIVoB8qlG4lGk	RPL27A	ribosomal protein L27a	-0.379972	0.0186188	0.21675	14.3281	14.191	0.990432	-0.0138703	0.0228
rURSUXUU5bgv4VSIjQ	NA	NA	-0.379972	0.0186188	0.21675	9.01475	8.76499	0.972294	-0.040535	0.2193
Wl4.X.ow4KTfy0cXfc	SNORD11	small nucleolar RNA, C/D box 11	0.379972	0.0186188	0.21675	6.82027	7.61981	1.11723	0.159927	0.0028
0Je9NYkuakxBriB6IE	CRTAP	cartilage associated protein	-0.379642	0.0187295	0.217086	8.48091	7.81578	0.921573	-0.117829	0.1053
lRupI54_hSGll40ol8	SIVA1	SIVA1, apoptosis-inducing factor	-0.379642	0.0187295	0.217086	7.6672	7.46776	0.973988	-0.0380244	0.1163
raSShE1lJOVCd9eReg	MSL3	male-specific lethal 3 homolog (Drosophila)	-0.379642	0.0187295	0.217086	6.87022	6.54459	0.952603	-0.0700531	0.0674
WxFEbxB5OJ9d2RCFJ4	ADARB1	adenosine deaminase, RNA-specific, B1	0.379752	0.0186925	0.217086	9.49099	9.78183	1.03064	0.0435456	0.0248
xKf56fuaTXnW3kr7n0	ATP5I	ATP synthase, H+ transporting, mitochondrial Fo complex, subunit E	-0.379533	0.0187665	0.217278	9.22469	9.07141	0.983384	-0.0241727	0.0939
0lB.jRJ1KFLkp6eV38	CCDC84	coiled-coil domain containing 84	0.379423	0.0188036	0.217471	8.28168	8.64174	1.04348	0.0613983	0.0366
6ut9ioyRiut4ShwR8U	TIMM23	translocase of inner mitochondrial membrane 23 homolog (yeast)	-0.379313	0.0188408	0.217577	8.29475	7.96006	0.95965	-0.05942	0.0037
BXxyHuOnRF7DVLn_oo	BLOC1S6	biogenesis of lysosomal organelles complex-1, subunit 6, pallidin	0.379204	0.018878	0.217577	11.0115	11.4026	1.03551	0.0503454	0.0183
cVpQTQuH8yeQgO6zug	NA	NA	0.379094	0.0189153	0.217577	10.3417	10.5945	1.02444	0.0348376	0.0984
fEUKS0vCknOv6ApMaE	SLC7A6	solute carrier family 7 (amino acid transporter light chain, y+L system), member 6	0.379204	0.018878	0.217577	6.09067	6.50761	1.06846	0.0955273	0.0475
oe6IJ3eGo1kL_WeOS4	TALDO1	transaldolase 1	-0.379094	0.0189153	0.217577	12.6303	12.4124	0.982746	-0.0251097	0.0351
xJupT01F7S0EEVniTY	TOR4A	torsin family 4, member A	-0.378984	0.0189526	0.21777	8.01468	7.65068	0.954584	-0.0670557	0.0314
BXqTJ.rjiLo657ides	PIGO	phosphatidylinositol glycan anchor biosynthesis, class O	-0.378875	0.01899	0.217964	6.99478	6.81927	0.974909	-0.0366608	0.1195
6e5enz9HSTDuRavRU4	PARP3	poly (ADP-ribose) polymerase family, member 3	-0.378216	0.0192157	0.218429	8.48945	8.38038	0.987152	-0.0186556	0.2886
E9VUedIhpiBzvufeh0	NOMO1	NODAL modulator 1	-0.378546	0.0191026	0.218429	8.07797	7.82401	0.968561	-0.0460846	0.0653
HohHGhIg4k2574JF1E	DNTTIP1	deoxynucleotidyltransferase, terminal, interacting protein 1	-0.378216	0.0192157	0.218429	9.37107	9.12668	0.973921	-0.0381229	0.0358
i4KuAqRfuXIcqeXrS0	MLX	MLX, MAX dimerization protein	-0.378326	0.0191779	0.218429	7.23883	6.82294	0.942547	-0.085364	0.008
ioRaPdcY0JQtSefUCI	PRDX3	peroxiredoxin 3	-0.378436	0.0191402	0.218429	9.31826	8.72589	0.936429	-0.0947578	0.0157
KDpXnu0v1e6X.gexN0	AKAP8	A kinase (PRKA) anchor protein 8	0.378326	0.0191779	0.218429	8.3246	8.54502	1.02648	0.0377031	0.0303
oR_1Djuztwl07Fj_C0	STX2	syntaxin 2	0.378326	0.0191779	0.218429	8.3533	8.78107	1.05121	0.0720519	0.0055
rinfSvdd7T2tJbdLU8	ATP5J	ATP synthase, H+ transporting, mitochondrial Fo complex, subunit F6	-0.378436	0.0191402	0.218429	11.0813	10.8163	0.976084	-0.0349222	0.0458
u_iyXD0oMVCT5Cm5Lk	ZBED5	zinc finger, BED-type containing 5	0.378546	0.0191026	0.218429	9.75605	9.86901	1.01158	0.0166083	0.0843
ijKPXwjvFFSqlEJSXk	ERMP1	endoplasmic reticulum metallopeptidase 1	0.378107	0.0192535	0.218625	6.78909	7.02048	1.03408	0.0483521	0.0638
fggefiVKKSK_S4kiPs	PPA2	pyrophosphatase (inorganic) 2	0.377887	0.0193294	0.218982	12.6358	12.9753	1.02687	0.0382475	0.0223
rMA_.NdRB5eiBdohSQ	MRPL22	mitochondrial ribosomal protein L22	-0.377778	0.0193674	0.218982	7.8379	7.41971	0.946646	-0.0791033	0.0594
WduNVJUWU6WXEB6540	NA	NA	-0.377778	0.0193674	0.218982	7.38852	6.91017	0.935258	-0.0965637	0.0918
Wu5eo99Lr9KSMviHqk	LRIG2	leucine-rich repeats and immunoglobulin-like domains 2	0.377778	0.0193674	0.218982	7.30903	7.72564	1.057	0.079975	0.0083
0Lijs3kvvkSR1_FQSI	RNF146	ring finger protein 146	-0.37701	0.0196353	0.21901	7.67074	7.15898	0.933284	-0.0996119	0.0038
3AuiSKCeegC7lOFneI	CCT7	chaperonin containing TCP1, subunit 7 (eta)	-0.376352	0.0198674	0.21901	7.69613	7.18158	0.933142	-0.0998313	0.0927
63dUgevknAEiI3h56c	KIAA0907	KIAA0907	0.376242	0.0199063	0.21901	9.29794	9.46207	1.01765	0.0252444	0.1485
6V1UodUc_Xe4_lSigA	LMF2	lipase maturation factor 2	0.37679	0.0197124	0.21901	8.75061	8.9937	1.02778	0.0395306	0.0896
6VH6yAiVIJJXpXsI6E	ITPKB	inositol-trisphosphate 3-kinase B	0.376242	0.0199063	0.21901	8.65669	8.93373	1.032	0.0454472	0.0088
9eH3iSuKCRxeLqoVik	NUDT22	nudix (nucleoside diphosphate linked moiety X)-type motif 22	-0.376681	0.0197511	0.21901	8.30708	8.17283	0.98384	-0.0235045	0.0934
9Z9sVJSRzuxO9euA6Q	NCF1	neutrophil cytosolic factor 1	-0.377449	0.0194818	0.21901	10.0722	9.50808	0.943991	-0.0831553	0.079
B4.dHiKB.3FK_qTOok	PRKAA1	protein kinase, AMP-activated, alpha 1 catalytic subunit	0.37712	0.0195968	0.21901	9.61712	9.67906	1.00644	0.00926325	0.5053
Bo1HMkpFLt_0XodRMo	CHPT1	choline phosphotransferase 1	-0.376681	0.0197511	0.21901	9.31127	8.92161	0.958152	-0.0616738	0.0123
BZHqfXhcJLOHigiSPk	PSMD4	proteasome (prosome, macropain) 26S subunit, non-ATPase, 4	-0.37679	0.0197124	0.21901	9.25988	9.1444	0.987529	-0.0181047	0.1876
cijh3giiQKSe_9ghF0	PHIP	pleckstrin homology domain interacting protein	0.376242	0.0199063	0.21901	10.4309	10.6212	1.01824	0.0260744	0.0457
cq_pNBp41fNQTr3BfQ	NDUFS4	NADH dehydrogenase (ubiquinone) Fe-S protein 4, 18kDa (NADH-coenzyme Q reductase)	-0.377229	0.0195585	0.21901	9.99063	9.72866	0.973778	-0.0383352	0.0173
Hg2fgVKKSI_S4lCHuU	RAB42P1	RAB42, member RAS oncogene family, pseudogene 1	0.377558	0.0194436	0.21901	10.7778	11.0797	1.028	0.0398452	0.0257
HnMhLokxKkKR.PKp10	LTV1	LTV1 homolog (S. cerevisiae)	0.37712	0.0195968	0.21901	9.26193	9.38364	1.01314	0.0188352	0.0851
iqkpERF1ZSdQ.5H.1c	PDRG1	p53 and DNA-damage regulated 1	-0.376242	0.0199063	0.21901	7.04816	6.71142	0.952223	-0.0706288	0.0119
KXggCqSHXRPUkf1ReE	BSCL2	Berardinelli-Seip congenital lipodystrophy 2 (seipin)	-0.376242	0.0199063	0.21901	8.71517	8.52302	0.977952	-0.0321641	0.1553
NMdClq5rp0xE6JCgoU	NA	NA	0.37679	0.0197124	0.21901	9.56487	9.99957	1.04545	0.0641207	0.0344
o4O7F4LZFGiJGIhWL0	COX6A1	cytochrome c oxidase subunit VIa polypeptide 1	-0.376571	0.0197898	0.21901	10.3441	10.1544	0.981662	-0.0267013	0.0717
oioTn1X7UX_SXv3tOw	CCNI	cyclin I	-0.377558	0.0194436	0.21901	13.1281	13.0234	0.992027	-0.0115486	0.0599
osSgWiAbVdFU1dJS4Q	CCDC88B	coiled-coil domain containing 88B	0.376681	0.0197511	0.21901	7.67102	8.02449	1.04608	0.0649907	0.0507
ulSiEhR_UZ77ABULV4	ENG	endoglin	-0.376242	0.0199063	0.21901	7.28053	6.90387	0.948264	-0.076639	0.0152
WgflI5AxRIdQgBWL6o	TCERG1	transcription elongation regulator 1	0.37701	0.0196353	0.21901	7.64259	7.82464	1.02382	0.033964	0.0497
WklJqxIOj.oIqLRR6E	ZFAS1	ZNFX1 antisense RNA 1	-0.377668	0.0194055	0.21901	11.5456	11.3969	0.98712	-0.0187021	0.2087
WQjCT9.Xi9K4eKCJRA	HNRNPUL1	heterogeneous nuclear ribonucleoprotein U-like 1	0.376571	0.0197898	0.21901	10.0594	10.2813	1.02205	0.0314712	0.2076
xsk3bRlJHZdXFDh0Xg	BCAT2	branched chain amino-acid transaminase 2, mitochondrial	-0.376571	0.0197898	0.21901	7.35724	7.10025	0.965071	-0.051293	0.0427
ZTqf63.4cBd.zBO9DA	RPLP1	ribosomal protein, large, P1	0.376571	0.0197898	0.21901	10.6955	11.2264	1.04964	0.0698943	0.0561
lKG415_qH0OeHmfR4U	DNASE1L1	deoxyribonuclease I-like 1	-0.376132	0.0199453	0.219212	6.1349	5.81556	0.947947	-0.0771214	0.067
6VyLr9TdEiDSEqUSVU	MRPS26	mitochondrial ribosomal protein S26	-0.376023	0.0199843	0.219414	7.98554	7.70856	0.965315	-0.0509288	0.0288
BoU0oeeWVd6IiSf.P4	MRTO4	mRNA turnover 4 homolog (S. cerevisiae)	-0.375803	0.0200625	0.219818	6.23808	6.15459	0.986616	-0.0194388	0.6042
fuSNSoBStRRdp6c_fg	EIF2D	eukaryotic translation initiation factor 2D	-0.375803	0.0200625	0.219818	7.97065	7.83628	0.983143	-0.0245271	0.1713
lzC5T77Cuu.XIX1eOY	KDM2B	lysine (K)-specific demethylase 2B	0.375694	0.0201018	0.220021	10.7645	10.9172	1.01419	0.0203232	0.0679
rX5VQ9TSFCnkLpXU9s	DPP3	dipeptidyl-peptidase 3	-0.375474	0.0201804	0.220654	6.326	6.03765	0.954419	-0.0673051	0.0286
HueP7_jP4QpHeO4fV4	SCYL2	SCY1-like 2 (S. cerevisiae)	0.375255	0.0202593	0.220835	8.78902	8.8621	1.00831	0.0119459	0.4438
KlaUC3KSCXXMECrruk	TMED1	transmembrane emp24 protein transport domain containing 1	-0.375255	0.0202593	0.220835	8.38395	8.20124	0.978207	-0.0317885	0.108
KLUr0Icl6kE6QhXtXM	DENR	density-regulated protein	0.375255	0.0202593	0.220835	9.70979	10.1851	1.04895	0.0689488	0.0196
xeSt1TgpRVOt46k4JM	TCN2	transcobalamin II	-0.375145	0.0202988	0.221039	6.46363	6.10051	0.943821	-0.0834149	0.094
3.X_koK7fnkrBw4ILo	HNRNPA2B1	heterogeneous nuclear ribonucleoprotein A2/B1	0.373939	0.0207381	0.221046	10.4179	10.6522	1.02249	0.0320888	0.0362
3XrQuenee1_X1P1XeQ	ANG	angiogenin, ribonuclease, RNase A family, 5	-0.374048	0.0206978	0.221046	8.50778	8.12992	0.955587	-0.0655415	0.0556
9OpMrCaCrElDlYOUiA	RPL19	ribosomal protein L19	-0.374377	0.0205774	0.221046	14.1685	14.0823	0.993917	-0.00880257	0.1079
BgPVQJ0i1L19TAEp6E	NA	NA	0.374048	0.0206978	0.221046	7.35669	7.73634	1.05161	0.072594	0.0421
BTTooXoRA5IQknifYo	S100A9	S100 calcium binding protein A9	-0.373939	0.0207381	0.221046	14.4487	14.3143	0.990695	-0.0134871	0.0878
c38h1I1cVdJBydV7aU	ZNF668	zinc finger protein 668	-0.375035	0.0203384	0.221046	6.97704	6.61674	0.94836	-0.0764935	0.061
c38M146Qkh4yeRP6Tk	UBE2Q2	ubiquitin-conjugating enzyme E2Q family member 2	0.374158	0.0206576	0.221046	9.54325	9.61446	1.00746	0.0107252	0.4402
ckOsBdiEEBCSq7_BQU	TCP1	t-complex 1	0.374377	0.0205774	0.221046	9.61445	9.77034	1.01621	0.0232041	0.2025
cr99h9Pul.q4ogKenM	MRPL35	mitochondrial ribosomal protein L35	-0.374706	0.0204577	0.221046	8.3699	7.9967	0.955412	-0.0658055	0.0071
E9FNt9DlTiX9ZarErs	NA	NA	-0.374048	0.0206978	0.221046	9.11342	8.90836	0.977499	-0.0328324	0.0913
EkuU_5JFwqv5mcd7wA	ZBED5	zinc finger, BED-type containing 5	0.374048	0.0206978	0.221046	9.19456	9.3306	1.0148	0.0211896	0.0918
fpRfVLXz3uneOFS8tc	DPEP2	dipeptidase 2	0.373829	0.0207784	0.221046	10.21	10.4272	1.02128	0.0303728	0.0086
HDO6yMs5CAJaua6dKU	MYO3B	myosin IIIB	0.374048	0.0206978	0.221046	7.76802	8.25036	1.06209	0.086911	0.0533
HpQsUO_nvIKj3vT0E4	HNRNPDL	heterogeneous nuclear ribonucleoprotein D-like	0.374048	0.0206978	0.221046	9.18929	9.45491	1.02891	0.0411105	0.0287
HWKRCSISOyFf1dSLRk	MRPL36	mitochondrial ribosomal protein L36	-0.374816	0.0204178	0.221046	9.27136	8.93346	0.963555	-0.0535615	0.0212
KanpUXb.nLgiKYgPng	MED30	mediator complex subunit 30	-0.373829	0.0207784	0.221046	8.5659	8.17053	0.953844	-0.068174	0.0064
Kh15Vr0FcUn7rB8e0Q	FBXO6	F-box protein 6	-0.374926	0.0203781	0.221046	8.43114	8.10236	0.961004	-0.0573863	0.0128
N1ycfqKeK6iD50JUos	USP49	ubiquitin specific peptidase 49	0.374048	0.0206978	0.221046	11.2292	11.7713	1.04827	0.0680128	0.0048
QELQRxGDUE0DUuXl0U	ZNF280D	zinc finger protein 280D	-0.374048	0.0206978	0.221046	6.68509	6.47315	0.968297	-0.0464785	0.0743
QfQKRJKSDipRKSi67o	SDHAF2	succinate dehydrogenase complex assembly factor 2	-0.373829	0.0207784	0.221046	10.4556	10.3208	0.987106	-0.0187237	0.179
rGyFAp0lRB37XFF0M4	MED27	mediator complex subunit 27	-0.374487	0.0205374	0.221046	6.80309	6.43825	0.946371	-0.0795226	0.0414
xg3S30l5Hj_yXke3x4	AKTIP	AKT interacting protein	0.374487	0.0205374	0.221046	9.07034	9.15845	1.00971	0.0139468	0.3556
xHykJMRKROn8IFEeOU	LUC7L3	LUC7-like 3 (S. cerevisiae)	0.374048	0.0206978	0.221046	9.13838	9.36402	1.02469	0.0351899	0.0914
6pEunRF7DVJHyoIQtI	FAM175A	family with sequence similarity 175, member A	0.373609	0.0208592	0.221241	11.6776	11.9867	1.02647	0.0376849	0.0876
ci3v57w.f7qpJKJd0k	MPC2	mitochondrial pyruvate carrier 2	-0.373719	0.0208188	0.221241	8.48395	8.26842	0.974596	-0.0371245	0.0493
ZhZqOrtpuFKXidXt3U	RPLP0	ribosomal protein, large, P0	-0.373609	0.0208592	0.221241	8.86587	8.4408	0.952056	-0.0708823	0.0941
6II3pT_sTDUkSMJ6us	RSRC2	arginine/serine-rich coiled-coil 2	0.373061	0.0210625	0.221626	10.2689	10.4099	1.01373	0.0196756	0.1114
6u6A.5eC11FwAXjlPo	PYHIN1	pyrin and HIN domain family, member 1	0.37328	0.020981	0.221626	9.80617	9.96402	1.0161	0.0230384	0.2966
BmAPaUq92d_27e9AWk	RPS29	ribosomal protein S29	-0.37339	0.0209403	0.221626	14.5765	14.4411	0.990709	-0.0134665	0.0793
NXyV97r7Tp8O7t.Ugc	GTPBP3	GTP binding protein 3 (mitochondrial)	0.37328	0.020981	0.221626	8.3199	8.72864	1.04913	0.0691894	0.0014
onOCeoe5eIKA33lDuo	SETDB2	SET domain, bifurcated 2	0.373171	0.0210217	0.221626	8.74753	8.8663	1.01358	0.0194568	0.2191
QXuDd_nXpOtIUkuEmg	NA	NA	-0.373171	0.0210217	0.221626	7.86959	7.72442	0.981553	-0.0268618	0.2883
WWOITW6.XRdRTEaXOc	PLEKHB2	pleckstrin homology domain containing, family B (evectins) member 2	-0.37328	0.020981	0.221626	7.69127	7.02082	0.912829	-0.131583	0.0523
xlCAyVWRFFe5VI46Pg	PPP1CA	protein phosphatase 1, catalytic subunit, alpha isozyme	-0.373061	0.0210625	0.221626	8.26178	8.06246	0.975874	-0.0352337	0.022
0u1JUWXlh_7Tlcb6zA	EEF1B2	eukaryotic translation elongation factor 1 beta 2	-0.372732	0.0211852	0.221818	12.5543	12.3388	0.982832	-0.0249827	0.1233
Hv0UU6WJKA25uE0SII	NA	NA	-0.372732	0.0211852	0.221818	7.15259	6.92642	0.968379	-0.0463566	0.2786
opVElXnh0AQcOB3oJU	C6orf48	chromosome 6 open reading frame 48	-0.372732	0.0211852	0.221818	6.9529	6.70261	0.964002	-0.0528923	0.2762
rV5VQHpwhJ.S9eHVQc	MRPL49	mitochondrial ribosomal protein L49	-0.372842	0.0211442	0.221818	6.79046	6.42368	0.945985	-0.0801102	0.0103
ujiNSVheYieOiFORZM	VPS28	vacuolar protein sorting 28 homolog (S. cerevisiae)	-0.372732	0.0211852	0.221818	9.26757	9.04701	0.976201	-0.0347502	0.0181
ilKbjruRey1_cdICeI	NA	NA	0.372403	0.0213086	0.222451	8.73398	9.32947	1.06818	0.0951555	0.0131
oRLB15eQ1Sx.qKdn4k	DCLRE1C	DNA cross-link repair 1C	0.372403	0.0213086	0.222451	6.59219	6.77974	1.02845	0.0404714	0.3306
xupWoEp4p4rpdfgbqM	NA	NA	-0.372403	0.0213086	0.222451	7.11196	6.74975	0.949071	-0.0754126	0.1838
H96_UohJCQJSShOC_c	PSAP	prosaposin	-0.372293	0.0213498	0.222663	14.0055	13.8648	0.989954	-0.0145662	0.0241
36l80R6MOHuC54UR0U	PIPSL	PIP5K1A and PSMD4-like, pseudogene	-0.371416	0.0216822	0.222846	7.79785	7.44902	0.955266	-0.0660262	0.0868
6fPW7u.qL5_q_qtuqE	CAPZB	capping protein (actin filament) muscle Z-line, beta	0.372074	0.0214325	0.222846	10.2445	10.5221	1.0271	0.0385802	0.0149
6p1QpTggjsQpuXQsVY	STARD10	StAR-related lipid transfer (START) domain containing 10	-0.371525	0.0216404	0.222846	6.97547	6.83993	0.980569	-0.0283092	0.4041
EqRmeR1sHQTpOX93Ww	CYFIP1	cytoplasmic FMR1 interacting protein 1	-0.372074	0.0214325	0.222846	8.55035	8.0089	0.936675	-0.094379	0.0278
f_nlN1SnTltF2X9__g	FAM160A2	family with sequence similarity 160, member A2	-0.371854	0.0215154	0.222846	8.50022	8.26776	0.972652	-0.0400045	0.0085
feiVLO57uLyC09_eII	OPTN	optineurin	0.371416	0.0216822	0.222846	8.82494	8.98901	1.01859	0.0265764	0.2076
fOEOzhjpJrOCYilHkg	NA	NA	-0.371635	0.0215987	0.222846	7.67321	7.42726	0.967948	-0.046999	0.0194
lfg7eLirXnyd.pe4jk	PQLC1	PQ loop repeat containing 1	-0.372074	0.0214325	0.222846	11.0979	11.0039	0.991533	-0.0122674	0.1909
lsCU7xiXwoT4LbwrV4	SNORA33	small nucleolar RNA, H/ACA box 33	0.371854	0.0215154	0.222846	6.58648	7.07517	1.0742	0.103256	0.0046
NK5wL4GJ4qM4FFLUIM	NA	NA	0.371416	0.0216822	0.222846	9.24324	9.67265	1.04646	0.065513	0.0601
Qej64pW7px97oJLnss	RPL17	ribosomal protein L17	-0.371635	0.0215987	0.222846	10.7678	10.5834	0.98287	-0.0249279	0.2652
rdd9atbqYt9NwqFCMc	KRT10	keratin 10	-0.371745	0.021557	0.222846	9.50222	9.2769	0.976288	-0.0346206	0.1814
rlx3rwjvf9dArlcuU4	ZDHHC6	zinc finger, DHHC-type containing 6	0.371964	0.0214739	0.222846	9.85172	9.99073	1.01411	0.0202138	0.2179
TohFHxQiSqSLUnwN3U	NA	NA	-0.371635	0.0215987	0.222846	7.83011	7.4027	0.945414	-0.0809826	0.0692
WhTpus.PuSSNSISKSU	PPFIA1	protein tyrosine phosphatase, receptor type, f polypeptide (PTPRF), interacting protein (liprin), alpha 1	0.371635	0.0215987	0.222846	9.41133	9.52957	1.01256	0.018013	0.2467
3s68ERxQO7fyMle164	NA	NA	0.370757	0.0219342	0.222854	11.1907	11.4948	1.02717	0.0386752	0.0352
9lls.P7RYq7uZnZpq4	EHBP1L1	EH domain binding protein 1-like 1	0.370538	0.0220188	0.222854	10.9394	11.1591	1.02008	0.0286787	0.0735
B596S6197WXl7vp5Ng	LST1	leukocyte specific transcript 1	-0.371087	0.0218079	0.222854	10.9405	10.7452	0.982151	-0.0259831	0.1911
Bir.CuqIjCp3dqU5xU	LPAR2	lysophosphatidic acid receptor 2	0.370538	0.0220188	0.222854	8.33346	8.87686	1.06521	0.0911344	0.0032
fOCJ5e.f1Ll596qS4U	MRPL43	mitochondrial ribosomal protein L43	-0.370648	0.0219765	0.222854	9.51073	9.3732	0.985539	-0.0210146	0.1024
fUp2H0qtLvXtUBVESA	ADHFE1	alcohol dehydrogenase, iron containing, 1	0.370538	0.0220188	0.222854	8.61469	8.91373	1.03471	0.0492304	0.0682
HtEne3vlUg.YZfr_nk	NAA20	N(alpha)-acetyltransferase 20, NatB catalytic subunit	-0.370538	0.0220188	0.222854	9.17183	8.78559	0.957888	-0.0620709	0.0468
ikoTUlQCoXRWA6VRzM	NA	NA	-0.370648	0.0219765	0.222854	11.2782	11.002	0.975504	-0.0357797	0.1569
Nt.kfERHfXveX0XOWo	POLE4	polymerase (DNA-directed), epsilon 4, accessory subunit	-0.370648	0.0219765	0.222854	11.5757	11.4183	0.986397	-0.0197593	0.0175
oqejuuHRF7DdJH_ot4	LOC100130276	uncharacterized LOC100130276	0.370648	0.0219765	0.222854	8.0115	8.61105	1.07484	0.104118	0.0324
rJ4oJcid0gktf4nrso	RPL34	ribosomal protein L34	-0.370648	0.0219765	0.222854	7.49256	6.96569	0.929681	-0.105192	0.0036
urk.B5.fTU4YT1RTqo	S100PBP	S100P binding protein	0.370867	0.0218921	0.222854	8.66044	8.7257	1.00754	0.010831	0.3879
uVLfujoDsudi0T3nwI	HSP90AA1	heat shock protein 90kDa alpha (cytosolic), class A member 1	0.370977	0.0218499	0.222854	12.5403	12.6187	1.00626	0.00899604	0.2713
xlyunxSVC1U7_h.SeE	BRK1	BRICK1, SCAR/WAVE actin-nucleating complex subunit	-0.370757	0.0219342	0.222854	9.31928	8.98783	0.964434	-0.0522453	0.0421
ZIpyBVkfuX4nx4XQRU	MRI1	methylthioribose-1-phosphate isomerase 1	0.371306	0.021724	0.222854	9.28153	9.47425	1.02076	0.0296485	0.0452
ZNSinERSQFuCiDqEeo	CNPY4	canopy FGF signaling regulator 4	0.370977	0.0218499	0.222854	8.18413	8.31197	1.01562	0.0223614	0.0685
BSnvyoU_Xt_tE4t7dc	DIP2B	DIP2 disco-interacting protein 2 homolog B (Drosophila)	-0.370428	0.0220612	0.22307	7.95435	7.79223	0.979618	-0.0297084	0.1157
E9el1XixuBdVNDpBqA	GSTP1	glutathione S-transferase pi 1	-0.370319	0.0221036	0.223075	12.13	12.0286	0.991641	-0.0121107	0.1517
xiVNJ5Rl6BChZFSPlM	ARPC1B	actin related protein 2/3 complex, subunit 1B, 41kDa	-0.370319	0.0221036	0.223075	8.99365	8.48255	0.943171	-0.0844093	0.0216
cSjd.VQoVJXZd5iDgQ	PRCC	papillary renal cell carcinoma (translocation-associated)	-0.370209	0.0221462	0.223291	7.0381	6.79353	0.96525	-0.0510253	0.1288
0rVTuXvvSV3d_9X94k	SORT1	sortilin 1	-0.369661	0.0223598	0.224175	9.04451	8.76004	0.968548	-0.046105	0.0718
ijq1ulRHa07nSEGHjg	NDUFA8	NADH dehydrogenase (ubiquinone) 1 alpha subcomplex, 8, 19kDa	-0.369551	0.0224027	0.224175	9.88613	9.5973	0.970784	-0.0427781	0.007
iV9RXSdR3SSOMM0Ixc	LOC613037	nuclear pore complex interacting protein pseudogene	0.369551	0.0224027	0.224175	9.96363	10.3998	1.04377	0.0618065	0.01
NirqREVJpeSLCfPFRA	NKIRAS2	NFKB inhibitor interacting Ras-like 2	-0.369661	0.0223598	0.224175	8.34461	8.08841	0.969298	-0.0449882	0.0119
oo0S4XMOJb7nUl6mEg	ICA1	islet cell autoantigen 1, 69kDa	0.369551	0.0224027	0.224175	10.1938	10.7757	1.05708	0.0800856	0.0065
ri7UigEgKDi7uG_eRk	GLOD4	glyoxalase domain containing 4	0.36988	0.0222741	0.224175	9.68003	9.7983	1.01222	0.0175194	0.131
TFHIEt_p6OrzIniae4	KANSL3	KAT8 regulatory NSL complex subunit 3	0.369661	0.0223598	0.224175	10.9719	11.213	1.02197	0.0313542	0.0213
uinqCCq_VI4u6tIiUA	FKBP1A	FK506 binding protein 1A, 12kDa	-0.36977	0.0223169	0.224175	9.71944	9.4315	0.970375	-0.0433862	0.1404
6nhZEkt6fj.SW00_r0	RAB8A	RAB8A, member RAS oncogene family	-0.369441	0.0224457	0.224183	11.1697	11.0089	0.985604	-0.0209201	0.0127
xde7_T16j810Lk.eFM	CCDC50	coiled-coil domain containing 50	-0.369441	0.0224457	0.224183	8.6882	8.3189	0.957494	-0.062665	0.0179
iSOGEH1_5Uya6ieX6Q	LAMP2	lysosomal-associated membrane protein 2	-0.369222	0.0225319	0.224411	9.65041	9.22922	0.956356	-0.0643803	0.0323
Z1J957X3_6IkK4TESI	STAG3L2	stromal antigen 3-like 2 (pseudogene)	0.369222	0.0225319	0.224411	9.38312	9.74238	1.03829	0.0542064	0.0304
Zq5NDnizVh19pTzIik	MGAT2	mannosyl (alpha-1,6-)-glycoprotein beta-1,2-N-acetylglucosaminyltransferase	-0.369222	0.0225319	0.224411	6.87976	6.23209	0.905858	-0.142643	0.0082
0glrql9oCIiSngigYw	ATPIF1	ATPase inhibitory factor 1	-0.368783	0.0227052	0.224452	9.34948	9.25646	0.990051	-0.0144255	0.3433
0JJmKUi1DAdudN5Jdc	GPI	glucose-6-phosphate isomerase	-0.368893	0.0226618	0.224452	10.0637	9.93823	0.987537	-0.0180932	0.1091
KG7yHnhmrjmB6LeJeU	SNORD104	small nucleolar RNA, C/D box 104	0.369002	0.0226184	0.224452	8.68548	9.0316	1.03985	0.0563771	0.0084
rl3XubOoEXJG56Op5c	STAT3	signal transducer and activator of transcription 3 (acute-phase response factor)	-0.369112	0.0225752	0.224452	8.65019	8.38592	0.969449	-0.0447629	0.0794
uAA6n_REOr_ieHqBDo	DNAJA2	DnaJ (Hsp40) homolog, subfamily A, member 2	0.368783	0.0227052	0.224452	10.7085	10.842	1.01247	0.0178799	0.1967
WlNSHighWgHyqUbiUU	RPL27AP6	ribosomal protein L27a pseudogene 6	-0.368893	0.0226618	0.224452	14.4954	14.3833	0.992268	-0.0111976	0.0336
xt5JSXnYB.LaXjp8ig	TAX1BP1	Tax1 (human T-cell leukemia virus type I) binding protein 1	-0.368783	0.0227052	0.224452	10.6834	10.5514	0.987643	-0.0179381	0.038
Z2vQnW6lEeee5QgrsQ	SLC41A3	solute carrier family 41, member 3	-0.369002	0.0226184	0.224452	8.3854	8.1676	0.974026	-0.0379673	0.1935
WCX_zu10qpIWH8IqFI	CREB1	cAMP responsive element binding protein 1	0.368673	0.0227487	0.224672	9.73331	9.92477	1.01967	0.0281025	0.1687
uiSIp.y6_Hx4uOXgso	ZNF721	zinc finger protein 721	0.368454	0.0228358	0.225324	8.67533	8.83156	1.01801	0.0257504	0.2582
3jsLpUVQ.7BOOQu3pE	PDS5A	PDS5, regulator of cohesion maintenance, homolog A (S. cerevisiae)	0.368344	0.0228795	0.225545	8.7558	8.81285	1.00652	0.00936976	0.4949
TT5df9Sknc9_SJTJKE	NECAP1	NECAP endocytosis associated 1	0.368235	0.0229233	0.225767	9.51565	9.71316	1.02076	0.0296393	0.0328
3XXsbKeSG4CVSq1P7M	XXYLT1	xyloside xylosyltransferase 1	-0.367905	0.023055	0.225807	8.12767	7.93474	0.976262	-0.034659	0.1232
fSXqQTrgFU3MQAdpCk	CCDC125	coiled-coil domain containing 125	0.368015	0.023011	0.225807	11.1034	11.5256	1.03803	0.0538413	0.0258
T1JNZLsApVu7iqhudE	NA	NA	0.367905	0.023055	0.225807	9.42741	9.80434	1.03998	0.0565595	0.0116
WN4cuoB9Or9dN7Ttjg	CNIH1	cornichon family AMPA receptor auxiliary protein 1	-0.368125	0.0229671	0.225807	9.16014	8.72431	0.952422	-0.0703275	0.0386
x4QI0v7u6IBLVJV9JQ	DPH3	diphthamide biosynthesis 3	-0.368015	0.023011	0.225807	6.60905	6.16836	0.93332	-0.0995561	0.0222
Zgxl_ePJRFSkPwzU60	PAXBP1	PAX3 and PAX7 binding protein 1	0.367905	0.023055	0.225807	9.14677	9.2511	1.01141	0.0163629	0.1812
6l5771E3T578T1.uiU	NA	NA	0.367796	0.023099	0.22603	9.81	9.96432	1.01573	0.0225182	0.1376
oQkhJAp4qXqI6MWH7g	HINT2	histidine triad nucleotide binding protein 2	-0.367686	0.0231431	0.226253	8.95706	8.82247	0.984974	-0.0218421	0.1516
07rojh4JWEaXibUgOs	ANXA2	annexin A2	-0.367357	0.0232759	0.227341	12.9876	12.8185	0.986978	-0.0189096	0.0396
iX4xUf.uDFxVfelGuU	TINF2	TERF1 (TRF1)-interacting nuclear factor 2	-0.366809	0.0234985	0.229095	10.447	10.1125	0.967982	-0.0469481	0.0127
N7h3VIgglnp7OAfhpk	FRAT2	frequently rearranged in advanced T-cell lymphomas 2	-0.366809	0.0234985	0.229095	10.6086	10.2446	0.965689	-0.0503697	0.0234
9uus7l7LVKeKQiDx_I	BIRC3	baculoviral IAP repeat containing 3	0.366589	0.0235881	0.229336	10.5989	11.0547	1.043	0.060733	0.0274
ud6PeXcK1RJ170p9XA	NGDN	neuroguidin, EIF4E binding protein	0.366589	0.0235881	0.229336	6.65889	7.33464	1.10148	0.139444	0.0019
ZklYEe0h3D6YV6gEvk	EP400	E1A binding protein p400	0.366589	0.0235881	0.229336	9.02917	9.15657	1.01411	0.020214	0.2503
EdKtJYOXiKWhKVApKs	NA	NA	0.366479	0.023633	0.229352	7.76596	8.06569	1.0386	0.0546348	0.0555
Zu5ekrollZNJpdqg6A	NA	NA	-0.366479	0.023633	0.229352	7.86971	7.63319	0.969946	-0.0440241	0.1396
Qt_Bx7ty6kDtPvF3u4	AGL	amylo-alpha-1, 6-glucosidase, 4-alpha-glucanotransferase	0.36637	0.0236779	0.229369	8.21686	8.39301	1.02144	0.0306004	0.3692
uN5fwonxDTlq5rp0Zc	CEP19	centrosomal protein 19kDa	0.36637	0.0236779	0.229369	12.1265	12.4305	1.02507	0.0357282	0.0885
cgXgGuolSLM4jt9Ip0	PCM1	pericentriolar material 1	0.366041	0.0238132	0.23047	9.44651	9.51237	1.00697	0.0100229	0.5677
06QoKyj94B0pfBQyvo	EAF1	ELL associated factor 1	0.365931	0.0238585	0.230697	8.28312	8.5963	1.03781	0.0535404	0.0262
3njnpE0.56Iv.zMeyU	ETS1	v-ets avian erythroblastosis virus E26 oncogene homolog 1	0.365712	0.0239492	0.231363	11.8135	12.0605	1.02091	0.0298555	0.0354
KRe80SR.qKUK6ih5_I	PLIN5	perilipin 5	0.365602	0.0239946	0.231592	9.08934	9.46478	1.04131	0.0583935	0.0473
0B2unl2eOJ63mNeDqo	IFI6	interferon, alpha-inducible protein 6	-0.365492	0.0240401	0.23182	9.99805	9.60238	0.960425	-0.0582549	0.0688
0UW.0SogkrcodV5F.k	CD300C	CD300c molecule	-0.365163	0.0241771	0.232719	8.57442	8.1211	0.947132	-0.078363	0.0413
on6w91L9yisXP3Fv0I	TADA1	transcriptional adaptor 1	0.365163	0.0241771	0.232719	6.55471	6.70068	1.02227	0.0317758	0.4218
HCnY15iCgut3lSXlF8	GRN	granulin	-0.365053	0.024223	0.232949	11.6688	11.3533	0.972957	-0.0395523	0.0556
01ScdqKeKeijZ_LUos	RN7SL1	RNA, 7SL, cytoplasmic 1	-0.364615	0.0244069	0.233051	14.2384	14.113	0.991192	-0.0127629	0.0593
0kA4eSdIKf6cC_EIug	RNASEH2B	ribonuclease H2, subunit B	0.364944	0.0242688	0.233051	8.42836	8.75047	1.03822	0.0541087	0.0574
0l5LRJx_oh4pKIOm4E	NA	NA	0.364615	0.0244069	0.233051	10.9485	11.4691	1.04754	0.0670095	0.0476
6AguibteCi9RSlqCVM	C21orf33	chromosome 21 open reading frame 33	-0.364505	0.0244531	0.233051	7.11526	6.79378	0.954819	-0.066701	0.0992
BhV3kDu0t1AiLN1VQM	GLRX5	glutaredoxin 5	-0.364724	0.0243608	0.233051	11.5837	11.2963	0.975195	-0.0362378	0.0188
iF5cidQDId43SSS6ro	NA	NA	-0.364505	0.0244531	0.233051	7.2159	7.10271	0.984314	-0.0228097	0.28
KhPp54Otc3np3VeI3o	NLRP12	NLR family, pyrin domain containing 12	-0.364505	0.0244531	0.233051	9.49401	9.1309	0.961754	-0.0562609	0.0278
lAogJ15r2VIBHEZfSI	OGFRL1	opioid growth factor receptor-like 1	-0.364505	0.0244531	0.233051	7.55885	7.10356	0.939767	-0.0896256	0.0537
xp59et6So6v5.oDXco	SPINT2	serine peptidase inhibitor, Kunitz type, 2	-0.364615	0.0244069	0.233051	9.61328	9.39738	0.977541	-0.0327705	0.1293
ZUeOgieAEQlSi5IR5U	ADK	adenosine kinase	-0.364724	0.0243608	0.233051	8.4121	8.05448	0.957488	-0.0626736	0.0256
lp_iOn_vrW4Oy84i54	RPUSD4	RNA pseudouridylate synthase domain containing 4	0.364395	0.0244994	0.233282	9.90317	10.0634	1.01618	0.0231533	0.0114
3idKD0K0l6kE6cB3t0	CIAO1	cytosolic iron-sulfur protein assembly 1	0.363847	0.0247317	0.233817	10.2792	10.4199	1.01369	0.019619	0.1609
6X8XXurg7nqVevR5IQ	TMEM208	transmembrane protein 208	-0.363847	0.0247317	0.233817	7.71028	7.56727	0.981452	-0.0270105	0.1103
9X76IBxAIC_1219V8k	FAM76B	family with sequence similarity 76, member B	0.364066	0.0246385	0.233817	8.04292	8.19535	1.01895	0.0270856	0.3517
HSgmtOAuU6OBHorpLk	HDDC2	HD domain containing 2	0.363957	0.0246851	0.233817	10.8835	10.9296	1.00423	0.0060944	0.6253
NB0n6ve5113fXMgR7k	IFT57	intraflagellar transport 57 homolog (Chlamydomonas)	0.364066	0.0246385	0.233817	5.82848	6.30057	1.081	0.112362	0.0157
oiiiNqS_uCSOejh.oU	UROD	uroporphyrinogen decarboxylase	-0.363847	0.0247317	0.233817	9.97862	9.87412	0.989528	-0.0151879	0.0313
QW4por7LiUI2RT5EUE	CSF2RA	colony stimulating factor 2 receptor, alpha, low-affinity (granulocyte-macrophage)	0.364176	0.0245921	0.233817	11.9985	12.2945	1.02468	0.0351685	0.0368
TFXnpoyQh3ui.vS6xo	TFDP1	transcription factor Dp-1	-0.363957	0.0246851	0.233817	9.39157	9.19697	0.97928	-0.0302073	0.068
lgVm5Be1YdyWXfSRlM	MT2A	metallothionein 2A	-0.363627	0.0248251	0.234283	10.7858	10.3838	0.962724	-0.0548063	0.023
T5MrCNdjeu93m6e8qE	KLHL3	kelch-like family member 3	0.363627	0.0248251	0.234283	7.31187	7.82711	1.07047	0.0982403	0.0137
6lAITUnJESTG6IG58I	NA	NA	0.363408	0.0249188	0.234334	9.92177	10.2858	1.03669	0.0519859	0.1901
re7fU8kLC96UpuunRE	NA	NA	0.363408	0.0249188	0.234334	7.80003	8.27467	1.06085	0.0852215	0.0396
TN9VNamUSCRtF9xShc	THOC6	THO complex 6 homolog (Drosophila)	-0.363408	0.0249188	0.234334	7.22354	6.84701	0.947875	-0.0772318	0.0127
ulIdet.UvyAKd7lCio	SYVN1	synovial apoptosis inhibitor 1, synoviolin	0.363408	0.0249188	0.234334	9.26801	9.33636	1.00737	0.0106004	0.2416
HuhqHTsKHQ.qgiT0uk	ATG14	autophagy related 14	0.363298	0.0249658	0.234568	8.74437	8.95665	1.02428	0.0346049	0.0491
31LIK5Uh9T8.pd9F4o	RDH14	retinol dehydrogenase 14 (all-trans/9-cis/11-cis)	-0.36286	0.0251544	0.235416	7.72727	7.52808	0.974222	-0.0376769	0.155
3iqAoqOkrIiuP.CkuA	ZNF33A	zinc finger protein 33A	0.36275	0.0252018	0.235416	6.94656	7.22605	1.04023	0.056908	0.0563
6lfO7RwEHL93V.7S9U	FEM1C	fem-1 homolog c (C. elegans)	0.362421	0.0253443	0.235416	9.44319	9.63604	1.02042	0.0291654	0.0762
fCnuqVjFOP_eR1yF6U	NA	NA	0.36286	0.0251544	0.235416	7.24243	7.82698	1.08071	0.11198	0.0092
fuxTCUEFnh1KPkwlV4	ASH2L	ash2 (absent, small, or homeotic)-like (Drosophila)	-0.362531	0.0252967	0.235416	9.42829	9.08791	0.963898	-0.0530479	0.0016
HeLKWh27p0Zew1SOe8	NA	NA	0.362421	0.0253443	0.235416	9.88246	10.3203	1.04431	0.0625438	0.0345
HIIV4VHir__4g_eCUY	ACAD11	acyl-CoA dehydrogenase family, member 11	0.36286	0.0251544	0.235416	8.44596	8.79421	1.04123	0.0582931	0.0187
K8C6STfuqU1LE1QeJ4	EIF3M	eukaryotic translation initiation factor 3, subunit M	-0.362421	0.0253443	0.235416	10.5692	10.205	0.965542	-0.0505888	0.0686
KqKeI4Cj5_CUovkIQk	NA	NA	0.36264	0.0252492	0.235416	8.24051	8.75041	1.06188	0.0866168	0.0447
N1TXD.zReCvoFLioeo	UBE3B	ubiquitin protein ligase E3B	0.36264	0.0252492	0.235416	7.72425	7.8781	1.01992	0.0284531	0.1452
NNn4FSikivkuJYjblM	CCR6	chemokine (C-C motif) receptor 6	-0.362421	0.0253443	0.235416	14.2813	14.1527	0.990994	-0.0130512	0.0297
ulN3CFxJxeFVhd6CPs	NA	NA	-0.362531	0.0252967	0.235416	14.1423	14.0029	0.990144	-0.0142891	0.053
WYA7zwgBL1pak66dGU	SHROOM4	shroom family member 4	0.362969	0.0251072	0.235416	10.9614	11.3105	1.03184	0.0452233	0.1065
0dOiBUqhJ65A9IHip0	TJP2	tight junction protein 2	-0.362311	0.0253919	0.235652	6.67744	6.22288	0.931926	-0.101713	0.0086
cgDuqunuhIJ6JUt4H4	PDIA6	protein disulfide isomerase family A, member 6	-0.362202	0.0254396	0.235683	7.8443	7.31705	0.932785	-0.100384	0.0066
rS95N4xbdf1eC3pEU4	QPCT	glutaminyl-peptide cyclotransferase	-0.362202	0.0254396	0.235683	9.41147	8.63648	0.917654	-0.123978	0.0321
EauS6ACnDpEHtTupXY	NA	NA	0.361982	0.0255353	0.236157	9.50019	9.94205	1.04651	0.0655872	0.0839
oeaOeSC7oU6ahVChH4	SNAP47	synaptosomal-associated protein, 47kDa	-0.361982	0.0255353	0.236157	6.21625	5.99915	0.965076	-0.0512849	0.1182
61HkE03GHHWnGuUmak	NA	NA	-0.361872	0.0255832	0.236189	8.18889	7.78522	0.950705	-0.07293	0.0317
uFd5haKHOVcdWgldoQ	NA	NA	-0.361872	0.0255832	0.236189	8.58637	8.30623	0.967373	-0.0478557	0.0078
oiSuCU0CDquFG4UH7k	FTH1P12	ferritin, heavy polypeptide 1 pseudogene 12	0.361653	0.0256793	0.236664	12.5652	12.813	1.01972	0.0281731	0.0351
ufyUpLqNxe6VpdXDtM	NDST2	N-deacetylase/N-sulfotransferase (heparan glucosaminyl) 2	-0.361653	0.0256793	0.236664	8.10069	7.83372	0.967044	-0.0483468	0.0682
QsUXfXgxooAvbzoeNU	ATP5F1	ATP synthase, H+ transporting, mitochondrial Fo complex, subunit B1	-0.361543	0.0257275	0.236902	9.15499	8.6043	0.939848	-0.0895008	0.0537
NneRTV0VIWyEUqBRNw	RGL4	ral guanine nucleotide dissociation stimulator-like 4	-0.361434	0.0257757	0.236935	8.05946	7.83391	0.972014	-0.0409512	0.2637
uV7ued.rpMIKh6e7z0	SFT2D1	SFT2 domain containing 1	-0.361434	0.0257757	0.236935	10.5491	10.132	0.960465	-0.0581946	0.0088
B6VXq3t1AAldigU0IQ	NA	NA	-0.360995	0.0259694	0.237074	11.5118	11.3075	0.982255	-0.0258306	0.1553
BKSy96AJR6iQhK5wL4	NA	NA	0.361105	0.0259208	0.237074	9.51069	10.0276	1.05435	0.0763553	0.0801
cpagnAIQtQBIXoidfo	NA	NA	0.360995	0.0259694	0.237074	10.7074	10.9546	1.02309	0.0329285	0.021
Hq6nu7y94kDV0UIV9U	IFFO2	intermediate filament family orphan 2	0.361324	0.025824	0.237074	6.88299	7.18439	1.04379	0.0618302	0.0865
HSy.7u_nnUe11H5cSg	NA	NA	-0.361105	0.0259208	0.237074	14.2715	14.1381	0.990649	-0.0135544	0.0819
KQfC_LEunQl7DXJH8o	NA	NA	0.361105	0.0259208	0.237074	6.72295	7.28656	1.08383	0.116143	0.0743
oU_kSor_F31ec81ddU	CHN2	chimerin 2	-0.361105	0.0259208	0.237074	8.67526	8.53306	0.983609	-0.0238433	0.1096
TFeicuigHuSnOiuiwk	PSMB10	proteasome (prosome, macropain) subunit, beta type, 10	-0.360995	0.0259694	0.237074	13.0212	12.8792	0.989098	-0.0158152	0.0483
0VYLNK7XdM9eVXtLoE	SPG21	spastic paraplegia 21 (autosomal recessive, Mast syndrome)	-0.360666	0.0261154	0.237183	8.54438	8.00088	0.93639	-0.0948181	0.0889
fQgp0K1QK66Q4LArRE	NA	NA	-0.360666	0.0261154	0.237183	7.5191	7.29954	0.9708	-0.0427543	0.2575
NoKif0I6yjPhweJ19E	TLK1	tousled-like kinase 1	0.360666	0.0261154	0.237183	6.80673	7.12055	1.04611	0.0650285	0.1855
Nv15JPKzh_94sefWuc	SVIL	supervillin	0.360885	0.026018	0.237183	9.39079	9.48898	1.01046	0.0150071	0.2868
QldEjlSXTJ4L5eDjXU	FLOT1	flotillin 1	-0.360666	0.0261154	0.237183	9.44954	9.28534	0.982623	-0.0252894	0.0649
TgIutWWYJ4in7gMWIo	NDUFB11	NADH dehydrogenase (ubiquinone) 1 beta subcomplex, 11, 17.3kDa	-0.360776	0.0260667	0.237183	10.8965	10.7535	0.986877	-0.0190583	0.147
B3h.H7ruFO9PMN0Cig	LOC728026	prothymosin alpha-like	0.360556	0.0261643	0.237221	9.69413	10.1726	1.04935	0.0694978	0.0662
cFS454rTueg57P6FEQ	LPIN1	lipin 1	0.360556	0.0261643	0.237221	10.0298	10.0991	1.00692	0.00994262	0.5353
3UKNL_7uiAS1SVfSUE	DPH3	diphthamide biosynthesis 3	-0.360337	0.0262622	0.237337	6.79278	6.33153	0.932097	-0.101448	0.0179
Eqj_iqkpAtAuDhd7UU	SNAPIN	SNAP-associated protein	-0.360227	0.0263112	0.237337	6.84421	6.45964	0.94381	-0.0834316	0.0189
K6Et_Oq_IF96olI4V0	MRPL17	mitochondrial ribosomal protein L17	-0.360446	0.0262132	0.237337	8.02205	7.70153	0.960046	-0.0588251	0.0224
Q.qKWKamjSFNenBGuA	KCNH6	potassium voltage-gated channel, subfamily H (eag-related), member 6	0.360337	0.0262622	0.237337	13.5404	13.6997	1.01176	0.0168701	0.072
rXdBESQk7V5dU4N8U4	MS4A7	membrane-spanning 4-domains, subfamily A, member 7	-0.360227	0.0263112	0.237337	9.90281	9.38438	0.947647	-0.0775779	0.0063
ZAFRJEV9mntJndeO0Q	CRAMP1L	Crm, cramped-like (Drosophila)	0.360227	0.0263112	0.237337	7.49286	7.79123	1.03982	0.0563346	0.055
3wjozj9AAypama6dGU	ZMAT3	zinc finger, matrin-type 3	0.360117	0.0263604	0.237579	12.8942	13.109	1.01666	0.023835	0.1742
NJoDUIHXLHeFJSpSpI	DHRS7B	dehydrogenase/reductase (SDR family) member 7B	-0.359898	0.0264589	0.238264	6.96317	6.53385	0.938345	-0.0918098	0.0207
xm60reewT9UUHd_e1E	CBLB	Cbl proto-oncogene B, E3 ubiquitin protein ligase	0.359679	0.0265577	0.238952	9.7799	10.0296	1.02554	0.0363787	0.0573
xfpRznNNC.WeFHi2lo	NA	NA	-0.359569	0.0266072	0.238992	14.348	14.2773	0.99507	-0.00712981	0.2253
Zkrld7lz0kPVx4IeiY	RPSAP58	ribosomal protein SA pseudogene 58	-0.359569	0.0266072	0.238992	14.0927	14.0483	0.996847	-0.00455541	0.3035
0Xh0fhHd45eIj17_o8	ZFC3H1	zinc finger, C3H1-type containing	0.358911	0.0269059	0.239246	9.18113	9.31517	1.0146	0.0209118	0.1242
3NHP_7nWbnMn.qmleU	RFX1	regulatory factor X, 1 (influences HLA class II expression)	0.35913	0.026806	0.239246	8.16914	8.3629	1.02372	0.0338193	0.1536
660wCgAN292N0iQt2o	CCNL1	cyclin L1	0.35902	0.0268559	0.239246	8.05673	8.75806	1.08705	0.120417	0.0069
cCBv0Uw4V1InqAXFEI	CLDND1	claudin domain containing 1	0.358911	0.0269059	0.239246	9.95648	10.1142	1.01584	0.022668	0.2148
cOhLhkKHKeoqJuUFX8	ZNF593	zinc finger protein 593	-0.358911	0.0269059	0.239246	7.84767	7.67366	0.977826	-0.03235	0.3059
cVe.FY7OgMClf9deAA	TIAF1	TGFB1-induced anti-apoptotic factor 1	0.358911	0.0269059	0.239246	10.0149	10.2365	1.02213	0.0315727	0.057
EQEXxAueLKwy4VB_.k	COG3	component of oligomeric golgi complex 3	0.35924	0.0267562	0.239246	6.71514	6.96268	1.03686	0.052226	0.2501
H.qqNz871LqLR3fe2o	CCDC88C	coiled-coil domain containing 88C	0.35913	0.026806	0.239246	9.4743	9.85055	1.03971	0.0561854	0.0138
K6DSNcJTISnD5UUdUo	THOC7	THO complex 7 homolog (Drosophila)	-0.35913	0.026806	0.239246	10.471	10.2597	0.979819	-0.0294132	0.044
KLiUJIKK6AGhUBVLuU	GDI1	GDP dissociation inhibitor 1	0.35935	0.0267065	0.239246	8.47911	8.78856	1.0365	0.0517142	0.0645
oqjgg.l8f5UvXCHuL4	AIDA	axin interactor, dorsalization associated	0.35902	0.0268559	0.239246	10.4198	10.5424	1.01177	0.0168793	0.152
xXTqohknuRRCO7vAIk	UTP23	UTP23, small subunit (SSU) processome component, homolog (yeast)	-0.358911	0.0269059	0.239246	7.49082	7.29984	0.974505	-0.0372586	0.2321
Ekn8z0M47l7AUKL.VY	RAD21	RAD21 homolog (S. pombe)	0.358582	0.0270563	0.239381	9.44952	9.76311	1.03319	0.0470989	0.0845
HaDeenfbSPqSKGMJHk	COX7A2	cytochrome c oxidase subunit VIIa polypeptide 2 (liver)	-0.358582	0.0270563	0.239381	12.0431	11.8342	0.982655	-0.0252437	0.0654
Kwgz0QT4FSimifkuJY	ZNF652	zinc finger protein 652	0.358691	0.0270061	0.239381	12.2727	12.5926	1.02607	0.0371283	0.023
TrPn_Lkqt3f.pO2le8	NA	NA	-0.358582	0.0270563	0.239381	8.01988	7.54783	0.94114	-0.0875188	0.097
TXw.koeX66f7_eoQpU	TPST2	tyrosylprotein sulfotransferase 2	-0.358582	0.0270563	0.239381	10.694	10.4581	0.977933	-0.0321918	0.018
W0X27t9Lt0_01efe.o	RBM22	RNA binding motif protein 22	0.358691	0.0270061	0.239381	11.2414	11.2989	1.00511	0.00735733	0.2352
fhWiBVGg05A0Ir1DfY	NA	NA	-0.358472	0.0271066	0.239426	13.2585	13.1721	0.993482	-0.00943355	0.3772
ohimlquskidoN9d9dQ	HNRNPK	heterogeneous nuclear ribonucleoprotein K	-0.358472	0.0271066	0.239426	7.69625	7.34666	0.954576	-0.0670677	0.1333
Q3_LT7x4pL4uwonp5I	ATP2C1	ATPase, Ca++ transporting, type 2C, member 1	0.358362	0.0271569	0.239672	6.73688	6.93807	1.02986	0.0424542	0.2026
3qn9u1V7mtLv9LFF3c	PDXP	pyridoxal (pyridoxine, vitamin B6) phosphatase	-0.357814	0.0274099	0.240306	8.49422	8.30528	0.977757	-0.0324525	0.121
6SuD9VJeP9SOHEP6iE	YBEY	ybeY metallopeptidase (putative)	-0.358033	0.0273085	0.240306	6.64728	6.06801	0.912857	-0.13154	0.0951
cnLRQfercFUlAjhJIE	UBR5	ubiquitin protein ligase E3 component n-recognin 5	0.357814	0.0274099	0.240306	7.94183	8.12301	1.02281	0.032543	0.0801
lEUI557fz0BF6baUEk	EXOSC1	exosome component 1	-0.358143	0.0272579	0.240306	9.94754	9.77885	0.983041	-0.024676	0.0116
ljnoUXQnkdc5RdTWwo	IDH3G	isocitrate dehydrogenase 3 (NAD+) gamma	-0.357814	0.0274099	0.240306	9.30143	9.08922	0.977185	-0.0332965	0.0054
ltS76e8uz_M95e3XTo	ARID5B	AT rich interactive domain 5B (MRF1-like)	0.357924	0.0273592	0.240306	9.55547	9.9611	1.04245	0.059978	0.0078
WTiixSinxji5eiiuS0	NHP2	NHP2 ribonucleoprotein	-0.357814	0.0274099	0.240306	8.86848	8.70217	0.981247	-0.0273124	0.1133
ZUyU31dRF4_dB5VIKo	CALN1	calneuron 1	-0.357814	0.0274099	0.240306	6.87553	6.56999	0.955561	-0.0655801	0.0147
E_AXjdX20E9VDFAelY	NA	NA	0.357704	0.0274607	0.240355	7.61516	8.03005	1.05448	0.076535	0.007
NpZXkX0mj_qPKd.ysE	HAGH	hydroxyacylglutathione hydrolase	-0.357704	0.0274607	0.240355	9.6764	9.45944	0.977578	-0.0327157	0.0627
96l6ugNeV6KC_6ojUc	CTSH	cathepsin H	-0.357375	0.0276137	0.241296	8.53349	8.22461	0.963805	-0.0531871	0.1121
foXp7QXX75VR75fiD4	C1orf50	chromosome 1 open reading frame 50	-0.357375	0.0276137	0.241296	8.47291	8.29756	0.979305	-0.0301701	0.0625
rQdHl56Cd7qDSOAfio	PRKAG1	protein kinase, AMP-activated, gamma 1 non-catalytic subunit	-0.357265	0.0276648	0.241346	7.23425	6.95455	0.961336	-0.0568873	0.0485
rV1c4pSH4wyyuCveik	CEP95	centrosomal protein 95kDa	0.357265	0.0276648	0.241346	9.26213	9.52244	1.02811	0.0399879	0.0277
WpSg16t5B.oAdd9EwQ	CPQ	carboxypeptidase Q	-0.356936	0.0278187	0.242489	9.26468	8.99267	0.97064	-0.0429916	0.0341
rooyfiVKL2IXl6kMyY	BCYRN1	brain cytoplasmic RNA 1	0.356827	0.0278702	0.242738	9.94818	10.3826	1.04367	0.0616667	0.0197
6BM6ESgqgTRHeoe_6o	NA	NA	0.356059	0.0282326	0.242905	6.83378	7.35334	1.07603	0.105716	0.0528
6hUhVEJToh0oVSCk6A	LILRB4	leukocyte immunoglobulin-like receptor, subfamily B (with TM and ITIM domains), member 4	-0.356388	0.0280768	0.242905	7.22503	6.96625	0.964183	-0.0526209	0.1917
6ld3fTfR_AxaOP_iso	TTC14	tetratricopeptide repeat domain 14	0.356168	0.0281805	0.242905	9.10515	9.23651	1.01443	0.0206653	0.2309
6OjTeJdKK_KeS4nuHk	EIF2AK4	eukaryotic translation initiation factor 2 alpha kinase 4	0.356388	0.0280768	0.242905	9.49779	9.92159	1.04462	0.0629796	0.0298
Bzkii9KFxeipi5ei_c	HLA-F	major histocompatibility complex, class I, F	-0.356278	0.0281286	0.242905	11.5636	11.3929	0.985243	-0.0214489	0.1302
EeSW1Ih6Sl2lwK3oh4	NA	NA	-0.356278	0.0281286	0.242905	12.9131	12.7549	0.987747	-0.0177863	0.0524
HR7Hld56gqv8MBIV6Y	MRPS12	mitochondrial ribosomal protein S12	-0.356388	0.0280768	0.242905	10.4504	10.2967	0.985287	-0.0213846	0.0678
KJLSlERT51QDofd5CU	APOBEC3F	apolipoprotein B mRNA editing enzyme, catalytic polypeptide-like 3F	0.356059	0.0282326	0.242905	6.06518	6.24679	1.02994	0.0425638	0.2513
QT5HUl6kMIuAd7dSgA	NA	NA	0.356388	0.0280768	0.242905	13.2902	13.5987	1.02322	0.0331117	0.0176
ruBeOoF3e4RXW735eU	CDK5RAP3	CDK5 regulatory subunit associated protein 3	0.356498	0.028025	0.242905	10.5953	10.8158	1.02081	0.0297157	0.0867
Tl9F63uh8xe7n6.ErU	AHCY	adenosylhomocysteinase	-0.356168	0.0281805	0.242905	8.81869	8.45193	0.958411	-0.0612841	0.045
WFCNmmeR3JerhItIdY	DAPP1	dual adaptor of phosphotyrosine and 3-phosphoinositides	0.356059	0.0282326	0.242905	13.0587	13.2819	1.01709	0.0244512	0.0339
xa8KoVExS5Qqo7QuuM	CTDSP1	CTD (carboxy-terminal domain, RNA polymerase II, polypeptide A) small phosphatase 1	0.356168	0.0281805	0.242905	10.6102	10.7367	1.01192	0.0170986	0.1584
xjDwAHrqk765EXutUk	NA	NA	0.356059	0.0282326	0.242905	9.65027	10.1012	1.04673	0.0658859	0.0295
ZuXXkPBS9Fyleh5QEk	NA	NA	-0.356168	0.0281805	0.242905	11.4064	11.1449	0.977075	-0.0334581	0.088
EfUP4gVOzq_S4liNuU	STRIP2	striatin interacting protein 2	0.355949	0.0282846	0.243156	9.39012	10.0566	1.07098	0.0989298	0.009
uuFMKsAlkJwgirpaC0	ZNF333	zinc finger protein 333	0.355839	0.0283368	0.243408	5.66925	5.86011	1.03367	0.04777	0.0967
B4rSS.s4hMn11PlVHU	STK4	serine/threonine kinase 4	0.35551	0.0284938	0.244558	12.4312	12.5554	1.00999	0.0143435	0.0903
Tefp3cROk.SrMI7JP0	SNX4	sorting nexin 4	0.355401	0.0285462	0.244613	7.51554	7.58473	1.00921	0.0132222	0.5038
u5I6fdAdqTToImXXIY	TOR2A	torsin family 2, member A	-0.355401	0.0285462	0.244613	6.25248	5.98366	0.957006	-0.0634003	0.1135
Bhvjh7RHo110gHFofs	ALG6	ALG6, alpha-1,3-glucosyltransferase	0.354962	0.028757	0.245034	8.22258	8.3222	1.01212	0.0173738	0.4597
KfpWJV1uKBEN0Nvng0	ATP5J2	ATP synthase, H+ transporting, mitochondrial Fo complex, subunit F2	-0.355072	0.0287042	0.245034	10.8316	10.7425	0.991768	-0.0119252	0.124
Kn7e.HJ5ul_hq6eE3s	ETS2	v-ets avian erythroblastosis virus E26 oncogene homolog 2	-0.354962	0.028757	0.245034	8.82253	8.41928	0.954294	-0.0674949	0.0603
NOUhME7JJTH5OgHhxE	MYBL1	v-myb avian myeloblastosis viral oncogene homolog-like 1	0.354962	0.028757	0.245034	8.82192	9.01655	1.02206	0.031484	0.3998
onXnTXd5f1b3sXoXJE	MFSD3	major facilitator superfamily domain containing 3	-0.355072	0.0287042	0.245034	7.19958	6.84037	0.950107	-0.0738377	0.0274
TPtCTeird3ginNOieA	PGAM1	phosphoglycerate mutase 1 (brain)	-0.355072	0.0287042	0.245034	9.83717	9.28915	0.944291	-0.0826963	0.0316
WebhLrV3VaH5H71_.U	PUF60	poly-U binding splicing factor 60KDa	-0.354962	0.028757	0.245034	10.7941	10.7167	0.992829	-0.0103832	0.4621
ouEuCE4I4icJJ16_Xo	THOC1	THO complex 1	0.354742	0.0288628	0.245739	8.13927	8.31893	1.02207	0.0314982	0.1196
0RfOrP65zE.lgOX6zQ	NA	NA	-0.354633	0.0289158	0.245993	7.42599	7.14439	0.962079	-0.0557728	0.0665
3o7gOVKOcwLRRrfy04	NA	NA	0.354304	0.0290754	0.246167	13.4187	13.5466	1.00953	0.0136872	0.133
lVNDNKJeJOLwJO6Ol4	LRRC37B	leucine rich repeat containing 37B	0.354304	0.0290754	0.246167	9.28192	9.42376	1.01528	0.0218787	0.1078
otOuuTt5AVJx2op4JI	GPR1	G protein-coupled receptor 1	0.354413	0.0290222	0.246167	10.2304	10.7443	1.05024	0.0707175	0.0146
uIc_jE.pPqeLuunTl4	GDPD1	glycerophosphodiester phosphodiesterase domain containing 1	0.354304	0.0290754	0.246167	7.80514	8.38824	1.07471	0.103943	0.0265
uVueGDdTuNu1.dTueU	SNX29	sorting nexin 29	0.354413	0.0290222	0.246167	7.71471	8.22668	1.06636	0.0926987	0.0365
ZpPgXpRNUrFuBNV9Eg	MPST	mercaptopyruvate sulfurtransferase	-0.354413	0.0290222	0.246167	7.27107	6.98237	0.960295	-0.058451	0.0274
TA0Acc4pakS6dGfut0	NA	NA	0.354194	0.0291288	0.246227	8.56526	8.87993	1.03674	0.0520522	0.1161
WdS75zuQjXd_if.5Mk	CD47	CD47 molecule	0.354194	0.0291288	0.246227	10.2179	10.2794	1.00603	0.00866713	0.4778
ZCisvkAnuVCqKCitEU	MRPL11	mitochondrial ribosomal protein L11	-0.353975	0.0292358	0.246934	8.70408	8.60161	0.988226	-0.0170866	0.3613
BSRVF9VBI7Eu97dT2A	GSKIP	GSK3B interacting protein	-0.353865	0.0292894	0.246994	7.20865	6.53099	0.905993	-0.142428	0.0028
fio9xXgTF0SNdXtOUQ	GLB1	galactosidase, beta 1	-0.353865	0.0292894	0.246994	10.3675	10.0159	0.966082	-0.0497824	0.0142
QEpXPUlV_fR3FoSGkk	SLC15A3	solute carrier family 15 (oligopeptide transporter), member 3	-0.353755	0.0293431	0.24725	10.6865	10.5116	0.983632	-0.0238101	0.083
3uSf6IHRd6d_5.zvqE	CDRT4	CMT1A duplicated region transcript 4	0.353536	0.0294507	0.247764	5.96789	6.13655	1.02826	0.0402068	0.4467
ZSUd4kjeB87S0dUMSo	C12orf5	chromosome 12 open reading frame 5	-0.353536	0.0294507	0.247764	6.7888	6.39826	0.942474	-0.0854755	0.0349
KH4VogVRgNOQNCK9Q0	RPL17	ribosomal protein L17	-0.353426	0.0295046	0.248021	13.7727	13.689	0.993924	-0.00879286	0.3425
KIJ5RSIcCoKec6KBxI	SRRD	SRR1 domain containing	-0.353316	0.0295586	0.248082	6.45742	6.09138	0.943315	-0.0841887	0.0043
Kku.Vl_p_SSABeEEy4	CTNNA1	catenin (cadherin-associated protein), alpha 1, 102kDa	-0.353316	0.0295586	0.248082	9.53761	9.27851	0.972834	-0.0397347	0.0228
0hLjntvRWEBHh9xNro	H2AFY	H2A histone family, member Y	-0.353207	0.0296127	0.248144	9.72669	9.39162	0.965552	-0.0505746	0.059
r4vp91RLf4pg8QC1JQ	NA	NA	0.353207	0.0296127	0.248144	6.43151	6.86595	1.06755	0.0943011	0.1473
0J53x7JOuXTsBUR6Jg	ARL6IP6	ADP-ribosylation-like factor 6 interacting protein 6	-0.352987	0.0297211	0.248527	8.25875	7.94727	0.962285	-0.0554637	0.0625
3XeTddKdQV59dJDid0	ZNF692	zinc finger protein 692	0.352878	0.0297755	0.248527	6.35968	6.56359	1.03206	0.0455324	0.1915
6n4zDDx8O6WpGunRF4	CHRNA5	cholinergic receptor, nicotinic, alpha 5 (neuronal)	0.352878	0.0297755	0.248527	11.0424	11.2832	1.02181	0.0311264	0.2518
9_KiCrW55KUJwCRKX4	MVP	major vault protein	-0.352878	0.0297755	0.248527	8.78101	8.65165	0.985268	-0.0214114	0.1551
iJdLlb_l553Z4QwIlc	MRPL37	mitochondrial ribosomal protein L37	-0.352878	0.0297755	0.248527	9.7575	9.67939	0.991995	-0.0115956	0.4425
0lzjRfk6EkNewE0SLo	KLHDC2	kelch domain containing 2	0.352658	0.0298844	0.248718	9.51227	9.60774	1.01004	0.0144068	0.2659
3alFMtEekeAICb5Xrg	AKAP17A	A kinase (PRKA) anchor protein 17A	0.352658	0.0298844	0.248718	9.53271	9.72699	1.02038	0.0291057	0.0619
BNREv1FdF5VdMaL6Oo	CLK2	CDC-like kinase 2	0.352549	0.029939	0.248718	7.54588	7.72989	1.02439	0.0347589	0.1911
l6PUrei.1DvDsBIHpE	ZFP36L1	ZFP36 ring finger protein-like 1	0.352549	0.029939	0.248718	10.4287	10.7945	1.03508	0.0497407	0.0192
W6jlCmro0_K0gvQhSU	NA	NA	0.352768	0.0298299	0.248718	8.20627	8.64704	1.05371	0.0754806	0.0525
ZQgifX8C9c.STAintc	RABL2A	RAB, member of RAS oncogene family-like 2A	0.352549	0.029939	0.248718	6.42693	7.05866	1.09829	0.135265	0.0116
07yvMP3T_iWpkunRl4	CREB1	cAMP responsive element binding protein 1	0.352439	0.0299936	0.248783	11.291	11.5975	1.02715	0.0386399	0.0996
6ClSi6eid7ji7s13Q0	NA	NA	-0.352439	0.0299936	0.248783	10.1107	9.92512	0.981648	-0.0267219	0.0669
3_v4Ax_iKWruunRl7o	LOC441087	uncharacterized LOC441087	0.352	0.0302131	0.248854	13.004	13.1913	1.0144	0.0206288	0.1242
3le.7yRFyH57B7HTtU	FBXO11	F-box protein 11	0.35211	0.0301581	0.248854	9.51392	9.58937	1.00793	0.0113956	0.2377
6NeOkInEkmmmCOvG1s	EIF3I	eukaryotic translation initiation factor 3, subunit I	-0.352	0.0302131	0.248854	10.7498	10.5658	0.982879	-0.0249137	0.0476
6SigiHnodV4isq.uco	SND1-IT1	SND1 intronic transcript 1 (non-protein coding)	0.352	0.0302131	0.248854	8.36226	8.75027	1.0464	0.0654338	0.0441
BpJ8leKVIhee1.91_I	SMCR7L	Smith-Magenis syndrome chromosome region, candidate 7-like	-0.352329	0.0300484	0.248854	7.96955	7.75058	0.972524	-0.0401946	0.0424
Elf03ih.Te5M0aVVKk	DHX38	DEAH (Asp-Glu-Ala-His) box polypeptide 38	0.35211	0.0301581	0.248854	7.75566	8.05112	1.0381	0.0539406	0.0362
lkEqKFI0Ep88gg4HCs	NA	NA	0.35222	0.0301032	0.248854	10.1225	10.576	1.0448	0.0632234	0.0466
NESQvLL4l4U4t94d70	MAP4K5	mitogen-activated protein kinase kinase kinase kinase 5	0.35211	0.0301581	0.248854	8.33615	8.53319	1.02364	0.0337031	0.123
QXaXd7TnqC5cd3qUec	ICMT	isoprenylcysteine carboxyl methyltransferase	-0.35222	0.0301032	0.248854	7.32717	6.95492	0.949195	-0.0752236	0.0305
9nnoojO4Wjgos6oEj4	CNPY2	canopy FGF signaling regulator 2	-0.351781	0.0303233	0.249182	8.51744	8.282	0.972357	-0.0404419	0.0582
KXXaHaHavzNmXR9NUs	EIF5	eukaryotic translation initiation factor 5	-0.351781	0.0303233	0.249182	8.83453	8.54428	0.967145	-0.0481952	0.0361
Noh4Hkq9CX1Kj_XRfo	HMBS	hydroxymethylbilane synthase	-0.351781	0.0303233	0.249182	7.45557	7.22374	0.968905	-0.045573	0.2923
3Xoi1vi9oBRUnCQA3o	MRPS17	mitochondrial ribosomal protein S17	-0.351671	0.0303786	0.249443	7.36816	7.07577	0.960318	-0.0584158	0.0338
6OdeJ1WKlN6KHp6IIg	ZMAT5	zinc finger, matrin-type 5	-0.351561	0.0304339	0.249704	6.29466	5.8446	0.928502	-0.107023	0.0162
f8fArFgoKUrkunRlSQ	TDRD1	tudor domain containing 1	0.351342	0.0305448	0.250034	8.50113	8.84208	1.04011	0.0567316	0.0801
T4kaIl0766v1IuO4CU	TMEM216	transmembrane protein 216	-0.351342	0.0305448	0.250034	8.78133	8.50877	0.968962	-0.045488	0.0295
WJene55q53r6WHmO4s	RNH1	ribonuclease/angiogenin inhibitor 1	-0.351342	0.0305448	0.250034	9.4864	9.35826	0.986492	-0.0196213	0.292
3J4UjVK71ImL30mh04	NDUFB2	NADH dehydrogenase (ubiquinone) 1 beta subcomplex, 2, 8kDa	-0.351232	0.0306004	0.250103	11.7163	11.524	0.983581	-0.0238841	0.0474
95xBzezKOAnejlPbF0	C1orf43	chromosome 1 open reading frame 43	-0.351232	0.0306004	0.250103	6.74366	6.3617	0.943361	-0.0841182	0.0996
0Y3ueLvp1Fpd9N9dx0	TM9SF1	transmembrane 9 superfamily member 1	-0.351123	0.030656	0.250173	7.3329	6.92941	0.944975	-0.0816512	0.011
lF4mVW8X4H4qF73UX0	MAN2B1	mannosidase, alpha, class 2B, member 1	-0.351123	0.030656	0.250173	9.22949	9.04147	0.979629	-0.0296928	0.0672
lkqhK3QtfVJMREqBAQ	PDE6D	phosphodiesterase 6D, cGMP-specific, rod, delta	-0.350903	0.0307676	0.250698	8.07518	7.78623	0.964218	-0.052569	0.056
oRR6CRSTB7ihX1Ae6k	ZNF438	zinc finger protein 438	-0.350903	0.0307676	0.250698	7.12848	6.82897	0.957983	-0.0619274	0.0705
xlX8tVnegpSkvyuwMo	KIAA0930	KIAA0930	-0.350794	0.0308235	0.250961	7.14087	6.7856	0.950248	-0.0736235	0.0706
T5vrUiaKe7l6qL.Xcw	ENO2	enolase 2 (gamma, neuronal)	0.350684	0.0308795	0.251224	6.96517	7.50133	1.07698	0.106988	0.0228
0p534Nte.3_XLPJFEo	HNRNPU	heterogeneous nuclear ribonucleoprotein U (scaffold attachment factor A)	0.350574	0.0309355	0.251487	7.09467	7.38847	1.04141	0.0585392	0.0104
9Q1IuuBJXEI6etjlOc	NDUFS5	NADH dehydrogenase (ubiquinone) Fe-S protein 5, 15kDa (NADH-coenzyme Q reductase)	-0.350465	0.0309917	0.251559	11.2508	11.1314	0.989384	-0.0153976	0.1265
rukbqJ0YKCr84Xf_X4	C20orf24	chromosome 20 open reading frame 24	-0.350465	0.0309917	0.251559	11.3812	11.1014	0.975416	-0.035911	0.0634
0lfiF59xPr5.vB3F40	UQCR10	ubiquinol-cytochrome c reductase, complex III subunit X	-0.350135	0.0311607	0.252159	7.32024	6.979	0.953385	-0.0688696	0.0765
lFnwF6iuivkuFYjYjQ	N4BP2	NEDD4 binding protein 2	0.350135	0.0311607	0.252159	11.1428	11.6603	1.04643	0.0654825	0.0071
r7rrlOQ1X.rIPlEBCk	PTPN4	protein tyrosine phosphatase, non-receptor type 4 (megakaryocyte)	0.350245	0.0311043	0.252159	9.77793	9.89411	1.01188	0.0170402	0.4223
TFkYRSRo3RorTokj0Q	UTRN	utrophin	-0.350135	0.0311607	0.252159	6.54842	6.02827	0.920569	-0.119403	0.0326
BXi6rrkpay3lbR.o0w	CRYL1	crystallin, lambda 1	-0.350026	0.0312172	0.252424	7.3389	7.22022	0.983829	-0.02352	0.2282
6dvJB5iSCf1LRE0KZ8	TRMT11	tRNA methyltransferase 11 homolog (S. cerevisiae)	0.349916	0.0312737	0.252644	6.99229	7.20569	1.03052	0.0433719	0.2651
f4M8q0.pH3SQsox904	PSIP1	PC4 and SFRS1 interacting protein 1	0.349806	0.0313304	0.252644	8.81747	9.03225	1.02436	0.0347199	0.1038
fe56o_mWK6biPUfuyA	TNPO2	transportin 2	0.349697	0.0313871	0.252644	9.0487	9.29192	1.02688	0.0382659	0.0293
lXJ52op4pKIN398PpQ	SLC25A51	solute carrier family 25, member 51	0.349697	0.0313871	0.252644	13.4537	13.7523	1.02219	0.0316666	0.0428
ocgesna2.ZEcrpMSkk	FNBP4	formin binding protein 4	0.349697	0.0313871	0.252644	10.7749	10.8708	1.0089	0.0127878	0.3577
QgoFV9eVykSTdRSLU8	NA	NA	-0.349697	0.0313871	0.252644	7.26624	6.897	0.949183	-0.0752414	0.1951
3IklSutNItFDlDlJeQ	RPS29	ribosomal protein S29	-0.349258	0.0316149	0.252943	9.19591	9.05628	0.984816	-0.0220732	0.1942
9KcIjuHEl5V4e77VKk	CTSK	cathepsin K	0.349258	0.0316149	0.252943	7.51504	7.89694	1.05082	0.0715117	0.0718
Hk3WKcxF4KBL.hbWlU	NOA1	nitric oxide associated 1	-0.349477	0.0315009	0.252943	8.96537	8.71295	0.971845	-0.0412016	0.0695
i_Ul3nnXnXq.gjkpY0	TOLLIP	toll interacting protein	-0.349368	0.0315579	0.252943	6.61334	6.18839	0.935744	-0.0958148	0.0134
NXkuwsSRHtA9.18K5E	OSBPL8	oxysterol binding protein-like 8	0.349477	0.0315009	0.252943	9.76279	9.96333	1.02054	0.0293353	0.2508
rpXw5xKEJAXSXopH.U	NAAA	N-acylethanolamine acid amidase	-0.349258	0.0316149	0.252943	9.50664	9.08716	0.955875	-0.0651059	0.0114
TSO6z5Xo5Ojv1Hq44I	PLA2G7	phospholipase A2, group VII (platelet-activating factor acetylhydrolase, plasma)	-0.349477	0.0315009	0.252943	7.97672	7.41397	0.929452	-0.105548	0.0708
ZVKVCd7uFSIDAjl0uk	DGCR6	DiGeorge syndrome critical region gene 6	-0.349368	0.0315579	0.252943	9.00764	8.92154	0.990442	-0.0138558	0.4491
HU_F78F85S5RLl_NLk	UVSSA	UV-stimulated scaffold protein A	0.349148	0.0316721	0.253019	8.58124	8.94467	1.04235	0.0598415	0.056
K.XUXnq3eeF_eoEd4o	GNGT2	guanine nucleotide binding protein (G protein), gamma transducing activity polypeptide 2	-0.349148	0.0316721	0.253019	7.20165	6.86774	0.953633	-0.0684933	0.0392
3Hcr9x_P.VU7MX9N70	RABGGTB	Rab geranylgeranyltransferase, beta subunit	0.349039	0.0317294	0.253286	8.7282	8.91248	1.02111	0.0301424	0.0252
WTJl3eN9eTp0rj3oQo	LYPLAL1	lysophospholipase-like 1	-0.348929	0.0317867	0.253553	6.53673	6.02307	0.92142	-0.11807	0.0338
lV0v1UeoT7ueQJT6_o	TBC1D2	TBC1 domain family, member 2	-0.348709	0.0319016	0.254279	8.22657	8.01181	0.973894	-0.0381629	0.0809
9gCu.udb.v3nSwzLQk	CAPZA1	capping protein (actin filament) muscle Z-line, alpha 1	0.34838	0.0320747	0.255466	7.82769	8.32316	1.0633	0.0885459	0.104
91Ci3jjhOpfrf.hwF0	NA	NA	0.348271	0.0321325	0.255735	12.84	13.1348	1.02295	0.032739	0.1273
cElqXjt0Jew1yR.qKQ	PTGR2	prostaglandin reductase 2	0.348051	0.0322485	0.255891	8.79109	9.57683	1.08938	0.123507	0.0082
cezSj9P5O8tRIvlSBU	ZMYM4	zinc finger, MYM-type 4	0.348051	0.0322485	0.255891	7.95778	8.122	1.02064	0.0294689	0.1287
EqT7npVH9Hpffr.qqA	IL1R2	interleukin 1 receptor, type II	-0.348161	0.0321904	0.255891	7.77183	7.1368	0.91829	-0.122978	0.1273
fCq164YtWb3dfg1HZQ	ALDOA	aldolase A, fructose-bisphosphate	-0.348051	0.0322485	0.255891	10.6398	10.099	0.949173	-0.0752569	0.0503
05LQOoq1K7W76KnqN8	FAM32A	family with sequence similarity 32, member A	-0.347942	0.0323066	0.255969	9.67316	9.54497	0.986747	-0.0192478	0.2132
HcBEfZ51WMgIbqNB6I	ZNF277	zinc finger protein 277	-0.347942	0.0323066	0.255969	9.02449	8.72534	0.966852	-0.0486337	0.0402
opD.CjABwT6UpGunRk	PHAX	phosphorylated adaptor for RNA export	0.347832	0.0323647	0.256048	6.80046	7.29655	1.07295	0.101583	0.0876
uxKXrHumdbgPIbzSC0	H3F3A	H3 histone, family 3A	-0.347832	0.0323647	0.256048	13.8347	13.6987	0.990171	-0.0142508	0.0458
3enFUiovtGcS4unpf8	IMPA2	inositol(myo)-1(or 4)-monophosphatase 2	-0.347722	0.032423	0.256318	9.57547	9.329	0.97426	-0.0376212	0.1179
c_VPae6MiCSgiR6H6I	YWHAB	tyrosine 3-monooxygenase/tryptophan 5-monooxygenase activation protein, beta polypeptide	-0.347613	0.0324814	0.256398	7.66992	7.26237	0.946864	-0.0787711	0.1154
r3ofgd6QiOUApPrFu8	SEC24B	SEC24 family, member B (S. cerevisiae)	0.347613	0.0324814	0.256398	8.45223	8.58827	1.0161	0.0230356	0.2839
HenSrm6vXQrqj94vcI	LRRC25	leucine rich repeat containing 25	-0.347503	0.0325398	0.256668	8.88477	8.73694	0.983362	-0.0242058	0.3317
QUSEVxYyBLp0jfH514	GTF3C2	general transcription factor IIIC, polypeptide 2, beta 110kDa	0.347283	0.032657	0.25721	9.65617	9.71823	1.00643	0.00924335	0.3585
ZeueUnudHev950q3gk	UBTD1	ubiquitin domain containing 1	-0.347283	0.032657	0.25721	7.50116	7.30222	0.973479	-0.0387783	0.247
upK6dUDxaAoe9_Kz0o	EFCAB11	EF-hand calcium binding domain 11	-0.347174	0.0327157	0.257482	6.81196	6.52726	0.958205	-0.061593	0.064
9jlZFNZxVjVdNCuDjE	RPS4X	ribosomal protein S4, X-linked	-0.347064	0.0327745	0.257753	12.5644	12.5018	0.995012	-0.00721487	0.5415
9ZUVJphPsSHXdF3IyQ	SEC14L1	SEC14-like 1 (S. cerevisiae)	-0.346954	0.0328334	0.257808	7.84129	7.68275	0.979781	-0.0294689	0.2599
fvoIjpkju7SCojRruI	KAT6A	K(lysine) acetyltransferase 6A	0.346845	0.0328923	0.257808	10.7334	10.9308	1.01839	0.026287	0.1644
lig3.2E0rT0R6CUFcU	ZNF789	zinc finger protein 789	0.346954	0.0328334	0.257808	6.29394	6.4971	1.03228	0.0458338	0.2032
u3KcRAHL6LvURIsaJE	NIPSNAP3A	nipsnap homolog 3A (C. elegans)	-0.346735	0.0329514	0.257808	6.93972	6.49268	0.935583	-0.0960624	0.0991
uGUov4hSXiQzqCHU3c	NA	NA	0.346845	0.0328923	0.257808	6.70782	7.36334	1.09773	0.134518	0.023
up0FXf0n3O676K56zY	STK36	serine/threonine kinase 36	0.346735	0.0329514	0.257808	8.51134	8.8479	1.03954	0.0559492	0.0225
WqfB.F1_AOE6H6ujr0	KLRF1	killer cell lectin-like receptor subfamily F, member 1	0.346735	0.0329514	0.257808	10.0323	10.2436	1.02107	0.0300801	0.3601
6KTguuUsJsiaA74fy8	CDC42SE2	CDC42 small effector 2	0.346516	0.0330698	0.258353	10.9251	11.1244	1.01824	0.026073	0.076
fZRGweI51.AwJv7v0I	RPS28	ribosomal protein S28	0.346516	0.0330698	0.258353	13.0109	13.2338	1.01713	0.0245077	0.0815
BSQ3rVS2RB9UTFSKIk	PIGN	phosphatidylinositol glycan anchor biosynthesis, class N	-0.346296	0.0331885	0.25909	7.20025	6.99643	0.971693	-0.0414273	0.1764
BUp.XnUXiMFB1dWw0o	SHMT1	serine hydroxymethyltransferase 1 (soluble)	-0.346077	0.0333075	0.259637	6.9255	6.32817	0.913749	-0.130131	0.0292
EubPiRPCT3CJYjJ9eA	NA	NA	0.346077	0.0333075	0.259637	12.4168	12.6985	1.02268	0.0323616	0.0641
0PHsTIiErqT.6nF69s	KLF2	Kruppel-like factor 2 (lung)	0.345857	0.033427	0.25989	13.605	13.6463	1.00304	0.00437534	0.5031
cUr8U3R1SwxUnXNwJU	SMG7	SMG7 nonsense mediated mRNA decay factor	0.345748	0.0334868	0.25989	9.4606	9.63852	1.01881	0.0268803	0.1997
HSSIDmOvQSdleVQs5I	TMEM159	transmembrane protein 159	-0.345967	0.0333672	0.25989	6.29992	6.03025	0.957195	-0.0631149	0.1265
QlQR6ud31HEiDXggCo	SUV420H1	suppressor of variegation 4-20 homolog 1 (Drosophila)	0.345748	0.0334868	0.25989	8.12808	8.28801	1.01968	0.0281121	0.03
uUErWUDWggjjoDThWI	RPS3A	ribosomal protein S3A	0.345748	0.0334868	0.25989	13.7509	13.8129	1.00451	0.00649477	0.1774
ZRpwHoItxDvFSTnvhE	NA	NA	0.345857	0.033427	0.25989	10.8212	11.2244	1.03727	0.0527857	0.0714
96ltV3Vfr3ke_UMAJ0	FOSB	FBJ murine osteosarcoma viral oncogene homolog B	0.345638	0.0335467	0.259975	9.03345	10.4087	1.15224	0.204442	0.0077
E5IYJ10TT7qxV6U7v4	NA	NA	-0.345638	0.0335467	0.259975	10.6199	10.1743	0.958048	-0.0618303	0.0712
0fqCeKyij5_JU4LSnk	SMCR5	Smith-Magenis syndrome chromosome region, candidate 5 (non-protein coding)	0.345419	0.0336668	0.260206	8.6422	9.18795	1.06315	0.0883442	0.0241
6vSskuJPvTOIOmnq40	SLC30A9	solute carrier family 30 (zinc transporter), member 9	0.34487	0.0339687	0.260206	9.1771	9.30721	1.01418	0.0203094	0.1156
9go67XHujio4EKo6f4	TSC22D3	TSC22 domain family, member 3	0.345419	0.0336668	0.260206	12.9843	13.222	1.01831	0.0261742	0.0635
9VulXlXdcd3ukv0z_c	U2AF2	U2 small nuclear RNA auxiliary factor 2	0.34509	0.0338477	0.260206	10.4685	10.6684	1.01909	0.0272863	0.03
9XkaCEIiyXdS.SQWco	YBX3	Y box binding protein 3	-0.34487	0.0339687	0.260206	11.6489	11.3992	0.97857	-0.0312526	0.0389
BLR15Vd1eH650TkXRw	LAMTOR1	late endosomal/lysosomal adaptor, MAPK and MTOR activator 1	-0.34509	0.0338477	0.260206	10.5069	10.2342	0.974042	-0.0379436	0.0498
EF3.vqgq6T3nhRJHUE	NRBP2	nuclear receptor binding protein 2	0.345199	0.0337873	0.260206	7.27473	7.66208	1.05325	0.0748419	0.0201
Eq6rH3UwpN0tA1U0e0	YARS	tyrosyl-tRNA synthetase	0.34487	0.0339687	0.260206	10.0999	10.168	1.00675	0.00970683	0.3016
HcE_0X3oiIvDqqT4o4	ARMC1	armadillo repeat containing 1	0.345309	0.033727	0.260206	8.43477	8.6274	1.02284	0.0325775	0.1395
Hfq3fFmIeIpILSVg5c	SHC1	SHC (Src homology 2 domain containing) transforming protein 1	0.345528	0.0336067	0.260206	10.609	10.7268	1.01111	0.0159381	0.1233
ioNfvl44c7r1X4eghE	N4BP2L2	NEDD4 binding protein 2-like 2	0.34509	0.0338477	0.260206	7.18167	7.30756	1.01753	0.0250706	0.4511
N6D_QJ5QJfIQmUJU38	NA	NA	-0.34498	0.0339081	0.260206	14.3197	14.2236	0.993285	-0.00972016	0.0977
rr5wo6ngnqt6F9DQJc	PTTG1	pituitary tumor-transforming 1	-0.345309	0.033727	0.260206	7.50772	7.15725	0.953318	-0.068971	0.0096
uGbrNdmu1pCIcUISGc	NHP2L1	NHP2 non-histone chromosome protein 2-like 1 (S. cerevisiae)	-0.345199	0.0337873	0.260206	8.56809	8.46971	0.988517	-0.0166617	0.4109
Zmy0lfmdLsgFRt7Cto	PTTG1IP	pituitary tumor-transforming 1 interacting protein	0.345309	0.033727	0.260206	11.3645	11.488	1.01087	0.0155973	0.0858
Zrp0gPUK7mHnmEIVTY	OGG1	8-oxoguanine DNA glycosylase	-0.34487	0.0339687	0.260206	6.87105	6.54963	0.953222	-0.0691164	0.0398
9UEi3Ker08Tj04lIFE	CKS2	CDC28 protein kinase regulatory subunit 2	-0.344651	0.03409	0.260759	7.88402	7.42367	0.94161	-0.086798	0.006
W16p67dKJKre7cSOp4	LMAN2	lectin, mannose-binding 2	-0.344651	0.03409	0.260759	7.6025	7.29385	0.959402	-0.0597932	0.0794
rfqwjrXknNQIl95W3k	RQCD1	RCD1 required for cell differentiation1 homolog (S. pombe)	-0.344431	0.0342117	0.261502	6.36126	6.09015	0.95738	-0.062836	0.1359
3VUgl8uFSN0FIh0IyU	SLC30A7	solute carrier family 30 (zinc transporter), member 7	0.344212	0.0343338	0.262057	10.1578	10.301	1.0141	0.0201958	0.2115
xW490q57jquKsqok.s	PES1	pescadillo ribosomal biogenesis factor 1	-0.344212	0.0343338	0.262057	6.23899	5.97718	0.958037	-0.0618474	0.2235
3IBLuikpmNJYHcqH64	FOXN3	forkhead box N3	0.344102	0.0343949	0.262336	11.2267	11.3598	1.01186	0.0170049	0.1765
ukX_eXtPvl4IKei_d4	GIGYF2	GRB10 interacting GYF protein 2	-0.343993	0.0344562	0.262614	7.61042	7.4585	0.980037	-0.0290917	0.1398
uD1Su_6ysPg06qS.V0	DPH5	diphthamide biosynthesis 5	-0.343883	0.0345175	0.262893	7.69178	7.65958	0.995814	-0.00605137	0.7698
3uXkUVR5fX0kX8nk.s	ANXA5	annexin A5	-0.343773	0.034579	0.262984	11.2202	10.8153	0.963917	-0.0530193	0.0053
KW6xMerSkck6KKtEi4	TBC1D10C	TBC1 domain family, member 10C	0.343773	0.034579	0.262984	10.8291	10.9803	1.01396	0.020002	0.1498
BkiUXXMhlT5XnnsR9I	SLMO2	slowmo homolog 2 (Drosophila)	-0.343335	0.0348256	0.263726	7.27734	6.94535	0.954381	-0.0673633	0.0752
iQLd9dPVvi9.VF3hPU	C7orf43	chromosome 7 open reading frame 43	0.343444	0.0347638	0.263726	7.96055	8.30834	1.04369	0.0616919	0.0034
KEv0yf9dVT87s_uEuo	FBXO11	F-box protein 11	0.343335	0.0348256	0.263726	10.6578	10.7645	1.01001	0.0143716	0.1213
uOeuy3MTSP7_cRCNdI	HSD17B11	hydroxysteroid (17-beta) dehydrogenase 11	-0.343444	0.0347638	0.263726	8.34379	7.84211	0.939874	-0.0894613	0.1058
WiJV9C7jXjnlIlPujk	PPA1	pyrophosphatase (inorganic) 1	-0.343335	0.0348256	0.263726	10.932	10.5876	0.968495	-0.0461842	0.0222
ZQjggXbuhSazdJXo64	EIF3L	eukaryotic translation initiation factor 3, subunit L	-0.343335	0.0348256	0.263726	12.2796	12.1653	0.990689	-0.0134962	0.278
0jKVfXiX67V6DigI90	ZFYVE19	zinc finger, FYVE domain containing 19	0.343115	0.0349494	0.263911	8.07933	8.20008	1.01495	0.0214018	0.2447
Bbhbu66bR7BQLM5FJU	NAPB	N-ethylmaleimide-sensitive factor attachment protein, beta	0.343115	0.0349494	0.263911	8.52547	8.75799	1.02727	0.0388205	0.0823
Hn.nSwe7Tg_Qi.UQEc	APOBEC3A	apolipoprotein B mRNA editing enzyme, catalytic polypeptide-like 3A	0.343115	0.0349494	0.263911	6.6607	7.65407	1.14914	0.200552	0.0095
rz.5KieqJKBl2heLnc	MRPL34	mitochondrial ribosomal protein L34	-0.343225	0.0348875	0.263911	9.18837	8.99963	0.979459	-0.0299436	0.116
0h575QxdIdSoCIopTQ	SLC37A4	solute carrier family 37 (glucose-6-phosphate transporter), member 4	-0.343005	0.0350115	0.264191	8.1955	8.09225	0.987401	-0.0182913	0.4338
0JHlYyBGVldHnvfl8Q	THEM6	thioesterase superfamily member 6	-0.342128	0.0355112	0.264797	7.99668	7.65386	0.95713	-0.0632135	0.0715
0oRYfqKErXg7X91LsE	ADD1	adducin 1 (alpha)	0.342018	0.0355741	0.264797	12.1854	12.289	1.0085	0.0122111	0.067
32q0vCXSz3yf__P_kc	SENP7	SUMO1/sentrin specific peptidase 7	0.342238	0.0354484	0.264797	9.01457	9.22049	1.02284	0.0325854	0.0711
3coApeCPVScxS3ouvs	NA	NA	-0.342018	0.0355741	0.264797	8.35242	7.8811	0.943571	-0.0837973	0.0537
3xPV70i6rKr.WW8VjU	BZRAP1	benzodiazapine receptor (peripheral) associated protein 1	0.341579	0.0358265	0.264797	6.896	7.32683	1.06248	0.0874295	0.1635
6nfeL366cMEtI8q3eU	SCO1	SCO1 cytochrome c oxidase assembly protein	-0.342567	0.0352606	0.264797	8.40409	8.11472	0.965568	-0.0505497	0.0432
6V38EQqV1_0_F8nAU4	MAPRE2	microtubule-associated protein, RP/EB family, member 2	0.34147	0.0358898	0.264797	9.42081	9.56455	1.01526	0.0218446	0.1016
9K1yu4XjFFFf7pJFqc	TOR1B	torsin family 1, member B (torsin B)	-0.342567	0.0352606	0.264797	8.03151	7.61677	0.94836	-0.0764925	0.0158
cSokt9TTng.7fUonlU	RAF1	v-raf-1 murine leukemia viral oncogene homolog 1	0.342457	0.0353232	0.264797	9.28685	9.4625	1.01891	0.0270311	0.0329
cVO3ULuzmu_IgBeLVE	STAT4	signal transducer and activator of transcription 4	0.341799	0.0357001	0.264797	10.9328	11.0728	1.0128	0.0183555	0.2891
EQVnVgBolVCwJEFeAg	TMEM254	transmembrane protein 254	-0.342128	0.0355112	0.264797	7.89284	7.67952	0.972973	-0.0395285	0.0646
f0kn6S3TtV8XR_3clk	ATP5G2	ATP synthase, H+ transporting, mitochondrial Fo complex, subunit C2 (subunit 9)	-0.341689	0.0357633	0.264797	12.3464	12.185	0.98693	-0.0189805	0.081
foAokg4p4ICCdyuPqo	ZNF638	zinc finger protein 638	0.341909	0.0356371	0.264797	6.18678	6.48618	1.04839	0.0681808	0.1232
foI3W9Z1SadS7A9V9U	PABPN1	poly(A) binding protein, nuclear 1	0.34147	0.0358898	0.264797	9.71485	9.961	1.02534	0.0360984	0.0372
HHel6uMiYhXtV5VlAA	NA	NA	0.341799	0.0357001	0.264797	9.68975	10.2105	1.05374	0.0755242	0.0106
ipWbdgqkXuB0Ap3.SI	HIST2H2AA3	histone cluster 2, H2aa3	-0.342128	0.0355112	0.264797	8.60664	8.44993	0.981792	-0.0265112	0.4355
itMl84vJ.fnJVctrRQ	BPGM	2,3-bisphosphoglycerate mutase	-0.342786	0.0351359	0.264797	6.63282	5.87799	0.886198	-0.174299	0.0055
laineHN2rtJ8M9TI6o	NA	NA	0.342567	0.0352606	0.264797	10.151	10.3666	1.02124	0.0303196	0.0902
ltUElOBTkfOjFSX.Kk	ZFP90	ZFP90 zinc finger protein	0.341579	0.0358265	0.264797	8.78127	8.97198	1.02172	0.0309962	0.0602
Nv1IAL6n9UJL3PFa9I	GFM1	G elongation factor, mitochondrial 1	0.341579	0.0358265	0.264797	8.5903	8.63336	1.00501	0.00721322	0.6446
NZT8Vw.CBJqh4V1uWI	CUL1	cullin 1	0.34147	0.0358898	0.264797	9.29123	9.40148	1.01187	0.017019	0.081
oowjQ5XTwJJa7A74l8	RPLP1	ribosomal protein, large, P1	-0.342018	0.0355741	0.264797	14.4049	14.3029	0.992914	-0.0102593	0.1432
osUOrmeQ1ISw95AeX4	SRGN	serglycin	-0.342238	0.0354484	0.264797	13.5688	13.2429	0.975982	-0.0350735	0.0908
QEkv0RSDJLlf3.7Ex4	PHIP	pleckstrin homology domain interacting protein	0.342457	0.0353232	0.264797	8.58868	8.81806	1.02671	0.0380236	0.1249
rJfLUqu6d7Wrks5LTs	DYNC1LI2	dynein, cytoplasmic 1, light intermediate chain 2	0.341689	0.0357633	0.264797	10.3359	10.5458	1.02031	0.0290072	0.068
Te4igCIKsom5XknoBU	NA	NA	0.341689	0.0357633	0.264797	8.31926	8.55458	1.02829	0.0402417	0.0363
u3V.VN_H3oMlflAxSo	NA	NA	0.342676	0.0351982	0.264797	9.43709	9.82202	1.04079	0.0576776	0.0041
uiddy_e_v.feeUF7h0	BIVM	basic, immunoglobulin-like variable motif containing	0.342128	0.0355112	0.264797	6.84691	7.14634	1.04373	0.0617522	0.1698
uSI25R5HUl64iQh3t0	LOC729324	hCG1986447	-0.342567	0.0352606	0.264797	14.3578	14.2685	0.99378	-0.00900203	0.2738
x4oS9Ioo9IYu2ebi6U	LTBP3	latent transforming growth factor beta binding protein 3	0.34147	0.0358898	0.264797	7.28937	7.86495	1.07896	0.109642	0.0132
Z6ijZeJUqK0KeS4kOM	ZNF786	zinc finger protein 786	0.341689	0.0357633	0.264797	10.1182	10.5027	1.038	0.0538042	0.0251
ZwCyxCXyUpGunRl7DU	C7orf55	chromosome 7 open reading frame 55	0.342018	0.0355741	0.264797	10.7415	11.0922	1.03265	0.0463499	0.0649
cSXdQq.0XyQQ6ie6i4	TOR1A	torsin family 1, member A (torsin A)	-0.34125	0.0360168	0.264813	9.39739	9.18149	0.977026	-0.0335318	0.018
li8BCeepAuFNnSpptc	H2AFJ	H2A histone family, member J	-0.34136	0.0359532	0.264813	9.93216	9.87214	0.993957	-0.00874509	0.6239
QfWJtJ0eV9RXSSOMM0	NPIPB5	nuclear pore complex interacting protein family, member B5	0.34136	0.0359532	0.264813	11.052	11.4298	1.03419	0.0484966	0.0286
xu.S6OENiSSCDruXFc	LCOR	ligand dependent nuclear receptor corepressor	0.34125	0.0360168	0.264813	8.66737	8.81462	1.01699	0.0243028	0.2239
ZFPkAtX9aqnX7Lhnko	CTBS	chitobiase, di-N-acetyl-	-0.34125	0.0360168	0.264813	7.5011	7.10915	0.947748	-0.0774243	0.0928
foUSTdVfTigKTp6oeg	SULT1A1	sulfotransferase family, cytosolic, 1A, phenol-preferring, member 1	-0.341141	0.0360804	0.264914	10.0517	9.84443	0.979377	-0.0300641	0.0741
ZiipCmiNNXoue9Nhis	RUVBL2	RuvB-like 2 (E. coli)	-0.341141	0.0360804	0.264914	7.35231	7.20036	0.979333	-0.0301291	0.2267
3DF8Gqe5mKIk1HkLa0	MRPL43	mitochondrial ribosomal protein L43	-0.341031	0.0361441	0.265015	8.54272	8.28186	0.969464	-0.0447413	0.0517
WNOUeR1JepBInId7dw	ANXA2P2	annexin A2 pseudogene 2	-0.341031	0.0361441	0.265015	14.4208	14.2814	0.990335	-0.0140119	0.0909
HR6hIp4v4gJ5IorykU	DBI	diazepam binding inhibitor (GABA receptor modulator, acyl-CoA binding protein)	-0.340921	0.0362078	0.265036	9.01442	8.76666	0.972515	-0.0402082	0.1319
Kb93lrZDoIIjZZnrT4	ACTG1	actin, gamma 1	-0.340812	0.0362717	0.265036	11.4455	11.0432	0.964848	-0.0516258	0.0673
NZYJ6FaKI4BoI5mKO4	TOMM5	translocase of outer mitochondrial membrane 5 homolog (yeast)	-0.340812	0.0362717	0.265036	9.09599	8.89217	0.977593	-0.0326937	0.0891
opT0fFR3fdVeFVnU_8	ELMOD3	ELMO/CED-12 domain containing 3	0.340812	0.0362717	0.265036	6.071	6.52704	1.07512	0.104494	0.0067
Qp9WAlX7nu6IXQ7pE4	APEX1	APEX nuclease (multifunctional DNA repair enzyme) 1	-0.340812	0.0362717	0.265036	9.54585	9.3775	0.982364	-0.0256701	0.1977
6ShS8R1MZAWYxP_eBA	RTCA	RNA 3-terminal phosphate cyclase	-0.340702	0.0363357	0.265059	7.55562	7.23378	0.957404	-0.0628002	0.0766
KQgaaxWrrwH2QDlyMs	NA	NA	-0.340592	0.0363998	0.265059	13.4092	13.2552	0.988511	-0.0166709	0.086
lgUgXRN_e9aZUcVCAU	CKS1B	CDC28 protein kinase regulatory subunit 1B	-0.340592	0.0363998	0.265059	7.39005	6.91669	0.935946	-0.0955024	0.036
odcFEQ3V1uC3_kvVEM	UTP14A	UTP14, U3 small nucleolar ribonucleoprotein, homolog A (yeast)	-0.340592	0.0363998	0.265059	6.44143	6.08283	0.94433	-0.0826371	0.0343
Zx0qinikqIPn4F_img	NA	NA	0.340702	0.0363357	0.265059	10.1597	10.764	1.05948	0.0833574	0.0132
c6CV0UJH1KHhSKWZtQ	XRCC6	X-ray repair complementing defective repair in Chinese hamster cells 6	-0.340483	0.0364639	0.265266	10.6484	10.5641	0.992077	-0.0114755	0.3045
ESGzW6XfijNCgeIlbk	NUP205	nucleoporin 205kDa	0.340373	0.0365282	0.265266	9.09012	9.14894	1.00647	0.00930494	0.4641
ifU9_0_tDKoqyPJ51I	NT5C2	5-nucleotidase, cytosolic II	0.340373	0.0365282	0.265266	10.0887	10.2099	1.01202	0.0172332	0.06
ZRKZIlTfT45QfUiRLU	SURF1	surfeit 1	-0.340373	0.0365282	0.265266	9.00207	8.8133	0.979031	-0.0305739	0.0228
03pfnDpBIICp9.m61U	CXXC5	CXXC finger protein 5	0.340154	0.0366569	0.265399	9.72949	9.99641	1.02743	0.039046	0.0601
0bECSHlZA2FrrAkVKA	H3F3A	H3 histone, family 3A	-0.340044	0.0367214	0.265399	13.6802	13.503	0.987047	-0.0188097	0.0203
fuCaSeKIdaZ2U6WGAI	SUMO2	small ubiquitin-like modifier 2	-0.340044	0.0367214	0.265399	10.9512	10.6147	0.969273	-0.0450255	0.0905
okeeigigj_5IUIkUSE	CD160	CD160 molecule	0.340044	0.0367214	0.265399	8.83901	9.21512	1.04255	0.0601189	0.1203
Q9iCpiuBrmqmRHd.l8	NA	NA	-0.340154	0.0366569	0.265399	9.02982	8.88377	0.983826	-0.0235247	0.2962
TC7Vlk3X0mYlFj7EsA	PTS	6-pyruvoyltetrahydropterin synthase	-0.340154	0.0366569	0.265399	6.95416	6.81914	0.980585	-0.0282847	0.4545
WHcCDB1C36UpkunRF4	TNFSF15	tumor necrosis factor (ligand) superfamily, member 15	0.340263	0.0365925	0.265399	7.93648	8.32806	1.04934	0.0694802	0.0936
NTyelqbrp05_w1QR.o	NA	NA	0.339934	0.0367861	0.265685	13.388	13.5869	1.01485	0.02127	0.167
c0hT._avdUSReBUkEk	CCNB1IP1	cyclin B1 interacting protein 1, E3 ubiquitin protein ligase	-0.339605	0.0369805	0.265751	7.23671	7.13084	0.98537	-0.0212618	0.3224
cQorwlQjVAq7SUQnY8	NA	NA	-0.339605	0.0369805	0.265751	13.3714	13.2851	0.993552	-0.00933322	0.2084
cVVwoA7kvDicQrnW6o	SMG8	SMG8 nonsense mediated mRNA decay factor	-0.339495	0.0370455	0.265751	7.72997	7.55921	0.97791	-0.0322268	0.1308
EuSXgo0uyw5SgLn.xc	UBQLN2	ubiquilin 2	0.339715	0.0369156	0.265751	10.3172	10.4345	1.01137	0.0163058	0.287
fqu9WlNJElzhT5BBd0	CARHSP1	calcium regulated heat stable protein 1, 24kDa	-0.339495	0.0370455	0.265751	9.04082	8.89186	0.983524	-0.0239681	0.1897
oqR69EiVEnU6yi0N5Q	NA	NA	-0.339824	0.0368508	0.265751	9.47761	8.94116	0.943398	-0.0840611	0.0427
QXoWYNLu_pNLv95Cr4	C20orf24	chromosome 20 open reading frame 24	-0.339605	0.0369805	0.265751	12.5486	12.3656	0.985417	-0.0211933	0.0502
uOJOwwxCB79VdAF4F4	ATMIN	ATM interactor	0.339495	0.0370455	0.265751	6.77857	7.10565	1.04825	0.0679865	0.1881
Zc6tesUkbkIuuoniWQ	SULT1A2	sulfotransferase family, cytosolic, 1A, phenol-preferring, member 2	-0.339495	0.0370455	0.265751	9.07546	8.75366	0.964542	-0.0520843	0.0166
Zpx2op4pJINH4BaCkg	TMEM106A	transmembrane protein 106A	0.339824	0.0368508	0.265751	9.82818	10.5519	1.07364	0.10251	0.0061
B6l1aaXeSlQuteC0l0	NA	NA	0.339386	0.0371105	0.265859	7.70367	8.20006	1.06444	0.0900889	0.0301
oSdVFd5dS0U7kIitew	ARHGAP30	Rho GTPase activating protein 30	-0.339386	0.0371105	0.265859	11.087	10.9169	0.98466	-0.0223023	0.0223
33q6S6VTJd6B7m95Mg	TCF3	transcription factor 3	0.339057	0.0373063	0.266005	7.88276	8.17917	1.0376	0.0532526	0.0588
6B6hRUz9LKF6sqPoLE	ST13P7	suppression of tumorigenicity 13 (colon carcinoma) (Hsp70 interacting protein) pseudogene 7	-0.339057	0.0373063	0.266005	6.42721	6.07195	0.944726	-0.0820314	0.0597
BTvcUX6UfSQvT14qdU	GBA	glucosidase, beta, acid	-0.339057	0.0373063	0.266005	8.01526	7.85694	0.980248	-0.028781	0.2799
QWfV71YH94UIq49S94	PELO	pelota homolog (Drosophila)	-0.339057	0.0373063	0.266005	8.04623	7.72444	0.960008	-0.0588816	0.0139
rdCiv3iMrILfiGinpQ	KXD1	KxDL motif containing 1	0.339057	0.0373063	0.266005	9.57925	9.69077	1.01164	0.0166991	0.1325
uTeCjgcKeeuV4kHjDk	TRAM2	translocation associated membrane protein 2	0.339276	0.0371757	0.266005	7.13956	7.24974	1.01543	0.0220946	0.4279
xaLDmLU.39J63FjkSQ	ZCCHC11	zinc finger, CCHC domain containing 11	0.339166	0.037241	0.266005	7.15101	7.37567	1.03142	0.0446256	0.1255
6gkjzqiIgngJ5YeYXk	RBBP6	retinoblastoma binding protein 6	0.338837	0.0374373	0.266402	8.72525	9.13063	1.04646	0.0655174	0.002
TGnk.QQoCMXXnU93nU	NA	NA	-0.338837	0.0374373	0.266402	7.35449	7.11869	0.967939	-0.0470118	0.0654
uRL1J2q6X1zRUnfSDU	AP1G2	adaptor-related protein complex 1, gamma 2 subunit	0.338837	0.0374373	0.266402	9.42625	9.68899	1.02787	0.0396621	0.0109
6oArujh3Hm6OvE.n9Y	RNGTT	RNA guanylyltransferase and 5-phosphatase	0.338728	0.037503	0.266691	9.00504	9.10229	1.0108	0.0154967	0.2541
TSaSaYSX1eIofAJIKA	C19orf43	chromosome 19 open reading frame 43	0.338618	0.0375687	0.266979	10.9428	11.0133	1.00645	0.00926881	0.4922
91f4XHpTfXRJXSM0Go	CYB5D2	cytochrome b5 domain containing 2	-0.338508	0.0376345	0.267268	6.91316	6.72422	0.972669	-0.0399797	0.1178
KokaNxRFPkz_EVfVSU	MGST1	microsomal glutathione S-transferase 1	-0.338289	0.0377665	0.267847	8.18068	7.54227	0.921961	-0.117222	0.0846
Q4kSK70wDqD4tUdrCI	IDI1	isopentenyl-diphosphate delta isomerase 1	0.338289	0.0377665	0.267847	8.41467	8.64576	1.02746	0.0390858	0.0949
Hkivjf56gEnoI6GRXs	UBC	ubiquitin C	-0.338179	0.0378326	0.268137	14.6125	14.5067	0.992757	-0.0104873	0.1345
ZrlfHNT1cxFe9.VITE	EPM2AIP1	EPM2A (laforin) interacting protein 1	0.33796	0.0379651	0.268896	7.81096	8.01805	1.02651	0.0377505	0.1177
TfWcLCJF09e7.dxz4k	LANCL1	LanC lantibiotic synthetase component C-like 1 (bacterial)	0.33785	0.0380315	0.269187	9.13473	9.26313	1.01406	0.0201384	0.1174
HOURX0I_dqlI34Ix0Q	NA	NA	-0.33774	0.038098	0.269478	6.10909	5.8671	0.960388	-0.0583101	0.099
Hnle6t_dDHvTF6IiCs	TTC31	tetratricopeptide repeat domain 31	0.337521	0.0382312	0.269523	8.92642	9.00236	1.00851	0.0122221	0.395
i4hf56K7U15z53ios0	TROVE2	TROVE domain family, member 2	0.337521	0.0382312	0.269523	10.8348	10.9374	1.00946	0.0135884	0.1768
lTVvfa.lOIY7qv1Hu4	VAMP1	vesicle-associated membrane protein 1 (synaptobrevin 1)	0.337631	0.0381646	0.269523	9.29686	9.71621	1.04511	0.0636512	0.02
Nq4oRUoOFf_7c47570	NONO	non-POU domain containing, octamer-binding	0.337521	0.0382312	0.269523	12.062	12.1379	1.00629	0.00904886	0.177
Z6UVZnWV5lXXWWWnVo	NME2	NME/NM23 nucleoside diphosphate kinase 2	-0.337631	0.0381646	0.269523	8.64286	8.53854	0.987929	-0.0175203	0.5455
cE396RMHt18FHoEvSU	PPP1R12A	protein phosphatase 1, regulatory subunit 12A	0.337411	0.038298	0.269635	7.70281	7.85874	1.02024	0.0289132	0.2944
lei_kruZKUJLqnoR38	NA	NA	-0.337411	0.038298	0.269635	13.9266	13.836	0.993494	-0.00941636	0.2303
cXBw6jUkqU.dSKlLNc	CRK	v-crk avian sarcoma virus CT10 oncogene homolog	-0.337302	0.0383649	0.269748	6.88701	6.67982	0.969917	-0.0440675	0.1508
Z_qltWdcKSgjrpZAgg	RPL30	ribosomal protein L30	-0.337302	0.0383649	0.269748	13.9496	13.8335	0.991676	-0.0120588	0.1379
0uw0VAFVaXuXv9X3mc	JMJD7-PLA2G4B	JMJD7-PLA2G4B readthrough	0.337082	0.0384989	0.269975	9.73837	10.0629	1.03332	0.0472878	0.0247
6li9utHkdSXpxIuI9Q	LINC00957	long intergenic non-protein coding RNA 957	0.337192	0.0384318	0.269975	11.5657	12.0111	1.03851	0.0545166	0.014
NE9AkeOyiMRrH6JLSU	DOCK8	dedicator of cytokinesis 8	0.337082	0.0384989	0.269975	10.503	10.5802	1.00735	0.0105631	0.6351
r6cgzpLBxCk73nekYI	NA	NA	-0.337082	0.0384989	0.269975	6.64344	6.26448	0.942957	-0.0847358	0.1009
KueF3d1RIVSEVPtTJc	LRCH4	leucine-rich repeats and calponin homology (CH) domain containing 4	0.336863	0.0386333	0.270204	9.8245	10.2132	1.03957	0.0559815	0.0177
Kvcv3oKwl6iETCQ9Hk	IBTK	inhibitor of Bruton agammaglobulinemia tyrosine kinase	0.336863	0.0386333	0.270204	8.55659	8.67265	1.01356	0.0194361	0.4168
lkoEEjkoEp5EnSRBPU	GBP5	guanylate binding protein 5	0.336863	0.0386333	0.270204	10.1448	10.2844	1.01375	0.019709	0.2866
W1.N7nd5WUuXxD_QG4	MSRA	methionine sulfoxide reductase A	-0.336972	0.038566	0.270204	8.00834	7.82599	0.977229	-0.0332309	0.2207
6d0S7Hcwiu6u3v60o4	CCND2	cyclin D2	0.336643	0.0387681	0.270434	11.612	11.7105	1.00849	0.0121897	0.2987
QacSfRRRpYmoDbm4Tw	ACTB	actin, beta	-0.336643	0.0387681	0.270434	13.8054	13.5323	0.980219	-0.0288241	0.0456
xud4v2r3nXECBua55o	D2HGDH	D-2-hydroxyglutarate dehydrogenase	0.336643	0.0387681	0.270434	9.26123	9.75414	1.05322	0.0748103	0.0091
Z_5NCdNll69uVhNXS0	ANO9	anoctamin 9	0.336753	0.0387006	0.270434	6.5516	7.33394	1.11941	0.16274	0.0026
09NJWUI6Y5CaUIqYE8	SF3B14	splicing factor 3B, 14 kDa subunit	-0.336314	0.038971	0.270605	10.4539	10.1	0.966151	-0.0496789	0.0468
3iVJ0fJSdH_Kk1zARU	SNAP47	synaptosomal-associated protein, 47kDa	-0.336314	0.038971	0.270605	6.50847	6.17619	0.948947	-0.0756003	0.0306
od8q77LJ4BOiObJ7Tk	BMPR2	bone morphogenetic protein receptor, type II (serine/threonine kinase)	0.336534	0.0388356	0.270605	7.13647	7.30978	1.02429	0.0346176	0.4201
QcTp5rXYs3hZYjXono	HIST2H2AA4	histone cluster 2, H2aa4	-0.336424	0.0389032	0.270605	9.37997	9.36032	0.997905	-0.00302555	0.91
uKiEKAakSYDXrgiQJI	CIR1	corepressor interacting with RBPJ, 1	0.336424	0.0389032	0.270605	8.51403	8.78906	1.0323	0.045867	0.0212
xJ3qp4rqKPn4lSi8gk	C21orf58	chromosome 21 open reading frame 58	0.336314	0.038971	0.270605	11.1087	11.4651	1.03209	0.0455626	0.0337
Zuwq1J40IOkIA0SX_w	NA	NA	0.336424	0.0389032	0.270605	13.0087	13.1258	1.009	0.0129289	0.2787
oTptYXmtAHRi3qognQ	CALML4	calmodulin-like 4	-0.336205	0.0390388	0.270899	8.52037	8.16489	0.958278	-0.0614831	0.0194
3_kIS4goe5yDop0Xno	CLEC4A	C-type lectin domain family 4, member A	-0.335656	0.0393793	0.271254	9.99207	9.52088	0.952843	-0.0696889	0.0256
9ioTS59d9RUPVUZr1M	TNK2	tyrosine kinase, non-receptor, 2	0.335546	0.0394477	0.271254	10.5932	10.7694	1.01664	0.0238022	0.159
9jh60.38H_QHrfXnpE	AMY2A	amylase, alpha 2A (pancreatic)	0.335766	0.039311	0.271254	8.36111	8.74882	1.04637	0.0653941	0.0255
ciiQyV6lEJurKX9Gz0	WDR7	WD repeat domain 7	-0.335656	0.0393793	0.271254	7.48914	7.20867	0.96255	-0.0550671	0.0207
EJJIm5SWS7_ol4KCHg	XAB2	XPA binding protein 2	0.335766	0.039311	0.271254	9.6176	9.8127	1.02029	0.0289731	0.2332
EZTtaWYK6QgglHgElQ	TMA7	translation machinery associated 7 homolog (S. cerevisiae)	-0.335546	0.0394477	0.271254	12.1526	12.068	0.993044	-0.0100709	0.2629
HdUm8EQDU6ks46Std4	ATF3	activating transcription factor 3	0.335876	0.0392428	0.271254	6.81955	7.56811	1.10977	0.150257	0.0387
HhoAXsV457MOzvg7rU	RPS6KC1	ribosomal protein S6 kinase, 52kDa, polypeptide 1	0.335766	0.039311	0.271254	7.05033	7.25813	1.02947	0.0419065	0.2168
KShxEs6ueXeNNt5d.k	SLC44A1	solute carrier family 44 (choline transporter), member 1	-0.335766	0.039311	0.271254	7.42591	7.07916	0.953305	-0.0689897	0.1251
lp55QSPGgIKKUs6fLo	HADHB	hydroxyacyl-CoA dehydrogenase/3-ketoacyl-CoA thiolase/enoyl-CoA hydratase (trifunctional protein), beta subunit	-0.335985	0.0391747	0.271254	8.56744	8.25445	0.963467	-0.0536923	0.0238
Nken96etBzOAX709dY	ZBTB33	zinc finger and BTB domain containing 33	0.335546	0.0394477	0.271254	9.9979	10.09	1.00921	0.0132307	0.2169
TnQp6QDVAFKlCi6Gfc	NDUFV2	NADH dehydrogenase (ubiquinone) flavoprotein 2, 24kDa	0.335876	0.0392428	0.271254	10.5002	10.5752	1.00715	0.0102751	0.4322
Wknr9.ArvqAr8somsk	VPS13A	vacuolar protein sorting 13 homolog A (S. cerevisiae)	0.335546	0.0394477	0.271254	6.69153	7.00916	1.04747	0.0669045	0.0735
xV_RxOmE0HoiIodqt8	FAM216A	family with sequence similarity 216, member A	-0.335546	0.0394477	0.271254	6.51749	6.27376	0.962603	-0.0549866	0.1295
WiU576kCQd.9BR500s	WDR37	WD repeat domain 37	0.335437	0.0395162	0.271549	9.47146	9.53844	1.00707	0.0101658	0.4363
0kqjYT4hQjkbWfXwTo	TESC	tescalcin	-0.335217	0.0396535	0.271614	9.88628	9.61788	0.972852	-0.0397082	0.0079
Qzr.iCV3lNSSQlPcX4	NA	NA	-0.335217	0.0396535	0.271614	9.43749	8.9176	0.944913	-0.0817467	0.0698
uJQhJJ3E18XKw9KTmU	LINC00672	long intergenic non-protein coding RNA 672	0.335217	0.0396535	0.271614	6.5596	6.82954	1.04115	0.0581797	0.1866
W_BUopor5rhXUn6kE4	PIP4K2B	phosphatidylinositol-5-phosphate 4-kinase, type II, beta	0.335327	0.0395848	0.271614	11.6627	12.0242	1.031	0.0440436	0.032
xghIIvfd7rhxIcig50	NCOA1	nuclear receptor coactivator 1	0.335327	0.0395848	0.271614	8.0876	8.38112	1.03629	0.0514311	0.0346
9FV_FXc.e_nClJXoT4	RNF5	ring finger protein 5, E3 ubiquitin protein ligase	-0.334998	0.0397912	0.272205	6.69991	6.40871	0.956537	-0.0641067	0.0433
Zl60K0iXq.kiCSEBJQ	NA	NA	0.334998	0.0397912	0.272205	6.3093	7.05093	1.11755	0.160334	0.0204
35JI0WlGmt1inNxq.8	NDUFA12	NADH dehydrogenase (ubiquinone) 1 alpha subcomplex, 12	-0.334888	0.0398601	0.272326	10.7344	10.3824	0.967206	-0.048105	0.046
BenUqXufgChIws_VIk	EPS15	epidermal growth factor receptor pathway substrate 15	0.334888	0.0398601	0.272326	8.05852	8.17578	1.01455	0.020842	0.3603
fpqel96Fen3VR7Bl7w	CHD4	chromodomain helicase DNA binding protein 4	0.334779	0.0399292	0.272448	9.76758	9.93817	1.01747	0.0249801	0.0351
WhXUieoBcUQjcC96e0	CLDND1	claudin domain containing 1	0.334779	0.0399292	0.272448	10.1697	10.3228	1.01506	0.0215665	0.263
Bp_tySwRS7eoI5e_QI	C8orf33	chromosome 8 open reading frame 33	-0.334669	0.0399984	0.272744	7.2235	7.03823	0.974352	-0.0374855	0.2373
9Yllno5wtY7RQUn7I8	COMMD6	COMM domain containing 6	-0.334559	0.0400677	0.272866	12.2086	12.0592	0.987762	-0.0177647	0.0608
ZTfp17opeeoGofcAoE	RPL35A	ribosomal protein L35a	-0.334559	0.0400677	0.272866	13.8355	13.7326	0.99256	-0.0107735	0.1621
0zHXK16hIMvGF3qEoE	ZNRD1	zinc ribbon domain containing 1	-0.33434	0.0402065	0.272885	6.45651	6.01832	0.932133	-0.101393	0.0584
6ede0V1GPUSFKE9TuU	PGD	phosphogluconate dehydrogenase	-0.33445	0.040137	0.272885	11.3018	11.0298	0.975926	-0.0351558	0.0518
96inimoA_filKL_KEU	BTNL10	butyrophilin-like 10	0.33445	0.040137	0.272885	7.28239	8.0226	1.10164	0.139658	0.0061
cn6ff5eOP5dPSCSg4g	MED7	mediator complex subunit 7	-0.33423	0.0402761	0.272885	6.84343	6.2981	0.920313	-0.119804	0.0002
fDRRWBUIpoqWeK6DRQ	NA	NA	0.33423	0.0402761	0.272885	12.6035	12.9989	1.03137	0.0445684	0.0311
i.wATazaiea6daWvtc	MARCH6	membrane-associated ring finger (C3HC4) 6, E3 ubiquitin protein ligase	0.33423	0.0402761	0.272885	9.73096	10.1059	1.03853	0.0545384	0.0584
Kf7KZTSUf8glNJS7vo	ARHGEF3	Rho guanine nucleotide exchange factor (GEF) 3	0.33423	0.0402761	0.272885	11.4464	11.4769	1.00266	0.00383331	0.7605
NR_FUohsr7rieI2ZT4	VPS41	vacuolar protein sorting 41 homolog (S. cerevisiae)	0.33434	0.0402065	0.272885	9.72554	10.254	1.05434	0.0763415	0.0214
0fA0l9ZD07L96t96iU	WRN	Werner syndrome, RecQ helicase-like	0.333791	0.0405553	0.273035	6.70041	6.90712	1.03085	0.0438346	0.068
0V9epQcFIQeoIlVB1A	SEC13	SEC13 homolog (S. cerevisiae)	-0.333791	0.0405553	0.273035	8.67867	8.55356	0.985585	-0.0209479	0.1229
6VtKG_KH.YUPQV.lUU	CD14	CD14 molecule	-0.334011	0.0404155	0.273035	14.1542	14.084	0.99504	-0.00717303	0.3674
ciV.nu53tS7TiGolf4	BANP	BTG3 associated nuclear protein	0.333791	0.0405553	0.273035	11.14	11.2408	1.00906	0.0130063	0.2183
cshS57Qnd3QIeoEQWw	MTX2	metaxin 2	-0.333901	0.0404853	0.273035	6.20392	6.07733	0.979596	-0.0297411	0.2919
fH_.Up.5x30dJxDATU	KLRF1	killer cell lectin-like receptor subfamily F, member 1	0.333901	0.0404853	0.273035	10.8887	11.0635	1.01605	0.0229754	0.3639
HxK5Lp9zv_r454PKi4	NA	NA	-0.334011	0.0404155	0.273035	8.84153	8.44016	0.954604	-0.0670259	0.0707
KSM9BSSxv.zkt0FTNU	ACVR2A	activin A receptor, type IIA	0.333901	0.0404853	0.273035	6.18111	6.60505	1.06859	0.0957043	0.0316
QuR4kOirriolOeeD3o	TGIF2	TGFB-induced factor homeobox 2	-0.334011	0.0404155	0.273035	7.4835	7.29371	0.974639	-0.0370606	0.1982
xtQDl78v.AjQdRX_fo	NA	NA	0.334011	0.0404155	0.273035	7.78676	8.28029	1.06338	0.0886591	0.0213
6pqinrkBJ5EkLpIowM	C11orf73	chromosome 11 open reading frame 73	-0.333462	0.0407657	0.27306	7.80033	7.47112	0.957796	-0.0622098	0.0565
BnqsooK__SU3HnnsVw	SLC39A1	solute carrier family 39 (zinc transporter), member 1	-0.333024	0.0410477	0.27306	8.41418	8.20932	0.975654	-0.0355589	0.0496
Eo4zsnVFUi5KNMqEmo	NA	NA	0.333462	0.0407657	0.27306	9.79825	10.0798	1.02874	0.040878	0.032
fdT.UAsIh1JOl97_VY	CYB5B	cytochrome b5 type B (outer mitochondrial membrane)	0.333024	0.0410477	0.27306	10.8659	10.8999	1.00313	0.00451038	0.6411
fvtJ91V9Je.eSSUq90	PHC2	polyhomeotic homolog 2 (Drosophila)	-0.333572	0.0406955	0.27306	7.21962	6.72691	0.931753	-0.10198	0.0924
HDyWpuukp12op4pIAM	NA	NA	0.333133	0.0409771	0.27306	13.3428	13.5664	1.01675	0.0239696	0.0703
HiRPCR3iWIyfXgO7go	NA	NA	0.333133	0.0409771	0.27306	9.59589	10.1531	1.05806	0.0814254	0.0594
HpJXi5Tjd3ID1kLQTQ	GPN3	GPN-loop GTPase 3	-0.333353	0.0408361	0.27306	7.34431	6.75519	0.919785	-0.120631	0.0066
iFSPriMoR_5JIzlDqU	DNASE1L1	deoxyribonuclease I-like 1	-0.333353	0.0408361	0.27306	8.79138	8.58377	0.976384	-0.0344791	0.1504
oPTe91L4KTgvvlL97M	NA	NA	-0.333243	0.0409065	0.27306	7.56556	7.34574	0.970945	-0.0425386	0.07
ovqTNAuBAkXCOZZ6F4	NA	NA	0.333462	0.0407657	0.27306	11.6442	11.8772	1.02	0.028573	0.0869
QemBfoioOePt_FAVEk	RFTN1	raftlin, lipid raft linker 1	0.333133	0.0409771	0.27306	10.9446	11.0414	1.00885	0.0127055	0.2394
ridVPYpfRLtFRPRd.U	DUSP28	dual specificity phosphatase 28	-0.333353	0.0408361	0.27306	8.43876	8.29276	0.982699	-0.025178	0.1327
TKSKlqEn9d0tPvRVH4	SMAP2	small ArfGAP2	-0.333572	0.0406955	0.27306	12.9041	12.7039	0.984491	-0.0225506	0.0397
TlIohSKfq.44DWkEkk	STX8	syntaxin 8	-0.333572	0.0406955	0.27306	9.19797	8.98487	0.976831	-0.0338186	0.0486
ukdrkmvOfOAMXpJ.uQ	WRNIP1	Werner helicase interacting protein 1	0.333243	0.0409065	0.27306	9.67616	9.73042	1.00561	0.00806758	0.6254
uU2TOod_UtfhPtqf9A	NA	NA	-0.333133	0.0409771	0.27306	6.95198	6.49052	0.933622	-0.0990889	0.0715
WVUs_yJC37vAJUu4S4	HNRNPD	heterogeneous nuclear ribonucleoprotein D (AU-rich element RNA binding protein 1, 37kDa)	0.333572	0.0406955	0.27306	12.8132	12.9082	1.00741	0.0106575	0.085
ZhJXeeSb0H7u.HhIuA	NKTR	natural killer-tumor recognition sequence	0.333024	0.0410477	0.27306	10.8183	11.0839	1.02455	0.0349905	0.0399
ELV5d15ddS6pIUiHVM	PHF19	PHD finger protein 19	-0.332914	0.0411185	0.273359	6.4358	6.27239	0.97461	-0.0371033	0.3566
fdfiAXJLpTIgsh6s6o	JAGN1	jagunal homolog 1 (Drosophila)	-0.332804	0.0411893	0.273488	6.85573	6.68572	0.975201	-0.0362278	0.1631
inuu5Me7LxMlfUPerU	DNM1L	dynamin 1-like	-0.332804	0.0411893	0.273488	8.16242	7.87476	0.964757	-0.051762	0.1283
9TNQvR3t9eJLoI0z54	TRAF5	TNF receptor-associated factor 5	0.332585	0.0413313	0.273746	8.3302	8.61139	1.03376	0.0478959	0.0524
E1FtUR.Kq_s3bnfdSI	CSNK2A1	casein kinase 2, alpha 1 polypeptide	-0.332585	0.0413313	0.273746	7.21641	7.13512	0.988736	-0.016343	0.3325
KXWGm3UpVAaXWtrqfc	NA	NA	0.332585	0.0413313	0.273746	7.3451	7.86607	1.07093	0.0988611	0.068
loi5_0VO1EVCfLhSJM	NA	NA	0.332585	0.0413313	0.273746	6.67088	7.17325	1.07531	0.104749	0.0124
3lOb7J463W7CUClRIo	NUDT9	nudix (nucleoside diphosphate linked moiety X)-type motif 9	-0.332475	0.0414024	0.274046	7.55011	7.24006	0.958934	-0.0604966	0.0374
f0KH150SVhgKOUDe0I	RPL38	ribosomal protein L38	-0.332365	0.0414737	0.274346	14.3884	14.3044	0.994165	-0.00844292	0.1876
6tzuVVEks6f1JxVP6Y	WNK1	WNK lysine deficient protein kinase 1	-0.332146	0.0416164	0.274606	7.21052	6.90568	0.957723	-0.0623198	0.0709
KeepdX_ldn1RXGOzgM	SPRYD3	SPRY domain containing 3	-0.332146	0.0416164	0.274606	7.99223	7.78037	0.973492	-0.0387591	0.3515
rpStFf57intexPuo70	CASP9	caspase 9, apoptosis-related cysteine peptidase	-0.332256	0.041545	0.274606	6.69597	6.33451	0.946019	-0.0800593	0.0062
rS4lENEUNHkdSXqQwI	MCM8	minichromosome maintenance complex component 8	0.332146	0.0416164	0.274606	13.4656	13.7313	1.01974	0.0281974	0.0181
Bl.8pRLheZDvzOf4XE	CSAD	cysteine sulfinic acid decarboxylase	0.332036	0.041688	0.274697	8.20736	8.64223	1.05299	0.0744867	0.0495
E9Up6BSrd38XXFU66Q	AGTRAP	angiotensin II receptor-associated protein	-0.331927	0.0417596	0.274697	9.1087	8.8529	0.971917	-0.0410957	0.0562
EpSEi_DkJDUggu8Sek	INTS8	integrator complex subunit 8	0.331927	0.0417596	0.274697	8.03462	8.16794	1.01659	0.0237432	0.3552
KBNdel3vq0u_ql5_qA	IFI27L2	interferon, alpha-inducible protein 27-like 2	-0.331927	0.0417596	0.274697	9.41621	9.2179	0.978939	-0.0307085	0.0675
KUoHei9NIvOuWD7f64	BIRC2	baculoviral IAP repeat containing 2	0.331927	0.0417596	0.274697	9.81231	9.97286	1.01636	0.0234141	0.2678
BukhF7rVJz2op4pKKM	NA	NA	-0.331707	0.0419032	0.27496	14.4358	14.2923	0.990059	-0.0144143	0.108
cmkkomFB42RE5.v6M4	HNRNPAB	heterogeneous nuclear ribonucleoprotein A/B	-0.331707	0.0419032	0.27496	9.44168	9.25722	0.980463	-0.0284649	0.012
Qfoc5Ut2vUvcfUkgqk	CHKB	choline kinase beta	0.331707	0.0419032	0.27496	9.83011	10.0868	1.02611	0.0371918	0.0601
QGoxc2iQJcUu5J6QKI	VWA8	von Willebrand factor A domain containing 8	0.331817	0.0418313	0.27496	5.8792	6.18474	1.05197	0.0730923	0.0801
9kJ9dXSU_OgL0kI0kE	ALDH2	aldehyde dehydrogenase 2 family (mitochondrial)	-0.331598	0.0419751	0.275262	10.2559	9.85151	0.960569	-0.058039	0.0407
csFdS66CkRTp9d5_v4	ADCK2	aarF domain containing kinase 2	-0.331488	0.0420471	0.275394	8.37832	8.30709	0.991498	-0.0123179	0.6237
ZdI45Se3VG7s869FKo	FKBP5	FK506 binding protein 5	-0.331488	0.0420471	0.275394	10.4756	10.0318	0.957638	-0.0624479	0.0204
9UTgOHzqo64nuHn_eE	NCOA3	nuclear receptor coactivator 3	0.331378	0.0421193	0.275527	9.52194	9.68737	1.01737	0.0248502	0.1707
xmCeoSv3n0EUIgFh5o	MRPL33	mitochondrial ribosomal protein L33	-0.331378	0.0421193	0.275527	9.61383	9.2597	0.963164	-0.054146	0.011
3IUB0U1dLXVQSrHKHk	CNPY3	canopy FGF signaling regulator 3	-0.331268	0.0421915	0.27566	8.78572	8.69173	0.989303	-0.0155157	0.3602
9V1ziLWCjHPlIneV94	PGAM4	phosphoglycerate mutase family member 4	-0.331268	0.0421915	0.27566	8.218	7.71363	0.938626	-0.0913779	0.036
6hfsuJYjZlHudSXqQQ	F2R	coagulation factor II (thrombin) receptor	-0.331049	0.0423363	0.275891	14.4742	14.4026	0.995053	-0.00715453	0.3603
BKi5A7.pDs9AOel6kU	TIAL1	TIA1 cytotoxic granule-associated RNA binding protein-like 1	0.330939	0.0424088	0.275891	6.90584	6.98348	1.01124	0.0161289	0.7208
BZIHS4KCdW4IOiuYUU	ERCC5	excision repair cross-complementing rodent repair deficiency, complementation group 5	0.331049	0.0423363	0.275891	10.3692	10.5689	1.01926	0.0275254	0.0908
oqKeSejSKADUu4SLkI	SMUG1	single-strand-selective monofunctional uracil-DNA glycosylase 1	-0.330939	0.0424088	0.275891	8.22871	8.08205	0.982177	-0.0259455	0.0908
Qg7RNZUhJ3_OKuOoHg	CNOT6	CCR4-NOT transcription complex, subunit 6	0.331049	0.0423363	0.275891	7.86196	8.04111	1.02279	0.0325051	0.1979
QxeV1xxReTuR9Flep8	DCPS	decapping enzyme, scavenger	-0.330939	0.0424088	0.275891	7.39867	7.19571	0.972567	-0.0401297	0.0726
Tl5771E3b578T1.uiU	PRKRIR	protein-kinase, interferon-inducible double stranded RNA dependent inhibitor, repressor of (P58 repressor)	0.331049	0.0423363	0.275891	10.523	10.5988	1.0072	0.0103506	0.2907
cH7riqK03sh16F7.5c	ZNF69	zinc finger protein 69	0.33083	0.0424814	0.276194	5.69853	5.99471	1.05197	0.0730997	0.0958
0p6J6iK54nBLlBC518	ADCK3	aarF domain containing kinase 3	0.33061	0.042627	0.276937	9.15295	9.33872	1.0203	0.0289882	0.0157
3hCCnQrVArrpDgsCtI	NA	NA	-0.330501	0.0427	0.276937	7.83684	7.59182	0.968734	-0.0458272	0.1377
6R3lXR9fypAwRJIFG4	TMEM150A	transmembrane protein 150A	-0.330501	0.0427	0.276937	8.20831	8.09263	0.985907	-0.0204763	0.3432
Z_jCSSxSf0.sEt7pPo	PTBP3	polypyrimidine tract binding protein 3	0.330501	0.0427	0.276937	11.3208	11.4681	1.01301	0.0186458	0.1451
QefV31k.ChnuPk8hUU	NA	NA	0.330281	0.0428461	0.277715	7.80931	8.10196	1.03747	0.0530753	0.0533
3lSpHtVP9UREnTOeT0	PSMD3	proteasome (prosome, macropain) 26S subunit, non-ATPase, 3	-0.329952	0.0430662	0.277953	5.8446	5.55605	0.950631	-0.0730433	0.0724
3UHR.TXqSK_XL6zIN4	NA	NA	0.329952	0.0430662	0.277953	10.8207	10.9621	1.01307	0.0187347	0.1006
3UUaROzF5E95E7FUgc	LOC100128274	putative p150	0.329952	0.0430662	0.277953	6.62746	7.27603	1.09786	0.134696	0.037
9fOXkVKpHpNt1kXuVA	NA	NA	-0.329952	0.0430662	0.277953	14.2185	14.1586	0.995789	-0.00608835	0.3389
9k6p4EceoX5ni4N7vI	PRPF3	pre-mRNA processing factor 3	0.330062	0.0429927	0.277953	9.77789	9.98991	1.02168	0.0309494	0.1042
rruBcXl_iKlStUDd9A	AMFR	autocrine motility factor receptor, E3 ubiquitin protein ligase	-0.330062	0.0429927	0.277953	9.04197	8.44901	0.934421	-0.0978557	0.0098
utE_0gSunnu65TYtXk	PARP12	poly (ADP-ribose) polymerase family, member 12	0.329952	0.0430662	0.277953	9.86071	10.0142	1.01557	0.0222897	0.2538
0e0En54KJ4jilURSh4	SIL1	SIL1 nucleotide exchange factor	-0.329075	0.0436574	0.278051	7.13154	6.94378	0.973672	-0.0384926	0.3651
0lKXO_iovAxe5NUkmg	DUSP22	dual specificity phosphatase 22	-0.329513	0.043361	0.278051	7.51047	7.22364	0.96181	-0.0561766	0.2111
33._93.jKNe.XO7kAw	NA	NA	0.329184	0.0435831	0.278051	9.81387	10.1369	1.03292	0.0467219	0.0388
3rFaUE0Lh.MnkIDus4	NA	NA	0.329513	0.043361	0.278051	11.1665	11.3165	1.01343	0.0192487	0.185
3t7554CO3u5ezQTuH0	DENR	density-regulated protein	0.329404	0.0434349	0.278051	9.83034	9.95408	1.01259	0.0180463	0.1505
3UXYgUKMf2giiSgO9I	PKN2	protein kinase N2	0.329294	0.043509	0.278051	8.17414	8.49475	1.03922	0.0555055	0.0947
6ewSAlc_5fF7uf_6kU	LEMD3	LEM domain containing 3	0.329075	0.0436574	0.278051	8.72776	8.80461	1.0088	0.0126467	0.3364
Eroe6iSKT5Sh_oBLR4	NA	NA	-0.329733	0.0432134	0.278051	8.2692	7.81945	0.945612	-0.0806805	0.0052
ip0d0fgiqN_u_yx_h4	GRPEL2	GrpE-like 2, mitochondrial (E. coli)	0.329184	0.0435831	0.278051	7.61696	7.81209	1.02562	0.0364918	0.0822
iPF9FcnlwKCApey1eo	NA	NA	0.329294	0.043509	0.278051	6.81737	7.26653	1.06588	0.09205	0.1145
K0rlfOAKfjIqL_17pU	ZNF337	zinc finger protein 337	0.329294	0.043509	0.278051	8.36816	8.4929	1.01491	0.0213479	0.3271
NF3.BKJeJEK.Dignqk	TOPBP1	topoisomerase (DNA) II binding protein 1	0.329294	0.043509	0.278051	8.9501	9.13579	1.02075	0.0296244	0.1292
ouUnakpXWIYF3GWE0E	NA	NA	-0.329075	0.0436574	0.278051	6.42887	5.85986	0.911491	-0.1337	0.0108
QlOP33v69xwnICUq4I	UBA6	ubiquitin-like modifier activating enzyme 6	0.329843	0.0431397	0.278051	8.51467	8.6856	1.02007	0.0286747	0.1574
rV6Kpd69AX2bpP9E88	NA	NA	0.329184	0.0435831	0.278051	6.76521	7.31397	1.08112	0.112521	0.0204
rWIci0TXhEHfteu5yI	SNORA45	small nucleolar RNA, H/ACA box 45	0.329075	0.0436574	0.278051	7.83134	8.66377	1.10629	0.145736	0
TkruZKUJLqnoRCtrpU	NA	NA	-0.329513	0.043361	0.278051	14.0906	13.9839	0.992427	-0.0109671	0.1046
Tpd7ZHBnduvnYe_ze4	TRIB1	tribbles homolog 1 (Drosophila)	0.329075	0.0436574	0.278051	10.072	10.3868	1.03125	0.0443956	0.1394
TSJV65DmtEr.Oof64k	CHST13	carbohydrate (chondroitin 4) sulfotransferase 13	-0.329843	0.0431397	0.278051	8.76638	8.18689	0.933896	-0.0986663	0.0819
uiu.k7pTxbT6XuCT6E	MYCBP2	MYC binding protein 2, E3 ubiquitin protein ligase	0.329404	0.0434349	0.278051	9.97113	10.1	1.01293	0.0185315	0.2718
uQcUbXmRaefVfTQsUc	NA	NA	-0.329623	0.0432871	0.278051	8.01514	7.78259	0.970986	-0.0424779	0.099
ZpdcRcXd3qfc.YWY44	FTL	ferritin, light polypeptide	-0.329294	0.043509	0.278051	14.4567	14.3048	0.989494	-0.0152365	0.05
KlXDy46UezT1KcXOr0	HEATR5B	HEAT repeat containing 5B	0.328965	0.0437317	0.27819	9.32018	9.38209	1.00664	0.00955151	0.5657
T_opYpL6PH4pSi9OFY	ANKRD44	ankyrin repeat domain 44	0.328965	0.0437317	0.27819	7.2234	7.67709	1.06281	0.0878814	0.0383
66tPLp1v__7e.1XX14	SYT15	synaptotagmin XV	0.328855	0.0438062	0.278497	6.42574	6.90444	1.0745	0.103661	0.0112
Bo.eJO5IetycvUoHrk	PTBP2	polypyrimidine tract binding protein 2	0.328746	0.0438808	0.278638	7.80241	8.00425	1.02587	0.0368455	0.1772
WkEvu3I7SKTp6l1N3k	TRIM38	tripartite motif containing 38	0.328746	0.0438808	0.278638	9.29472	9.504	1.02252	0.0321239	0.0942
iJL14aJ4Uh.1ILlobY	SRP14	signal recognition particle 14kDa (homologous Alu RNA binding protein)	-0.328526	0.0440302	0.278753	11.7663	11.5545	0.982006	-0.0261967	0.2187
K60gHUIfJIkS41YLiI	ARMCX5	armadillo repeat containing, X-linked 5	0.328526	0.0440302	0.278753	6.26416	6.44691	1.02917	0.0414872	0.2497
u0HQmUl51FSIJEf7iI	NA	NA	-0.328526	0.0440302	0.278753	13.8586	13.7745	0.993928	-0.00878613	0.1614
WSkjjkiiYniZdSYgvg	NA	NA	-0.328636	0.0439554	0.278753	8.10535	7.80926	0.96347	-0.0536887	0.1953
xUXi0OVCOVXIEUmgl0	MRPS18B	mitochondrial ribosomal protein S18B	-0.328526	0.0440302	0.278753	6.24875	5.92752	0.948594	-0.0761377	0.0528
ETpEhFdLTTXTShLSV4	SLCO3A1	solute carrier organic anion transporter family, member 3A1	-0.328417	0.0441051	0.279061	7.144	6.889	0.964305	-0.0524379	0.1853
EddRAiWKNIghV4jg0o	KIF21B	kinesin family member 21B	0.328197	0.0442551	0.279843	8.17168	8.44336	1.03325	0.0471849	0.0496
uShfctJKk7_gDvDGU4	AGFG1	ArfGAP with FG repeats 1	0.327868	0.044481	0.281104	8.70954	9.00324	1.03372	0.0478482	0.0564
9e.eSqOM_uL5QIJDEk	WSB1	WD repeat and SOCS box containing 1	0.327758	0.0445565	0.281246	9.01321	9.17769	1.01825	0.0260905	0.3098
Q7mVIU1KOCKpX7vlVE	SULT1A3	sulfotransferase family, cytosolic, 1A, phenol-preferring, member 3	-0.327758	0.0445565	0.281246	8.14967	7.99402	0.980901	-0.0278199	0.2049
Npf6oHqOfP13l9fp5U	SNORA67	small nucleolar RNA, H/ACA box 67	0.327649	0.0446321	0.281389	9.26771	9.75324	1.05239	0.0736679	0.0082
QNfvYyTKAO964_0q3U	PLEKHA1	pleckstrin homology domain containing, family A (phosphoinositide binding specific) member 1	0.327649	0.0446321	0.281389	9.53347	9.71898	1.01946	0.0278027	0.113
xZ8eWdEd.Vc_i1Uu3s	KIAA1009	KIAA1009	-0.327539	0.0447078	0.281699	5.88879	5.66506	0.962008	-0.0558785	0.0804
H.1u30Vmts_iFtCSmg	MAN2C1	mannosidase, alpha, class 2C, member 1	0.327429	0.0447836	0.281842	8.47194	8.6616	1.02239	0.0319404	0.2479
HTx0glHe6CseqQuKW0	NA	NA	0.327429	0.0447836	0.281842	7.36996	7.84905	1.06501	0.0908614	0.0462
0WORJBSUNee3QqzWxc	ZCCHC11	zinc finger, CCHC domain containing 11	0.32721	0.0449355	0.282129	8.02723	8.27484	1.03085	0.0438286	0.1047
fUnl3Tsft76qfu_NKI	SMIM11	small integral membrane protein 11	-0.32721	0.0449355	0.282129	7.27449	7.04214	0.96806	-0.0468321	0.3843
Nch7fc415X0iOCp_qo	HSPA7	heat shock 70kDa protein 7 (HSP70B)	0.32732	0.0448595	0.282129	8.31573	8.77702	1.05547	0.0778883	0.0364
WnnRzFdeTnyDDn_Kok	BTF3L4	basic transcription factor 3-like 4	-0.32721	0.0449355	0.282129	7.4857	6.98633	0.93329	-0.0996026	0.0823
EcelUYjVALfYV4goio	NSMCE1	non-SMC element 1 homolog (S. cerevisiae)	-0.3271	0.0450116	0.282273	9.00553	8.94463	0.993238	-0.00978883	0.6295
ZnlLlNf1SnjnYSsseA	GNL3	guanine nucleotide binding protein-like 3 (nucleolar)	-0.3271	0.0450116	0.282273	8.05035	7.80167	0.969109	-0.0452685	0.0312
BaZ2U6WGAJUFCi0LaI	NA	NA	-0.326991	0.0450879	0.282584	9.94086	9.62646	0.968373	-0.0463648	0.1247
iuJ_.u1e6uhuvrj6Sg	UBB	ubiquitin B	-0.326771	0.0452406	0.283374	12.6745	12.379	0.976683	-0.0340379	0.0773
3peqI77.Tnn1FNEeq8	COLQ	collagen-like tail subunit (single strand of homotrimer) of asymmetric acetylcholinesterase	0.326661	0.0453171	0.283519	6.80998	7.23303	1.06212	0.0869504	0.1407
B5GYufeAbSeZ1XKLng	NHP2L1	NHP2 non-histone chromosome protein 2-like 1 (S. cerevisiae)	-0.326661	0.0453171	0.283519	6.82263	6.34708	0.930298	-0.104236	0.0724
6uBAkXCO5Z6FxInTr4	NA	NA	0.326442	0.0454705	0.284144	13.417	13.4961	1.0059	0.00848301	0.1268
xV17iLeCjHPlIneX3o	NA	NA	-0.326442	0.0454705	0.284144	9.31294	8.85006	0.950297	-0.0735503	0.0272
oIldKerusH5l7DVJHc	NA	NA	0.326223	0.0456243	0.284435	8.21024	8.73642	1.06409	0.0896187	0.0079
oq.teU5_rvTUvQofUU	TATDN3	TatD DNase domain containing 3	-0.326223	0.0456243	0.284435	6.64399	6.24845	0.940466	-0.0885524	0.083
Tr9d1x1fXynXgdv51w	LPHN1	latrophilin 1	0.326223	0.0456243	0.284435	6.1687	6.60137	1.07014	0.0977982	0.0374
WVR2Uc5UBXejngA5R8	TSHZ1	teashirt zinc finger homeobox 1	0.326332	0.0455474	0.284435	8.46347	8.64785	1.02179	0.0310932	0.1364
6vkiW7QjiKgmyFkhW4	NA	NA	-0.326113	0.0457014	0.284581	7.37583	7.1833	0.973897	-0.0381592	0.328
u07eJSt5891T6knihY	PRELID1	PRELI domain containing 1	-0.326113	0.0457014	0.284581	9.79539	9.6313	0.983248	-0.0243731	0.0891
Wxhx2VzpzxpxpVpxhw	HNRNPAB	heterogeneous nuclear ribonucleoprotein A/B	-0.326003	0.0457785	0.284895	7.3149	6.87066	0.939269	-0.0903899	0.0286
0tUv1R3gjVBOtckeRE	PADI4	peptidyl arginine deiminase, type IV	-0.325894	0.0458558	0.285209	11.2637	10.97	0.973922	-0.0381213	0.109
3oSe7f56os4IR36he4	NA	NA	-0.325565	0.0460882	0.285483	9.70223	9.59656	0.989109	-0.0157983	0.2453
cHaKeIrqKOX4n4ivgk	MED29	mediator complex subunit 29	-0.325674	0.0460106	0.285483	8.86712	8.77407	0.989507	-0.0152188	0.5426
iRIULUJW98bZTApVYE	ACVR1B	activin A receptor, type IB	-0.325674	0.0460106	0.285483	8.20416	7.94454	0.968355	-0.0463924	0.0488
KqKjqfNQUty86K15yU	HNRNPH2	heterogeneous nuclear ribonucleoprotein H2 (H)	-0.325674	0.0460106	0.285483	7.94795	7.56407	0.9517	-0.0714205	0.1334
N6dcdStVZqtUkkPacc	MPLKIP	M-phase specific PLK1 interacting protein	-0.325565	0.0460882	0.285483	7.25224	6.87224	0.947602	-0.0776461	0.0692
oXntSfVK5Lq_6gQiOE	SLC50A1	solute carrier family 50 (sugar efflux transporter), member 1	-0.325565	0.0460882	0.285483	8.25716	8.16497	0.988835	-0.0161985	0.4645
ToJ6ycuXdzQNKv5F_I	NPL	N-acetylneuraminate pyruvate lyase (dihydrodipicolinate synthase)	-0.325784	0.0459332	0.285483	8.89428	8.60427	0.967394	-0.0478247	0.08
ccpH8iuR_TpKepVf9w	TNRC6B	trinucleotide repeat containing 6B	0.325455	0.0461659	0.285631	9.8183	9.99734	1.01824	0.0260706	0.1323
lv.m6i7uXm6u7m7_r8	SIAH1	siah E3 ubiquitin protein ligase 1	0.325455	0.0461659	0.285631	9.51633	9.77403	1.02708	0.0385485	0.0627
Hnff5d56LWqLpvp5yI	ASAH1	N-acylsphingosine amidohydrolase (acid ceramidase) 1	-0.325235	0.0463216	0.286261	6.6985	6.39655	0.954924	-0.066542	0.2251
lnuwqT2x057x7HzkU8	WTAP	Wilms tumor 1 associated protein	0.325235	0.0463216	0.286261	9.76431	9.86398	1.01021	0.0146521	0.4044
WSXeo6PHo_8AEnqkWk	CTSC	cathepsin C	-0.325126	0.0463996	0.286576	10.362	10.0514	0.970026	-0.0439045	0.0295
3B_az9jnQKwWmnedQU	NA	NA	0.325016	0.0464777	0.286892	11.8096	12.3496	1.04572	0.0644982	0.0048
H3WhVfVXRdSkqEgwO8	REXO1	REX1, RNA exonuclease 1 homolog (S. cerevisiae)	0.324797	0.0466342	0.287007	6.42539	6.83454	1.06368	0.0890602	0.0301
H5zqV5H1.n1170V664	UBAP2L	ubiquitin associated protein 2-like	0.324906	0.0465559	0.287007	9.16838	9.28955	1.01322	0.0189423	0.4036
K1U7EnOFSeKB5OKeJI	C6orf1	chromosome 6 open reading frame 1	-0.324687	0.0467127	0.287007	6.64107	6.42848	0.967989	-0.0469381	0.0638
Kmjno6l5IBBHRRER9c	ARFGAP3	ADP-ribosylation factor GTPase activating protein 3	-0.324797	0.0466342	0.287007	9.19819	9.01963	0.980587	-0.0282818	0.1926
o6LuVIFOuE0J3uKv0M	NA	NA	-0.324687	0.0467127	0.287007	12.1978	12.0333	0.986522	-0.0195773	0.0542
obSHUklCOuCSNiJCHk	TXN	thioredoxin	-0.324797	0.0466342	0.287007	10.7807	10.4915	0.97317	-0.039236	0.0771
QnimrgNF4rTi9CFJeE	RHBDL2	rhomboid, veinlet-like 2 (Drosophila)	0.324687	0.0467127	0.287007	9.38116	9.81073	1.04579	0.0645943	0.0398
r366ojx6gV9blbeDlQ	F5	coagulation factor V (proaccelerin, labile factor)	-0.324687	0.0467127	0.287007	7.92204	7.38549	0.93227	-0.10118	0.1172
0fgCjvrl87hGJSJeeo	TMEM194A	transmembrane protein 194A	0.324577	0.0467912	0.287157	6.66322	6.83749	1.02615	0.0372473	0.228
Kf.7Gye8TsqQ3t.Cyo	SUMO2	small ubiquitin-like modifier 2	0.324577	0.0467912	0.287157	10.2509	10.4914	1.02346	0.0334486	0.2173
3WSCIjnneleong9QlQ	STRADA	STE20-related kinase adaptor alpha	-0.324358	0.0469486	0.287279	6.09112	5.82031	0.95554	-0.0656122	0.0571
9TvapRvvs7PjsSX4O4	PDPK1	3-phosphoinositide dependent protein kinase-1	0.324248	0.0470274	0.287279	9.32143	9.34094	1.00209	0.00301612	0.8322
BTd5QAURFd7ozozg9U	STAG1	stromal antigen 1	0.324248	0.0470274	0.287279	6.54622	6.72666	1.02756	0.0392286	0.1091
cehKIlA_AlhIx5C4eo	FRG1	FSHD region gene 1	0.324248	0.0470274	0.287279	9.80023	9.93024	1.01327	0.0190122	0.251
cMHbe1Kv_unpgnipu0	NUP214	nucleoporin 214kDa	-0.324248	0.0470274	0.287279	10.9121	10.7553	0.985634	-0.0208761	0.1276
KvR4cynHkkeq7S__tU	NA	NA	-0.324358	0.0469486	0.287279	8.89558	8.56825	0.963203	-0.0540885	0.2292
QUpERIdR_l9l3709NU	NA	NA	-0.324248	0.0470274	0.287279	6.34989	6.08879	0.958881	-0.0605759	0.0635
WSZ_siSdC_inpuiKNA	GNG10	guanine nucleotide binding protein (G protein), gamma 10	-0.324468	0.0468698	0.287279	8.64334	8.14356	0.942178	-0.085929	0.2121
3blHkdSXqTzJSF_0DA	ZNF674	zinc finger protein 674	-0.323919	0.0472646	0.287734	14.4149	14.2924	0.991499	-0.0123167	0.08
BSwYp.47vieiuLoWqk	TRAFD1	TRAF-type zinc finger domain containing 1	-0.323919	0.0472646	0.287734	8.83043	8.69669	0.984855	-0.0220162	0.1296
fJoiBH.p94qU_epyuQ	GABARAPL2	GABA(A) receptor-associated protein-like 2	-0.324029	0.0471855	0.287734	11.1181	10.8853	0.979061	-0.0305293	0.0137
lJULUXt9NdV5HUh43k	EIF2B1	eukaryotic translation initiation factor 2B, subunit 1 alpha, 26kDa	-0.323919	0.0472646	0.287734	8.83212	8.59696	0.973374	-0.0389339	0.0312
rqEqc_MK1X675ffk3U	C1orf85	chromosome 1 open reading frame 85	-0.324029	0.0471855	0.287734	9.65803	9.51234	0.984915	-0.0219285	0.2842
Wh0iPd.7USEtN0okgI	CLEC7A	C-type lectin domain family 7, member A	-0.324029	0.0471855	0.287734	7.98031	7.62485	0.955458	-0.0657363	0.1277
BqTs1TQ_g0sXwSACkk	HERPUD2	HERPUD family member 2	0.323809	0.0473439	0.288052	7.58106	7.85356	1.03595	0.0509474	0.0266
0SnH9bU7F5ALapCG7U	NCF1C	neutrophil cytosolic factor 1C pseudogene	-0.3237	0.0474233	0.288193	10.8475	10.6711	0.983736	-0.0236571	0.1574
3lS.rqV9.Xof7oopFA	CD2BP2	CD2 (cytoplasmic tail) binding protein 2	-0.32359	0.0475028	0.288193	10.0972	9.9908	0.989463	-0.0152816	0.1211
6aaey6nd9dfUW4VQXc	NA	NA	-0.3237	0.0474233	0.288193	8.3609	8.29445	0.992052	-0.011513	0.5642
91NNWXe.EtJuhTapH4	SSR4	signal sequence receptor, delta	-0.32359	0.0475028	0.288193	11.8991	11.7577	0.988112	-0.0172536	0.0981
iKSK_S4tiOuU_d2.qQ	PDCD4	programmed cell death 4 (neoplastic transformation inhibitor)	0.32359	0.0475028	0.288193	11.9587	12.222	1.02202	0.0314243	0.0236
xSfccUlfqkdFXuNCQ0	GPBP1L1	GC-rich promoter binding protein 1-like 1	-0.32348	0.0475824	0.288511	7.90885	7.6938	0.972809	-0.0397722	0.0146
0rUl4K9wILFRl3rk4U	SIRT7	sirtuin 7	-0.323371	0.0476621	0.288829	7.18968	7.09641	0.987027	-0.0188383	0.3207
0qP_hSqirtePP9jgVU	PSMD11	proteasome (prosome, macropain) 26S subunit, non-ATPase, 11	0.323151	0.0478219	0.289137	5.63724	5.84572	1.03698	0.0523909	0.0968
3NDg8gVCdQkNdcg.Ko	NA	NA	-0.323151	0.0478219	0.289137	6.07384	5.83466	0.960621	-0.0579612	0.0373
BsHTVRlSqR6T7dJF7s	NA	NA	-0.323151	0.0478219	0.289137	12.2908	12.1475	0.988339	-0.0169228	0.1658
QwK619cXe67u2ZESfI	RNF7	ring finger protein 7	-0.323261	0.0477419	0.289137	11.3519	11.1813	0.984973	-0.0218445	0.0527
6iKCq.X9paBZTfUsPY	NA	NA	0.322383	0.0483843	0.289406	10.3847	10.9259	1.05211	0.073287	0.0811
9RyR_45DIEfZex4CpQ	ARPP19	cAMP-regulated phosphoprotein, 19kDa	0.322822	0.0480623	0.289406	9.57828	9.64647	1.00712	0.0102343	0.3846
BR6cfeC96fX3dyii24	MTX3	metaxin 3	0.322932	0.047982	0.289406	7.74769	8.04258	1.03806	0.0538927	0.0067
BXfXqk1ApSel03Dego	EIF4EBP3	eukaryotic translation initiation factor 4E binding protein 3	-0.322713	0.0481426	0.289406	6.64516	6.41519	0.965392	-0.0508125	0.1433
cefr67QKA1UKfQUq3o	METTL3	methyltransferase like 3	0.322493	0.0483037	0.289406	8.77587	8.97272	1.02243	0.0320038	0.0711
EpIDyX97gUjuv6pI3s	RYK	receptor-like tyrosine kinase	0.322932	0.047982	0.289406	8.70175	8.77444	1.00835	0.0120007	0.2201
fHsiiVejfNKdJcjiYM	LSM3	LSM3 homolog, U6 small nuclear RNA associated (S. cerevisiae)	-0.322932	0.047982	0.289406	9.9758	9.70906	0.973262	-0.0391006	0.0782
fO13Gde4sH6daqdZ2U	NA	NA	-0.322713	0.0481426	0.289406	8.11558	7.9366	0.977947	-0.032172	0.364
fVHB4ktLL61.r5M45g	SNORD21	small nucleolar RNA, C/D box 21	0.322383	0.0483843	0.289406	6.41713	7.0659	1.1011	0.138944	0.0083
KdjLxUC9LcjpEBRd0o	SETD6	SET domain containing 6	0.322383	0.0483843	0.289406	6.39326	6.59827	1.03207	0.045537	0.1829
KiQUC6h97dVnM9U_d4	RAB27A	RAB27A, member RAS oncogene family	-0.322383	0.0483843	0.289406	9.0068	8.58888	0.9536	-0.0685437	0.0704
l3sl3kxx6e00RSbEsk	STAM	signal transducing adaptor molecule (SH3 domain and ITAM motif) 1	0.322493	0.0483037	0.289406	6.94768	7.03129	1.01204	0.0172597	0.6586
oUgF37vflylSu9eklA	FAM127A	family with sequence similarity 127, member A	-0.322822	0.0480623	0.289406	8.56757	8.43113	0.984074	-0.0231607	0.0579
Qn_78f.p6JojiqUVbk	MTA1	metastasis associated 1	0.322383	0.0483843	0.289406	8.74688	9.06957	1.03689	0.0522655	0.0093
rKUJDqnoRCtrpUAIuc	RPL17	ribosomal protein L17	-0.322603	0.0482231	0.289406	13.7195	13.6409	0.994273	-0.00828623	0.2147
rVSXv3.p_v6FEtd5xU	UBAP1	ubiquitin associated protein 1	-0.322713	0.0481426	0.289406	9.00624	8.85547	0.983259	-0.0243561	0.0379
WAkjP1aFSZpdBSpKAg	ZNF467	zinc finger protein 467	-0.322383	0.0483843	0.289406	10.2366	10.0066	0.977532	-0.0327836	0.166
WKKge_QJT9NiCqEgog	GOPC	golgi-associated PDZ and coiled-coil motif containing	0.322493	0.0483037	0.289406	6.59211	6.82651	1.03556	0.0504094	0.0964
xm4AHvjJJCIKkktvU0	TRIP12	thyroid hormone receptor interactor 12	0.322713	0.0481426	0.289406	9.79317	9.88771	1.00965	0.0138601	0.317
No2Sg0qgLj.Arr91JE	RAP2C	RAP2C, member of RAS oncogene family	0.322274	0.0484651	0.289563	9.13093	9.29123	1.01756	0.0251069	0.079
W6E3_opbz3lRZFdb00	TNFAIP2	tumor necrosis factor, alpha-induced protein 2	0.322274	0.0484651	0.289563	8.89497	9.29958	1.04549	0.064175	0.0446
99xXCJZTR9KWev7SU0	LNPEP	leucyl/cystinyl aminopeptidase	-0.322164	0.048546	0.289721	7.13333	6.91134	0.96888	-0.0456099	0.0948
BeU4JL957H6OLUOV6o	GTF2H5	general transcription factor IIH, polypeptide 5	-0.322164	0.048546	0.289721	9.59192	9.33306	0.973012	-0.03947	0.0057
0eqkpnufe4rr8n.n9g	CBX7	chromobox homolog 7	0.321945	0.0487081	0.290036	9.64945	9.9438	1.0305	0.0433508	0.0115
3YCvaZCiVCJSjNxeKc	NA	NA	-0.322054	0.048627	0.290036	13.8275	13.7002	0.990795	-0.0133421	0.217
f6X9cSonSwXoadwp6A	SRSF4	serine/arginine-rich splicing factor 4	0.321945	0.0487081	0.290036	11.5414	11.5988	1.00497	0.00715831	0.3462
i3nlIqhAhuR0F9xSlE	RGCC	regulator of cell cycle	0.321945	0.0487081	0.290036	10.3054	10.6047	1.02904	0.0412958	0.1009
05HAkgRgfJ_lz3Ky9Q	BUB3	BUB3 mitotic checkpoint protein	0.321616	0.0489521	0.290187	8.46258	8.69063	1.02695	0.0383633	0.1526
6vcSnTTlCAgnlSCupk	NA	NA	-0.321616	0.0489521	0.290187	9.89706	9.82599	0.992819	-0.0103967	0.4539
fdSdSXT_fiH_7s6qH4	VNN2	vanin 2	-0.321835	0.0487894	0.290187	11.0506	10.8968	0.986079	-0.0202242	0.2904
H5uE6lHcoStNdVi1ec	FARSA	phenylalanyl-tRNA synthetase, alpha subunit	-0.321616	0.0489521	0.290187	6.49196	6.14612	0.946728	-0.0789788	0.0412
KR4.hMt6exUoOiXka4	NUP153	nucleoporin 153kDa	0.321616	0.0489521	0.290187	8.05806	8.20763	1.01856	0.026534	0.3322
lSsH_CI4kuLhSkv.eU	CD47	CD47 molecule	0.321616	0.0489521	0.290187	7.26565	7.55709	1.04011	0.0567381	0.2099
xk.ykiXSu7yK1SqSIo	TTLL3	tubulin tyrosine ligase-like family, member 3	-0.321835	0.0487894	0.290187	6.55756	6.27406	0.956766	-0.0637613	0.063
xnl116e._5e.gnHnl0	GNPDA1	glucosamine-6-phosphate deaminase 1	-0.321725	0.0488707	0.290187	9.60888	9.35443	0.97352	-0.0387181	0.0937
0g5fdUu53VQTXKRJ.Q	DOCK2	dedicator of cytokinesis 2	-0.321177	0.049279	0.290341	12.215	12.0677	0.987943	-0.0175003	0.1129
3_dx6HGuKOu4VTM4.0	NA	NA	0.320957	0.0494431	0.290341	12.8072	13.0193	1.01656	0.0236971	0.2008
fn1IPzBE4lVACWoekk	RGS10	regulator of G-protein signaling 10	-0.320957	0.0494431	0.290341	11.0933	10.9945	0.991087	-0.012917	0.2503
fp1dOCsgUnnvhFivE0	PTCD1	pentatricopeptide repeat domain 1	-0.321067	0.049361	0.290341	7.97535	7.74437	0.971039	-0.0423991	0.1704
Hv9Nl_sCdSA6EOcuHk	MAK16	MAK16 homolog (S. cerevisiae)	0.321506	0.0490337	0.290341	7.36016	7.43773	1.01054	0.0151254	0.5172
inSCdV6RD9IsIna4xQ	DEGS1	delta(4)-desaturase, sphingolipid 1	-0.320957	0.0494431	0.290341	8.77672	8.45487	0.963329	-0.0538994	0.0594
KaC6C631Cn._Weu0os	ZNF585A	zinc finger protein 585A	-0.320957	0.0494431	0.290341	6.83632	6.57015	0.961066	-0.0572928	0.2048
Ke6lOk4u.3LLI_ioCc	HN1	hematological and neurological expressed 1	-0.321287	0.0491971	0.290341	8.30544	8.00513	0.963841	-0.0531325	0.1198
ljhMe8iFHo8khXrkuE	CBWD5	COBW domain containing 5	-0.320957	0.0494431	0.290341	7.19149	6.86964	0.955246	-0.0660562	0.1575
Nfqh3KOn296Vp0feic	NA	NA	0.320957	0.0494431	0.290341	9.58621	9.95153	1.03811	0.0539579	0.0219
Qn16OIImkv24mF0kvE	FBXO32	F-box protein 32	-0.321396	0.0491153	0.290341	6.34867	5.98003	0.941934	-0.0863015	0.1585
rsS50XA1N4cfvXuV34	DKC1	dyskeratosis congenita 1, dyskerin	0.321177	0.049279	0.290341	9.75961	9.92859	1.01731	0.0247643	0.076
rVaF0DV6mFLG4CGD8o	ACN9	ACN9 homolog (S. cerevisiae)	-0.321287	0.0491971	0.290341	6.82606	6.23852	0.913927	-0.129849	0.0237
rVop7_O15GJX34CxXg	ERCC1	excision repair cross-complementing rodent repair deficiency, complementation group 1 (includes overlapping antisense sequence)	-0.320957	0.0494431	0.290341	8.8566	8.78246	0.991629	-0.012127	0.5386
T3qJ6jjAjin5p7pWes	AGPAT2	1-acylglycerol-3-phosphate O-acyltransferase 2	-0.321506	0.0490337	0.290341	7.92525	7.79884	0.984049	-0.0231977	0.247
TbpFP1boRU6itOXjdw	NA	NA	-0.321396	0.0491153	0.290341	14.123	14.0837	0.997213	-0.00402641	0.4559
u5zuNQFSOFVy5SI_Ro	UBE2D3	ubiquitin-conjugating enzyme E2D 3	-0.321287	0.0491971	0.290341	11.7955	11.664	0.988854	-0.0161713	0.219
Klpg2693.XX6e3gjI0	RPS24	ribosomal protein S24	-0.320848	0.0495253	0.290663	7.39663	7.20703	0.974366	-0.0374642	0.3239
9hF0pHqEvqT_ilbu4M	CYB561D2	cytochrome b561 family, member D2	-0.320738	0.0496076	0.290664	8.80805	8.63968	0.980884	-0.0278453	0.0129
BRK4e4BI5V635.TR3I	MGEA5	meningioma expressed antigen 5 (hyaluronidase)	0.320738	0.0496076	0.290664	11.6429	11.7752	1.01137	0.0163071	0.1604
HG0ydfL3nXtlcH6TqQ	C16orf72	chromosome 16 open reading frame 72	-0.320738	0.0496076	0.290664	7.94067	7.71722	0.97186	-0.0411796	0.0534
6F60lwN9UtWe6J7S0U	AAR2	AAR2 splicing factor homolog (S. cerevisiae)	-0.320519	0.0497725	0.290828	8.91697	8.78165	0.984824	-0.0220619	0.1242
EainiEog2fAXqKaIsQ	LEP	leptin	0.320519	0.0497725	0.290828	9.44122	10.0048	1.0597	0.0836542	0.0311
EnUX0z6crKtFyoJH50	RAN	RAN, member RAS oncogene family	-0.320519	0.0497725	0.290828	7.63562	7.38724	0.967471	-0.0477091	0.0427
ilNVTfVyESSE3iAn0k	GIMAP6	GTPase, IMAP family member 6	-0.320519	0.0497725	0.290828	9.83002	9.32085	0.948202	-0.0767337	0.0054
os7R3rV.AiQ16CCSio	PEBP1	phosphatidylethanolamine binding protein 1	0.320628	0.04969	0.290828	9.86449	10.1679	1.03075	0.0437004	0.0253
3qVRT017eCter_u4Wc	NAP1L4	nucleosome assembly protein 1-like 4	0.320409	0.0498552	0.290991	10.8205	11.0155	1.01802	0.0257683	0.0593
6VRlHVRUIj66DAKgio	FAM83F	family with sequence similarity 83, member F	-0.320409	0.0498552	0.290991	5.86428	5.57426	0.950544	-0.0731748	0.0788
rsl5BPaW68Y4vxV0NU	SNRPF	small nuclear ribonucleoprotein polypeptide F	-0.320299	0.0499379	0.291154	10.631	10.4607	0.983981	-0.0232972	0.1559
WQon_nMd3XVhVRXpMc	TEX261	testis expressed 261	-0.320299	0.0499379	0.291154	6.40874	6.16009	0.961203	-0.0570875	0.1099
ZqRQrvDpCbkK9AiCgk	HPSE	heparanase	-0.32019	0.0500208	0.291477	7.36068	6.80127	0.923999	-0.114036	0.0387
0qJIn.VyRUf1QFLd5I	CCDC86	coiled-coil domain containing 86	-0.31997	0.0501869	0.291964	7.24297	7.10695	0.98122	-0.0273514	0.1876
fVfRfUqGS_8YryG6Sc	COA3	cytochrome c oxidase assembly factor 3	-0.31997	0.0501869	0.291964	9.91748	9.72757	0.980851	-0.0278942	0.0353
rSVF0c656siqMXq9wU	ZDHHC5	zinc finger, DHHC-type containing 5	-0.31997	0.0501869	0.291964	7.94231	7.70087	0.969601	-0.0445372	0.1154
6dIvrulxenMTfTV1UU	DDRGK1	DDRGK domain containing 1	-0.319751	0.0503534	0.292772	9.06483	8.89981	0.981796	-0.0265053	0.056
0Ev0FSimgvkuJYhZRM	LOC100134868	uncharacterized LOC100134868	0.319641	0.0504368	0.292776	9.93523	10.3724	1.044	0.0621228	0.0291
ceO2n_o54Le0KDO6FU	AGPS	alkylglycerone phosphate synthase	-0.319641	0.0504368	0.292776	7.54559	7.39898	0.980571	-0.0283067	0.0914
xeJUooRVExbUlzceiA	FLAD1	flavin adenine dinucleotide synthetase 1	-0.319641	0.0504368	0.292776	8.59197	8.44772	0.983211	-0.0244269	0.198
9TYNFpOVRTtIZJ7ISg	NA	NA	-0.319531	0.0505203	0.293101	12.2249	12.1571	0.994452	-0.00802573	0.6224
fSUyR.vR7Xu0iR4nUU	TXNIP	thioredoxin interacting protein	-0.319422	0.050604	0.293265	14.476	14.36	0.991988	-0.0116049	0.1513
ol.PSqlzAV9S9_VSp4	POLR2C	polymerase (RNA) II (DNA directed) polypeptide C, 33kDa	-0.319422	0.050604	0.293265	7.71353	7.62112	0.98802	-0.0173879	0.3483
9nqi7tXi07qeDXh.R0	CRADD	CASP2 and RIPK1 domain containing adaptor with death domain	-0.319312	0.0506877	0.29343	7.41305	7.03874	0.949507	-0.07475	0.0514
WAipC14FwUOF46PnYU	PSME4	proteasome (prosome, macropain) activator subunit 4	0.319312	0.0506877	0.29343	10.2978	10.5185	1.02143	0.0305963	0.0368
f6AEAKdJ664_RGO6NU	NA	NA	-0.319202	0.0507716	0.293436	13.3901	13.2581	0.990142	-0.0142929	0.0747
Nov4vgk4A65U5eGdSY	YTHDF1	YTH domain family, member 1	0.319202	0.0507716	0.293436	9.81166	9.90678	1.00969	0.0139193	0.1526
Tg9DhRdtCFRlIt1OWY	NA	NA	-0.319202	0.0507716	0.293436	14.0273	13.9542	0.994791	-0.00753405	0.2398
96rSgfgqOfouLI.irU	MDC1	mediator of DNA-damage checkpoint 1	0.319093	0.0508555	0.293761	8.85521	9.06553	1.02375	0.033865	0.156
3iBHES54LUnrERarhE	NFATC2IP	nuclear factor of activated T-cells, cytoplasmic, calcineurin-dependent 2 interacting protein	0.318983	0.0509396	0.293767	10.5986	10.7877	1.01784	0.0255083	0.0763
9Iov4lFB9Ll.exVCUk	NME4	NME/NM23 nucleoside diphosphate kinase 4	0.318983	0.0509396	0.293767	8.32293	8.72947	1.04885	0.0688019	0.0245
oKnieZ_bp79OFn7.3U	ITPR3	inositol 1,4,5-trisphosphate receptor, type 3	0.318983	0.0509396	0.293767	10.1581	10.5631	1.03987	0.0564097	0.0238
BinUhTrEgRQJYHRkdU	NIN	ninein (GSK3B interacting protein)	-0.318764	0.0511081	0.294579	7.44157	7.22779	0.971272	-0.0420522	0.2005
NIB6CiWvYnSVeJsHu4	SCAND1	SCAN domain containing 1	-0.318654	0.0511925	0.294906	9.00935	8.89102	0.986867	-0.0190729	0.3374
HuW7wdXQ6JEU7RxJWQ	RBMS1	RNA binding motif, single stranded interacting protein 1	-0.318544	0.0512771	0.295072	10.3022	10.1612	0.986316	-0.0198775	0.12
HXfUJXm1JibRJEF5AA	LMNB2	lamin B2	-0.318544	0.0512771	0.295072	7.61193	7.36728	0.96786	-0.0471298	0.0924
TDHPf6eruunRl7DVJE	NA	NA	-0.318435	0.0513617	0.295399	14.2134	14.0846	0.990937	-0.0131347	0.0839
0XlXNHLk57pSEjhF.4	PLIN2	perilipin 2	-0.318215	0.0515313	0.295634	9.8529	9.49085	0.963254	-0.0540114	0.0339
3qF5zUniWUVzdSeX8A	ANKRD39	ankyrin repeat domain 39	-0.318106	0.0516163	0.295634	7.13934	6.92328	0.969738	-0.0443333	0.1555
cNeHntOm5XeiClejuM	S100A4	S100 calcium binding protein A4	-0.317557	0.0520429	0.295634	13.966	13.8198	0.98953	-0.0151844	0.0163
f1P4j3kdTgC9H6GeqU	KHDRBS1	KH domain containing, RNA binding, signal transduction associated 1	0.318106	0.0516163	0.295634	11.566	11.6644	1.00851	0.0122194	0.1023
f3e6gqkqItFAQ3F1B0	DDX26B	DEAD/H (Asp-Glu-Ala-Asp/His) box polypeptide 26B	0.317886	0.0517866	0.295634	6.03014	6.27054	1.03987	0.056398	0.1079
f9L0zkgbPyU8VG4RRY	ACVR1	activin A receptor, type I	0.317667	0.0519573	0.295634	8.64798	8.82909	1.02094	0.0299012	0.1266
fj3VaHdbTqbufvj1KE	NDUFA1	NADH dehydrogenase (ubiquinone) 1 alpha subcomplex, 1, 7.5kDa	-0.317557	0.0520429	0.295634	12.1218	11.9591	0.986585	-0.0194844	0.0401
fUJNKqCCSIjmlCMoX4	PTK2B	protein tyrosine kinase 2 beta	0.317776	0.0518719	0.295634	9.11483	9.31443	1.0219	0.0312508	0.186
iJRBK2dNW0tNfz5Lag	CD163	CD163 molecule	-0.317776	0.0518719	0.295634	10.4947	9.91863	0.945105	-0.0814535	0.0413
NnELc339_FT9KKiV3U	DNAJC14	DnaJ (Hsp40) homolog, subfamily C, member 14	-0.317776	0.0518719	0.295634	7.2877	6.93897	0.952149	-0.0707408	0.0018
o1aJa5XRKUMqCWKnv8	LATS2	large tumor suppressor kinase 2	-0.317996	0.0517014	0.295634	6.30324	5.92837	0.940528	-0.0884571	0.0538
oDuECnZMnnp8UOkqMU	TMEM126A	transmembrane protein 126A	-0.317886	0.0517866	0.295634	8.75312	8.46314	0.966871	-0.0486051	0.0288
okYY4rhLRpXpQbQT6g	RPLP1	ribosomal protein, large, P1	-0.318325	0.0514465	0.295634	13.91	13.8478	0.995528	-0.00646586	0.1979
oOqdPXRBpf1KVL.1fU	NA	NA	0.317776	0.0518719	0.295634	9.52871	10.0465	1.05434	0.0763411	0.0056
QiuS1UlVFXSt7vH6.8	C20orf27	chromosome 20 open reading frame 27	-0.317776	0.0518719	0.295634	9.0395	8.83454	0.977326	-0.0330877	0.2627
QxhR6CUkVCgjhaIE3k	NAAA	N-acylethanolamine acid amidase	-0.317667	0.0519573	0.295634	9.9635	9.62399	0.965925	-0.0500176	0.0209
rjdSn6XUiSVEUFUAwA	LRRC25	leucine rich repeat containing 25	-0.317557	0.0520429	0.295634	8.93305	8.57256	0.959645	-0.0594272	0.0355
T14WLqWkon4DbT6I4E	MAGOH	mago-nashi homolog, proliferation-associated (Drosophila)	-0.317557	0.0520429	0.295634	6.66855	6.48631	0.972671	-0.0399756	0.2851
WrV7vs.7Jf9ep9J1XE	CNOT1	CCR4-NOT transcription complex, subunit 1	0.317667	0.0519573	0.295634	11.1401	11.2487	1.00975	0.0139974	0.0895
x67fHV6CXgOroMmsKc	GATAD2B	GATA zinc finger domain containing 2B	0.317886	0.0517866	0.295634	8.57102	8.7891	1.02544	0.0362476	0.2301
Zd6KeqSIPn4FSymivk	NA	NA	0.317667	0.0519573	0.295634	9.96411	10.4495	1.04871	0.0686195	0.036
Zl5rjUey5KT6md6Rfc	PTPN2	protein tyrosine phosphatase, non-receptor type 2	-0.317996	0.0517014	0.295634	8.03437	7.7157	0.960336	-0.0583891	0.0408
ZVIrpX78S4odpR7t3s	MNT	MNT, MAX dimerization protein	0.318106	0.0516163	0.295634	9.16484	9.46834	1.03312	0.0470013	0.0393
91Z.tRpirdZ6xlpeSA	TSPO	translocator protein (18kDa)	-0.317447	0.0521285	0.295962	10.8402	10.4524	0.964225	-0.0525587	0.0435
W.lXdFJboJSSzYndEs	TUBB	tubulin, beta class I	-0.317338	0.0522143	0.29629	8.33116	8.14088	0.977161	-0.0333323	0.2162
Qnoq7ej.c4nFQcW6Sk	CRYGS	crystallin, gamma S	0.317228	0.0523002	0.296619	6.19454	6.37021	1.02836	0.0403429	0.2739
BieVHjhhHziiRIYjCk	RNF181	ring finger protein 181	-0.317118	0.0523862	0.296948	10.4838	10.2787	0.980438	-0.0285019	0.0069
0KbofHPz54OHFBLiJU	CD69	CD69 molecule	0.317009	0.0524723	0.296961	8.96951	9.53165	1.06267	0.0876964	0.0901
Qoio5_Ek5w_CUiQs7U	NA	NA	0.317009	0.0524723	0.296961	8.71411	9.03405	1.03672	0.0520199	0.0405
TVEa5Tr8PPVSdx.6iU	USP15	ubiquitin specific peptidase 15	-0.317009	0.0524723	0.296961	6.59056	6.12968	0.93007	-0.104589	0.0168
W2O71hIo45I7EhEJqU	SUGP2	SURP and G patch domain containing 2	0.316899	0.0525585	0.29729	8.90418	9.11236	1.02338	0.0333417	0.1392
01Bxeih9poqa9O9Oig	OGFOD3	2-oxoglutarate and iron-dependent oxygenase domain containing 3	-0.316789	0.0526448	0.297303	6.06495	5.87136	0.96808	-0.0468021	0.2162
lVEu4JAiEvoWTT5QH0	DHX15	DEAH (Asp-Glu-Ala-His) box helicase 15	0.316789	0.0526448	0.297303	10.0291	10.085	1.00557	0.00801475	0.4893
rportThdVKEiQAfdXQ	DYRK4	dual-specificity tyrosine-(Y)-phosphorylation regulated kinase 4	-0.316789	0.0526448	0.297303	8.15975	7.95173	0.974507	-0.0372557	0.0204
0Nwe7usF_bRonvLgYo	KIF1B	kinesin family member 1B	0.31635	0.0529913	0.297519	9.02959	9.15627	1.01403	0.0200986	0.2392
3SaBZUo0j5O4d4J4YE	FYN	FYN oncogene related to SRC, FGR, YES	0.31635	0.0529913	0.297519	11.2529	11.3799	1.01129	0.0161923	0.1386
BI_6Dq7CEPrKq4C6v4	SFPQ	splicing factor proline/glutamine-rich	0.31657	0.0528178	0.297519	7.19474	7.48199	1.03993	0.0564804	0.0279
BpQpq6Pl4nSi9CNLeg	NA	NA	0.31635	0.0529913	0.297519	10.5191	10.828	1.02937	0.0417605	0.0538
cgJKHRIF4LRUh1SU0o	NA	NA	-0.31635	0.0529913	0.297519	7.02559	6.41447	0.913016	-0.131288	0.1465
E4IJZXp5E57aU4eznc	OSTCP2	oligosaccharyltransferase complex subunit pseudogene 2	-0.31646	0.0529045	0.297519	8.95705	8.58275	0.958211	-0.061584	0.0447
i7k.0Xiv1eTV5LlAlU	GLB1	galactosidase, beta 1	-0.31635	0.0529913	0.297519	9.61064	9.20527	0.95782	-0.0621731	0.0119
NpQpu6Pn4lSi9MFJeg	ZNF669	zinc finger protein 669	0.31657	0.0528178	0.297519	8.54797	9.01198	1.05428	0.0762623	0.04
TLWuv2g4UoohJ6b7tQ	NA	NA	-0.31635	0.0529913	0.297519	10.7634	10.5847	0.983399	-0.0241515	0.3406
uxIyKXRVd6hR6R0q78	SNHG7	small nucleolar RNA host gene 7 (non-protein coding)	-0.31646	0.0529045	0.297519	7.46827	7.46444	0.999487	-0.000740221	0.9807
Z1USglULSWVnEx0esA	SCIMP	SLP adaptor and CSK interacting membrane protein	-0.31657	0.0528178	0.297519	7.44228	6.98956	0.939169	-0.0905438	0.0586
rrgUgSRddUfKCduP1I	TPST2	tyrosylprotein sulfotransferase 2	-0.316241	0.0530782	0.297849	9.99126	9.7407	0.974922	-0.0366409	0.0459
BpRQUhxwYusSK4epes	ZDHHC4	zinc finger, DHHC-type containing 4	-0.316131	0.0531652	0.297865	7.95263	7.86533	0.989023	-0.0159245	0.2678
BWad1C9xSVxLgjEQSQ	NA	NA	-0.316131	0.0531652	0.297865	8.56553	8.1283	0.948955	-0.0755878	0.1434
ortS6TUiAkXzi6CD_g	GGH	gamma-glutamyl hydrolase (conjugase, folylpolygammaglutamyl hydrolase)	-0.316131	0.0531652	0.297865	6.58546	6.3287	0.961011	-0.0573758	0.0424
rfdXUUVUttJ19XT8.8	MCU	mitochondrial calcium uniporter	0.315912	0.0533396	0.298685	6.28631	6.51818	1.03688	0.0522554	0.2195
3VKK6C_f4liPkU_x1I	PCDHB9	protocadherin beta 9	0.315692	0.0535144	0.298736	8.16582	8.86168	1.08522	0.117982	0.0193
3XUP9UDkNLsHKp7v3k	KPNA1	karyopherin alpha 1 (importin alpha 5)	0.315692	0.0535144	0.298736	7.86261	7.98828	1.01598	0.0228774	0.3218
ExRdX.1CkTYF4vJKCo	CCZ1	CCZ1 vacuolar protein trafficking and biogenesis associated homolog (S. cerevisiae)	-0.315802	0.0534269	0.298736	7.96259	7.57078	0.950794	-0.0727954	0.0479
KjupQtR7XX6aQCVPgg	TAGLN	transgelin	0.315692	0.0535144	0.298736	8.73105	9.10615	1.04296	0.0606866	0.0729
KWIca7nvIK9635HCK0	PRDX3	peroxiredoxin 3	-0.315583	0.053602	0.298736	9.58127	8.9854	0.937809	-0.0926341	0.0244
rnDlelRCzRwnZ.fntQ	HBB	hemoglobin, beta	-0.315583	0.053602	0.298736	14.5184	14.4302	0.993927	-0.0087883	0.4209
uQq5OtQ73SKTq65.7k	SLC25A5	solute carrier family 25 (mitochondrial carrier; adenine nucleotide translocator), member 5	-0.315692	0.0535144	0.298736	12.9768	12.8658	0.991446	-0.0123935	0.2123
W4IIzKAvgt_3R6fX0o	NAE1	NEDD8 activating enzyme E1 subunit 1	0.315583	0.053602	0.298736	7.90741	7.99759	1.0114	0.0163603	0.5566
WuXQtT9_o2dv65Hduo	LPP	LIM domain containing preferred translocation partner in lipoma	0.315583	0.053602	0.298736	10.8335	10.979	1.01343	0.0192442	0.0327
HhIZKavz.oqsfuk.14	ADPRHL2	ADP-ribosylhydrolase like 2	-0.315473	0.0536897	0.298911	8.31057	8.25788	0.993661	-0.00917493	0.6639
KVvUitSKaPSCAojUTg	NDUFA10	NADH dehydrogenase (ubiquinone) 1 alpha subcomplex, 10, 42kDa	-0.315473	0.0536897	0.298911	7.29945	6.98274	0.956611	-0.0639951	0.1462
fCW6JFCK66W6GCWN4w	NA	NA	-0.315363	0.0537775	0.29893	8.85603	8.65722	0.977551	-0.0327558	0.0896
uw5ph2SHf6HQg9f4W0	ANKFY1	ankyrin repeat and FYVE domain containing 1	0.315363	0.0537775	0.29893	7.42998	7.74411	1.04228	0.0597413	0.2675
x74pTaEiHolSuEojrg	MRPL27	mitochondrial ribosomal protein L27	-0.315363	0.0537775	0.29893	8.46135	8.27798	0.978328	-0.0316102	0.0521
3JN.TOsoFBCgH9fwdU	SEPT7	septin 7	0.315144	0.0539535	0.298969	7.98476	8.19445	1.02626	0.0373988	0.3017
9Vc7et37cQdJLaXseg	DYM	dymeclin	-0.315144	0.0539535	0.298969	8.70158	8.50436	0.977335	-0.0330747	0.1072
KR6i5xSBxRKOAuuJUU	UBXN2B	UBX domain protein 2B	-0.315254	0.0538654	0.298969	7.80756	7.33635	0.939646	-0.0898107	0.019
l5UdpWg4dhSEjCjIqg	SNRPC	small nuclear ribonucleoprotein polypeptide C	-0.315254	0.0538654	0.298969	9.41197	9.33353	0.991666	-0.0120732	0.37
lRl4pDyEf6COkwXt0U	RHOA	ras homolog family member A	0.315144	0.0539535	0.298969	12.8802	12.97	1.00697	0.0100226	0.1654
o7jk77Z.VFWo3U3d9U	FAM156A	family with sequence similarity 156, member A	0.315144	0.0539535	0.298969	8.59109	8.75542	1.01913	0.0273344	0.2326
HAtMxeK5FojlH3lelU	NA	NA	-0.315034	0.0540416	0.298989	11.1304	10.9825	0.986709	-0.019303	0.2387
HeUfnddIvp.4FAuV6E	PIGT	phosphatidylinositol glycan anchor biosynthesis, class T	-0.315034	0.0540416	0.298989	9.01929	8.86902	0.98334	-0.0242384	0.1664
r57BOXu0dHyX6T_5IQ	ELF2	E74-like factor 2 (ets domain transcription factor)	0.315034	0.0540416	0.298989	9.55242	9.78446	1.02429	0.0346254	0.0193
cl9PiVXiIOi9Lrooec	EMC4	ER membrane protein complex subunit 4	-0.314924	0.0541299	0.29901	10.3235	10.1306	0.981313	-0.0272143	0.0942
Ei326OO4U_KF7SnE6I	OSER1	oxidative stress responsive serine-rich 1	0.314924	0.0541299	0.29901	10.351	10.5899	1.02308	0.0329157	0.0232
QuUT_ksQOLeLsMlSI8	FNDC3A	fibronectin type III domain containing 3A	0.314924	0.0541299	0.29901	6.93295	7.1525	1.03167	0.0449779	0.3151
fUfsbuZ5.3biOigoDE	TBC1D22A	TBC1 domain family, member 22A	-0.314815	0.0542183	0.299343	7.98402	7.96054	0.997059	-0.00424876	0.8016
r5yCVJKCd6KB5B6DVY	MRPL40	mitochondrial ribosomal protein L40	-0.314705	0.0543068	0.299675	7.9111	7.82116	0.988631	-0.0164957	0.5753
ld3Xv_rvFfoR1J2qHk	RAP1GAP2	RAP1 GTPase activating protein 2	0.314595	0.0543954	0.299697	10.0453	10.2105	1.01644	0.0235282	0.3248
TSNBBV1W2wGeKDjukI	PNISR	PNN-interacting serine/arginine-rich protein	0.314595	0.0543954	0.299697	11.1076	11.1939	1.00777	0.0111638	0.3982
TX_192mqn163ufx_n8	MAP4K4	mitogen-activated protein kinase kinase kinase kinase 4	-0.314595	0.0543954	0.299697	7.09435	6.90645	0.973515	-0.0387247	0.1671
Be1Z5u.1342oHXn3X4	MT1X	metallothionein 1X	-0.314486	0.0544842	0.30003	9.12364	8.92344	0.978057	-0.0320097	0.1085
Ei.aEuU81EUk6iE9EU	PPWD1	peptidylprolyl isomerase domain and WD repeat containing 1	0.314376	0.054573	0.300208	8.45655	8.51713	1.00716	0.0102978	0.442
rGoJJeJ56Bc.XOD06Q	NA	NA	0.314376	0.054573	0.300208	12.2041	12.4036	1.01635	0.0233967	0.1004
f_p.kpTml3tE3HQd54	ATG4A	autophagy related 4A, cysteine peptidase	-0.314266	0.054662	0.300231	7.49357	7.32071	0.976933	-0.033669	0.113
NeSeol5.eUt_K94I0k	STK38	serine/threonine kinase 38	0.314266	0.054662	0.300231	10.2824	10.3824	1.00973	0.0139649	0.5022
r21KiT.XU2S70KU19U	ENTPD1	ectonucleoside triphosphate diphosphohydrolase 1	-0.314266	0.054662	0.300231	8.10958	7.84258	0.967076	-0.0482985	0.0732
6irtiDl1xuGgJI1uvU	SDHAP2	succinate dehydrogenase complex, subunit A, flavoprotein pseudogene 2	0.314047	0.0548403	0.300507	9.59749	9.78147	1.01917	0.0273951	0.0666
9VqslPr36N7vIOLn9U	POLR3A	polymerase (RNA) III (DNA directed) polypeptide A, 155kDa	0.313828	0.055019	0.300507	7.86824	8.02079	1.01939	0.0277038	0.1315
c5SBEIRQPgdHn.ik3o	NR2C1	nuclear receptor subfamily 2, group C, member 1	0.313937	0.0549296	0.300507	7.09741	7.41715	1.04505	0.0635716	0.0608
HuWssSMFXTAjnzcF1U	FAM111A	family with sequence similarity 111, member A	0.313718	0.0551086	0.300507	11.0368	11.1621	1.01135	0.0162821	0.1156
iaIIYoIookvr3roPNI	GTF3C6	general transcription factor IIIC, polypeptide 6, alpha 35kDa	-0.313718	0.0551086	0.300507	8.5476	8.39452	0.982091	-0.0260711	0.2392
KkjlExIsiYKT_uja0c	RHBDD1	rhomboid domain containing 1	-0.314157	0.0547511	0.300507	6.58944	6.25472	0.949203	-0.0752112	0.0283
KoCqIDJDr71wrPn5XU	MIS12	MIS12 kinetochore complex component	0.314047	0.0548403	0.300507	9.2455	9.32088	1.00815	0.011714	0.2649
NS6SzbJQ4r81imY8_c	RNU4-2	RNA, U4 small nuclear 2	0.314047	0.0548403	0.300507	6.70662	7.33187	1.09323	0.128594	0.0222
oH9WXQ1wCTtBDUTSOU	TSC1	tuberous sclerosis 1	0.313718	0.0551086	0.300507	8.95985	9.07106	1.01241	0.0177955	0.33
rjovhekON7pwTlt3eU	SEPT6	septin 6	0.313828	0.055019	0.300507	8.73739	9.06115	1.03705	0.0524917	0.0152
TlKmqmq5P1NfsBX0yw	JDP2	Jun dimerization protein 2	-0.313828	0.055019	0.300507	6.97239	6.65952	0.955126	-0.0662368	0.2316
up7nZVehL4n_jzfXfQ	FAM198B	family with sequence similarity 198, member B	-0.313718	0.0551086	0.300507	8.61339	7.89785	0.916927	-0.125122	0.0523
utBKruOuCki7gAbiIo	P2RY10	purinergic receptor P2Y, G-protein coupled, 10	0.313718	0.0551086	0.300507	6.47989	6.96865	1.07543	0.104909	0.0519
uX3wPexSK4uURXBct4	MRI1	methylthioribose-1-phosphate isomerase 1	0.313828	0.055019	0.300507	9.74941	9.90956	1.01643	0.0235059	0.0886
3q3rFfkoX_yvuoALZI	SYTL2	synaptotagmin-like 2	0.313498	0.055288	0.300559	10.0201	10.2261	1.02056	0.0293575	0.3881
BtNCJZ5R611vx4Xp7s	NRROS	negative regulator of reactive oxygen species	-0.313498	0.055288	0.300559	9.56576	9.51006	0.994177	-0.0084253	0.5334
HS7aZF083uT_.9epLU	FAM178A	family with sequence similarity 178, member A	0.313498	0.055288	0.300559	9.10715	9.21521	1.01187	0.0170176	0.2618
iToSCCkkrpIOq5OCv0	CTLA4	cytotoxic T-lymphocyte-associated protein 4	0.313498	0.055288	0.300559	8.18088	8.74699	1.0692	0.0965312	0.0135
Tp3nvutucBZ13CjuXc	GBA	glucosidase, beta, acid	-0.313498	0.055288	0.300559	8.9702	8.86524	0.988299	-0.016981	0.3427
xtiLhfeODuueK786Qk	NA	NA	0.313608	0.0551982	0.300559	13.5971	13.7128	1.00851	0.012228	0.1502
xqAt4uAo6XT3f3Dfno	CERK	ceramide kinase	0.313389	0.0553779	0.300894	9.71915	9.89494	1.01809	0.0258603	0.1418
HkD7UFRVdBOKp9T.e4	AHNAK	AHNAK nucleoprotein	0.313279	0.0554679	0.301075	12.9187	12.9435	1.00192	0.00276635	0.7244
rOf4OHE1L3kXMV3rvk	METAP2	methionyl aminopeptidase 2	0.313279	0.0554679	0.301075	9.93507	10.0277	1.00933	0.0133939	0.4545
0iS9nXV4wi_1QKtnwo	S100A10	S100 calcium binding protein A10	-0.31306	0.0556483	0.301438	13.5432	13.4091	0.990097	-0.0143583	0.0456
3nGLUT17_w1_vZWv94	JUND	jun D proto-oncogene	0.31306	0.0556483	0.301438	13.5078	13.7391	1.01712	0.0244891	0.033
cnkMUe54G3ekT036_Q	ZNF789	zinc finger protein 789	0.31306	0.0556483	0.301438	5.83535	6.20735	1.06375	0.0891594	0.0169
H3Wf_o4I4yUqe_.6pU	CDK5RAP3	CDK5 regulatory subunit associated protein 3	0.31306	0.0556483	0.301438	10.0665	10.3733	1.03048	0.0433159	0.0198
0rT7K_O4k36sTJU_V8	SON	SON DNA binding protein	0.31284	0.0558291	0.301801	8.74921	9.13157	1.0437	0.0617101	0.0153
HlFQuqIFXLteUwXl_w	XPO7	exportin 7	-0.31284	0.0558291	0.301801	7.76122	7.57932	0.976562	-0.0342159	0.1013
o10FHdcd_l_BcXer6M	BTF3L4	basic transcription factor 3-like 4	-0.31284	0.0558291	0.301801	8.63979	8.24118	0.953863	-0.0681459	0.0361
utCg_HgYHCJ16OrWoE	ACSF2	acyl-CoA synthetase family member 2	0.31284	0.0558291	0.301801	6.32837	6.56433	1.03728	0.0528121	0.1624
QpPxv3eOdX4JTIPyqc	CSNK1G2	casein kinase 1, gamma 2	0.312731	0.0559197	0.302137	12.1245	12.295	1.01406	0.0201475	0.0223
9Jfl4UV1JIyGWkVfXc	NR1H2	nuclear receptor subfamily 1, group H, member 2	-0.312511	0.0561013	0.302964	8.38824	8.22721	0.980803	-0.0279641	0.0837
xu5C17h1SfB4DHvOUU	DCUN1D4	DCN1, defective in cullin neddylation 1, domain containing 4	0.312402	0.0561922	0.303301	7.78813	7.95508	1.02144	0.0305988	0.1797
Qp34FTIVS_COg.0oCo	RBMX2	RNA binding motif protein, X-linked 2	0.312292	0.0562833	0.30333	8.26939	8.40972	1.01697	0.0242762	0.0889
W5wTXVU1QeRfAM5O0U	NCOA1	nuclear receptor coactivator 1	0.312292	0.0562833	0.30333	9.65399	9.7135	1.00616	0.00886614	0.4135
Wvf30p_7fy_bp5kpeU	GGNBP2	gametogenetin binding protein 2	0.312292	0.0562833	0.30333	9.31771	9.3938	1.00817	0.0117323	0.465
KUgujoiAxSAoFKta_Y	MRPS28	mitochondrial ribosomal protein S28	-0.312182	0.0563745	0.303667	7.91704	7.60859	0.961039	-0.0573327	0.0412
0EmU3dXiDAljJRddac	CAPZB	capping protein (actin filament) muscle Z-line, beta	0.311305	0.0571082	0.3038	10.9347	11.1033	1.01542	0.0220716	0.0272
0Sa4YXFREIE5d2QKN0	NA	NA	0.311195	0.0572004	0.3038	12.5423	12.9148	1.0297	0.042226	0.1158
0ywLpqJZJzolkooiIA	HAUS1	HAUS augmin-like complex, subunit 1	-0.311634	0.0568321	0.3038	6.89229	6.43558	0.933736	-0.0989135	0.0744
3sl5BPaW6.E4vxV0NU	SNRPF	small nuclear ribonucleoprotein polypeptide F	-0.311963	0.0565572	0.3038	10.2401	10.0798	0.984347	-0.0227617	0.192
99eR6_UUE936_OI05g	CCT6P1	chaperonin containing TCP1, subunit 6 (zeta) pseudogene 1	0.311414	0.057016	0.3038	9.51699	9.58303	1.00694	0.00997715	0.5239
9lCOVOiKCnfiOuiC5c	CENPT	centromere protein T	0.311414	0.057016	0.3038	8.75918	9.18745	1.04889	0.0688688	0.0358
B1JepBESohXt1EA7yU	DCLRE1C	DNA cross-link repair 1C	0.311414	0.057016	0.3038	9.35924	9.86704	1.05426	0.0762261	0.0091
cuu9Th9IsTU5otTz_I	SEPT2	septin 2	0.311195	0.0572004	0.3038	11.5555	11.6535	1.00849	0.0121953	0.326
ElF3J5OF_pCc7BVD5c	FAM189B	family with sequence similarity 189, member B	-0.311743	0.0567404	0.3038	8.68375	8.55945	0.985686	-0.0208004	0.3442
EUuX6BeeX6oV6G5YTM	PEMT	phosphatidylethanolamine N-methyltransferase	-0.311195	0.0572004	0.3038	7.94879	7.9099	0.995107	-0.0070758	0.6274
EUuyelHzUqf.cfTRCg	RNASE4	ribonuclease, RNase A family, 4	-0.311305	0.0571082	0.3038	7.29649	6.93584	0.950571	-0.0731333	0.252
fp3_eev4PoRHnmnXXk	BRF2	BRF2, RNA polymerase III transcription initiation factor 50 kDa subunit	-0.311963	0.0565572	0.3038	6.87815	6.75242	0.981721	-0.0266151	0.3915
HI7XSGoK.iCrSOspqU	CCDC97	coiled-coil domain containing 97	-0.311963	0.0565572	0.3038	9.22774	9.07173	0.983093	-0.0246	0.0932
HpXlFIC2JHrXLSnuOA	GPN2	GPN-loop GTPase 2	-0.311853	0.0566487	0.3038	7.99344	7.77045	0.972103	-0.0408182	0.0866
KEldJiLlBSl9ep9Exs	RPS6KB2	ribosomal protein S6 kinase, 70kDa, polypeptide 2	-0.311634	0.0568321	0.3038	7.4	7.22897	0.976888	-0.0337353	0.1059
lHIS6lydNLpwL4Aqvo	RIC8B	RIC8 guanine nucleotide exchange factor B	0.311414	0.057016	0.3038	6.70559	6.78131	1.01129	0.0161997	0.4359
lhXEuXqnWfEMtdXe9c	RPUSD3	RNA pseudouridylate synthase domain containing 3	-0.311634	0.0568321	0.3038	8.42215	8.24469	0.97893	-0.0307224	0.0371
lqlFQi4BMfzFIokuiU	WNK1	WNK lysine deficient protein kinase 1	0.311743	0.0567404	0.3038	10.1711	10.2989	1.01257	0.0180154	0.22
lvYRUsVca4gko4vQm0	ERP29	endoplasmic reticulum protein 29	-0.311414	0.057016	0.3038	8.67222	8.3982	0.968403	-0.0463211	0.1713
NiuqL2IUl40E6IAXt0	ZNF557	zinc finger protein 557	0.311853	0.0566487	0.3038	7.81164	8.27075	1.05877	0.0823929	0.0818
NkgchVZRJJd4L6EkAU	APP	amyloid beta (A4) precursor protein	-0.311414	0.057016	0.3038	8.11016	7.64236	0.942319	-0.0857126	0.1304
NLqU5R5d7_dXFSUe0o	MED26	mediator complex subunit 26	-0.311743	0.0567404	0.3038	6.40832	6.21966	0.970561	-0.0431086	0.2762
Q76eVKO6VIrkKJ6s0U	RPS14	ribosomal protein S14	-0.311305	0.0571082	0.3038	14.2626	14.1663	0.99325	-0.00977158	0.1374
ul690Lv1yEiKRerSzw	CYTH1	cytohesin 1	0.311634	0.0568321	0.3038	12.2266	12.4374	1.01724	0.0246616	0.0142
WXl3v.V2IUlB3RP0tY	BRE	brain and reproductive organ-expressed (TNFRSF1A modulator)	-0.311743	0.0567404	0.3038	8.44741	8.10933	0.959978	-0.058927	0.0575
xR5R1LXlFFe313kLnQ	PCSK7	proprotein convertase subtilisin/kexin type 7	0.311853	0.0566487	0.3038	9.90281	10.1538	1.02534	0.0361053	0.03
[truncated: 8,620 more rows]
